# Supplementary material for: Genomic Models of Short-Term Exposure Accurately Predict Long-Term Chemical Carcinogenicity and Identify Putative Mechanisms of Action
Source: PLoS One. 2014 Jul 24;9(7):e102579. doi: 10.1371/journal.pone.0102579 (PMC4109923; doi:10.1371/journal.pone.0102579)
Supplement: File S2 — Supporting Information Tables. Contains Tables S3–4, Table S19 and Tables S24–29. Table S3: GSEA report for carcinogens - GSEA results of carcinogenic versus non-carcinogenic compounds in liver - Gene Set Enrichment Analysis comparing the gene expression profiles from rats exposed to carcinogenic and non-carcinogenic compounds. Only gene sets enriched in the carcinogenic compounds with a false discovery rate ≤0.05 are shown. Table S4a: GSEA report for genotoxic carcinogens - GSEA results of genotoxic versus non-genotoxic carcinogens in liver - Gene Set Enrichment Analysis comparing the gene expression profiles of rats exposed to genotoxic and non-genotoxic carcinogens. Only gene sets enriched in either the genotoxic or non-genotoxic carcinogens with a false discovery rate ≤0.05 are shown. Table S4b: GSEA report for non-genotoxic carcinogens - GSEA results of genotoxic versus non-genotoxic carcinogens in liver - Gene Set Enrichment Analysis comparing the gene expression profiles of rats exposed to genotoxic and non-genotoxic carcinogens. Only gene sets enriched in either the genotoxic or non-genotoxic carcinogens with a false discovery rate ≤0.05 are shown. Table S19 Variable importance ranking of the top 150 predictive pathways - Variable importance was calculated by training 200 Random Forest models on the DrugMatrix dataset using a 70–30% random resampling scheme. The variable importance of all 200 models was averaged. Table S23: Chemicals tested in the DrugMatrix - Chemicals with known hepatocarcinogenicity status that were tested in liver. Also included are exposure durations, compound doses and genotoxicity information based on Ames tests if available. Table S24: Chemicals tested in TG-GATEs - Chemicals with known hepatocarcinogenicity status that were tested in liver. Also included are exposure durations and compound doses. Table S25: DrugMatrix cross-validation predictions - Hepatocarcinogenicity predictions in the DrugMatrix Random forest cross-validation re [file pone.0102579.s002.zip › files/Table S19.xlsx]

## Sheet: ranking
Gene.Set	Var.Importantance
REACTOME_COMPLEMENT_CASCADE	5.05213
BIOCARTA_CLASSIC_PATHWAY	4.91294
BIOCARTA_COMP_PATHWAY	4.72168
REACTOME_INITIAL_TRIGGERING_OF_COMPLEMENT	4.53793
KEGG_COMPLEMENT_AND_COAGULATION_CASCADES	4.48026
REACTOME_COMMON_PATHWAY	3.83254
BIOCARTA_INTRINSIC_PATHWAY	3.52734
REACTOME_FORMATION_OF_A_POOL_OF_FREE_40S_SUBUNITS	3.25817
REACTOME_FORMATION_OF_FIBRIN_CLOT_CLOTTING_CASCADE	3.09991
REACTOME_METABOLISM_OF_LIPIDS_AND_LIPOPROTEINS	3.05394
KEGG_BIOSYNTHESIS_OF_UNSATURATED_FATTY_ACIDS	2.98627
BIOCARTA_EXTRINSIC_PATHWAY	2.7473
REACTOME_P130CAS_LINKAGE_TO_MAPK_SIGNALING_FOR_INTEGRINS	2.47113
KEGG_OOCYTE_MEIOSIS	2.42083
REACTOME_TRANSLATION	2.41871
KEGG_ARGININE_AND_PROLINE_METABOLISM	2.31241
REACTOME_GTP_HYDROLYSIS_AND_JOINING_OF_THE_60S_RIBOSOMAL_SUBUNIT	2.29779
BIOCARTA_PROTEASOME_PATHWAY	2.25442
KEGG_PPAR_SIGNALING_PATHWAY	2.18265
REACTOME_HIV_INFECTION	2.18243
REACTOME_FGFR_LIGAND_BINDING_AND_ACTIVATION	2.1349
REACTOME_REGULATION_OF_LIPID_METABOLISM_BY_PEROXISOME_PROLIFERATOR_ACTIVATED_RECEPTOR_ALPHA	2.06503
REACTOME_GRB2_SOS_PROVIDES_LINKAGE_TO_MAPK_SIGNALING_FOR_INTERGRINS_	2.06412
REACTOME_CDC20_PHOSPHO_APC_MEDIATED_DEGRADATION_OF_CYCLIN_A	2.03527
REACTOME_ENDOGENOUS_STEROLS	1.9962
REACTOME_FORMATION_OF_THE_TERNARY_COMPLEX_AND_SUBSEQUENTLY_THE_43S_COMPLEX	1.97656
REACTOME_PLATELET_AGGREGATION_PLUG_FORMATION	1.9692
REACTOME_CELL_CYCLE_CHECKPOINTS	1.93589
REACTOME_S_PHASE	1.93411
REACTOME_REGULATION_OF_APC_ACTIVATORS_BETWEEN_G1_S_AND_EARLY_ANAPHASE	1.9273
REACTOME_M_G1_TRANSITION	1.91024
REACTOME_INTEGRIN_ALPHAIIBBETA3_SIGNALING	1.87136
BIOCARTA_PPARA_PATHWAY	1.87077
KEGG_GLYOXYLATE_AND_DICARBOXYLATE_METABOLISM	1.78145
REACTOME_ACTIVATED_AMPK_STIMULATES_FATTY_ACID_OXIDATION_IN_MUSCLE	1.77479
REACTOME_TRANSLATION_INITIATION_COMPLEX_FORMATION	1.77143
REACTOME_G1_S_TRANSITION	1.71816
KEGG_PEROXISOME	1.7051
REACTOME_CELL_CELL_ADHESION_SYSTEMS	1.70493
REACTOME_PEROXISOMAL_LIPID_METABOLISM	1.70478
BIOCARTA_AMI_PATHWAY	1.69473
KEGG_VASOPRESSIN_REGULATED_WATER_REABSORPTION	1.67909
KEGG_HUNTINGTONS_DISEASE	1.65271
KEGG_PRIMARY_BILE_ACID_BIOSYNTHESIS	1.6493
REACTOME_CDT1_ASSOCIATION_WITH_THE_CDC6_ORC_ORIGIN_COMPLEX	1.63584
REACTOME_SCF_BETA_TRCP_MEDIATED_DEGRADATION_OF_EMI1	1.6286
REACTOME_DNA_REPLICATION_PRE_INITIATION	1.6275
REACTOME_GLUCOSE_AND_OTHER_SUGAR_SLC_TRANSPORTERS	1.59315
BIOCARTA_FIBRINOLYSIS_PATHWAY	1.58477
REACTOME_GS_ALPHA_MEDIATED_EVENTS_IN_GLUCAGON_SIGNALLING	1.55449
KEGG_FATTY_ACID_METABOLISM	1.52561
KEGG_ALANINE_ASPARTATE_AND_GLUTAMATE_METABOLISM	1.50878
BIOCARTA_P53_PATHWAY	1.50534
REACTOME_SYNTHESIS_OF_DNA	1.49419
BIOCARTA_G2_PATHWAY	1.486
REACTOME_ADHERENS_JUNCTIONS_INTERACTIONS	1.48382
REACTOME_DOWNSTREAM_SIGNALING_OF_ACTIVATED_FGFR	1.48298
REACTOME_INTEGRIN_CELL_SURFACE_INTERACTIONS	1.47937
REACTOME_INFLUENZA_VIRAL_RNA_TRANSCRIPTION_AND_REPLICATION	1.45895
REACTOME_LIPOPROTEIN_METABOLISM	1.44789
REACTOME_CELL_CYCLE_MITOTIC	1.44732
REACTOME_AUTODEGRADATION_OF_CDH1_BY_CDH1_APC	1.44013
REACTOME_PYRIMIDINE_METABOLISM	1.44005
REACTOME_INTRINSIC_PATHWAY	1.43577
REACTOME_INTEGRATION_OF_ENERGY_METABOLISM	1.40822
REACTOME_SYNTHESIS_AND_INTERCONVERSION_OF_NUCLEOTIDE_DI_AND_TRIPHOSPHATES	1.40731
SA_G1_AND_S_PHASES	1.4068
KEGG_P53_SIGNALING_PATHWAY	1.39691
REACTOME_CELLEXTRACELLULAR_MATRIX_INTERACTIONS	1.3954
REACTOME_APOPTOSIS	1.38095
REACTOME_INNATE_IMMUNITY_SIGNALING	1.38051
REACTOME_STABILIZATION_OF_P53	1.37791
REACTOME_SCF_SKP2_MEDIATED_DEGRADATION_OF_P27_P21	1.34129
REACTOME_ORC1_REMOVAL_FROM_CHROMATIN	1.33612
REACTOME_STEROID_METABOLISM	1.31162
REACTOME_FRS2MEDIATED_CASCADE	1.30199
REACTOME_P53_INDEPENDENT_DNA_DAMAGE_RESPONSE	1.291
KEGG_GLYCOSPHINGOLIPID_BIOSYNTHESIS_GLOBO_SERIES	1.27803
REACTOME_MITOTIC_M_M_G1_PHASES	1.25457
KEGG_PROXIMAL_TUBULE_BICARBONATE_RECLAMATION	1.22918
KEGG_PARKINSONS_DISEASE	1.22468
KEGG_ALPHA_LINOLENIC_ACID_METABOLISM	1.19805
KEGG_SYSTEMIC_LUPUS_ERYTHEMATOSUS	1.19286
KEGG_GALACTOSE_METABOLISM	1.17987
KEGG_PROTEASOME	1.17659
REACTOME_GLUCAGON_SIGNALING_IN_METABOLIC_REGULATION	1.16844
REACTOME_CHOLESTEROL_BIOSYNTHESIS	1.15251
REACTOME_REGULATION_OF_ORNITHINE_DECARBOXYLASE	1.15091
REACTOME_SYNTHESIS_OF_BILE_ACIDS_AND_BILE_SALTS_VIA_7ALPHA_HYDROXYCHOLESTEROL	1.14798
REACTOME_SEMA4D_INDUCED_CELL_MIGRATION_AND_GROWTH_CONE_COLLAPSE	1.14244
REACTOME_SIGNALING_BY_WNT	1.13839
REACTOME_PYRUVATE_METABOLISM	1.1334
REACTOME_G_ALPHA_Z_SIGNALLING_EVENTS	1.10938
KEGG_GLYCOSPHINGOLIPID_BIOSYNTHESIS_LACTO_AND_NEOLACTO_SERIES	1.10427
BIOCARTA_PITX2_PATHWAY	1.10184
KEGG_VIRAL_MYOCARDITIS	1.10149
KEGG_PROGESTERONE_MEDIATED_OOCYTE_MATURATION	1.09556
KEGG_STEROID_BIOSYNTHESIS	1.08832
REACTOME_HOST_INTERACTIONS_OF_HIV_FACTORS	1.06923
REACTOME_PHOSPHOLIPASE_CMEDIATED_CASCADE	1.0688
REACTOME_METABOLISM_OF_PROTEINS	1.06639
REACTOME_LYSOSOME_VESICLE_BIOGENESIS	1.0645
ST_FAS_SIGNALING_PATHWAY	1.06239
REACTOME_SYNTHESIS_OF_BILE_ACIDS_AND_BILE_SALTS	1.0457
REACTOME_GLUTATHIONE_CONJUGATION	1.04221
REACTOME_PI3K_CASCADE	1.03664
KEGG_CELL_CYCLE	1.03304
REACTOME_VIF_MEDIATED_DEGRADATION_OF_APOBEC3G	1.02869
REACTOME_PYRUVATE_METABOLISM_AND_TCA_CYCLE	1.02715
REACTOME_UNFOLDED_PROTEIN_RESPONSE	1.02172
KEGG_ECM_RECEPTOR_INTERACTION	1.01864
BIOCARTA_ARF_PATHWAY	1.007
BIOCARTA_ARAP_PATHWAY	0.976319
REACTOME_SEMA4D_IN_SEMAPHORIN_SIGNALING	0.963776
BIOCARTA_PS1_PATHWAY	0.961992
REACTOME_ZINC_TRANSPORTATION	0.951022
KEGG_PROPANOATE_METABOLISM	0.95084
KEGG_CYSTEINE_AND_METHIONINE_METABOLISM	0.948897
KEGG_CIRCADIAN_RHYTHM_MAMMAL	0.945901
KEGG_NOTCH_SIGNALING_PATHWAY	0.940099
KEGG_GLYCINE_SERINE_AND_THREONINE_METABOLISM	0.93904
REACTOME_INACTIVATION_OF_APC_VIA_DIRECT_INHIBITION_OF_THE_APCOMPLEX	0.934709
BIOCARTA_MITOCHONDRIA_PATHWAY	0.933692
KEGG_ALDOSTERONE_REGULATED_SODIUM_REABSORPTION	0.930272
BIOCARTA_CTLA4_PATHWAY	0.925547
REACTOME_GLYCOLYSIS	0.920865
ST_WNT_CA2_CYCLIC_GMP_PATHWAY	0.92031
KEGG_RIBOFLAVIN_METABOLISM	0.92012
KEGG_RNA_POLYMERASE	0.913189
BIOCARTA_GATA3_PATHWAY	0.907435
KEGG_CELL_ADHESION_MOLECULES_CAMS	0.905904
REACTOME_VITAMIN_B5_PANTOTHENATE_METABOLISM	0.904458
BIOCARTA_DEATH_PATHWAY	0.904051
KEGG_MATURITY_ONSET_DIABETES_OF_THE_YOUNG	0.901662
REACTOME_PKA_ACTIVATION	0.899312
KEGG_GLUTATHIONE_METABOLISM	0.894779
KEGG_ONE_CARBON_POOL_BY_FOLATE	0.892131
REACTOME_E2F_MEDIATED_REGULATION_OF_DNA_REPLICATION	0.886989
KEGG_BUTANOATE_METABOLISM	0.882617
REACTOME_CASPASE_MEDIATED_CLEAVAGE_OF_CYTOSKELETAL_PROTEINS	0.882557
REACTOME_CYCLIN_E_ASSOCIATED_EVENTS_DURING_G1_S_TRANSITION_	0.87539
BIOCARTA_LEPTIN_PATHWAY	0.874179
KEGG_VALINE_LEUCINE_AND_ISOLEUCINE_DEGRADATION	0.86763
KEGG_N_GLYCAN_BIOSYNTHESIS	0.866711
REACTOME_BASE_EXCISION_REPAIR	0.864829
REACTOME_CRMPS_IN_SEMA3A_SIGNALING	0.864355
BIOCARTA_RARRXR_PATHWAY	0.861283
KEGG_NON_HOMOLOGOUS_END_JOINING	0.861149
REACTOME_REGULATION_OF_INSULIN_LIKE_GROWTH_FACTOR_ACTIVITY_BY_INSULIN_LIKE_GROWTH_FACTOR_BINDING_PROTEINS	0.859205
KEGG_TYROSINE_METABOLISM	0.858683
