# Supplementary material for: Genomic Models of Short-Term Exposure Accurately Predict Long-Term Chemical Carcinogenicity and Identify Putative Mechanisms of Action
Source: PLoS One. 2014 Jul 24;9(7):e102579. doi: 10.1371/journal.pone.0102579 (PMC4109923; doi:10.1371/journal.pone.0102579)
Supplement: File S2 — Supporting Information Tables. Contains Tables S3–4, Table S19 and Tables S24–29. Table S3: GSEA report for carcinogens - GSEA results of carcinogenic versus non-carcinogenic compounds in liver - Gene Set Enrichment Analysis comparing the gene expression profiles from rats exposed to carcinogenic and non-carcinogenic compounds. Only gene sets enriched in the carcinogenic compounds with a false discovery rate ≤0.05 are shown. Table S4a: GSEA report for genotoxic carcinogens - GSEA results of genotoxic versus non-genotoxic carcinogens in liver - Gene Set Enrichment Analysis comparing the gene expression profiles of rats exposed to genotoxic and non-genotoxic carcinogens. Only gene sets enriched in either the genotoxic or non-genotoxic carcinogens with a false discovery rate ≤0.05 are shown. Table S4b: GSEA report for non-genotoxic carcinogens - GSEA results of genotoxic versus non-genotoxic carcinogens in liver - Gene Set Enrichment Analysis comparing the gene expression profiles of rats exposed to genotoxic and non-genotoxic carcinogens. Only gene sets enriched in either the genotoxic or non-genotoxic carcinogens with a false discovery rate ≤0.05 are shown. Table S19 Variable importance ranking of the top 150 predictive pathways - Variable importance was calculated by training 200 Random Forest models on the DrugMatrix dataset using a 70–30% random resampling scheme. The variable importance of all 200 models was averaged. Table S23: Chemicals tested in the DrugMatrix - Chemicals with known hepatocarcinogenicity status that were tested in liver. Also included are exposure durations, compound doses and genotoxicity information based on Ames tests if available. Table S24: Chemicals tested in TG-GATEs - Chemicals with known hepatocarcinogenicity status that were tested in liver. Also included are exposure durations and compound doses. Table S25: DrugMatrix cross-validation predictions - Hepatocarcinogenicity predictions in the DrugMatrix Random forest cross-validation re [file pone.0102579.s002.zip › files/Table S23.xlsx]

## Sheet: all_chems_and_predictions
name	cas	dose_mg/kg	duration	Hepatocarcinogenicity	Genotoxicity
2-acetylaminofluorene	53-96-3, 53-96-3ChEBI	30	3	+	+
2,3,7,8-tetrachlorodibenzo-p-dioxin	1746-01-6, 1746-01-6ChEBI	0.02	5	+	-
2,3,7,8-tetrachlorodibenzo-p-dioxin	1746-01-6, 1746-01-6ChEBI	0.02	1	+	-
2,3,7,8-tetrachlorodibenzo-p-dioxin	1746-01-6, 1746-01-6ChEBI	0.02	3	+	-
4,4'-methylenedianiline	101-77-9	81	5	+	+
4,4'-methylenedianiline	101-77-9	81	3	+	+
4,4'-methylenedianiline	101-77-9	81	1	+	+
aflatoxin b1	1162-65-8, 1162-65-8ChEBI	0.3	5	+	+
aflatoxin b1	1162-65-8, 1162-65-8ChEBI	0.3	3	+	+
anastrozole	120511-73-1, 120511-73-1ChEBI	400	3	+	NA
anastrozole	120511-73-1, 120511-73-1ChEBI	400	1	+	NA
anastrozole	120511-73-1, 120511-73-1ChEBI	400	5	+	NA
bis(2-ethylhexyl)phthalate	15495-94-0, 82208-43-3, 117-81-7, 117-81-7ChEBI	1000	3	+	-
bis(2-ethylhexyl)phthalate	15495-94-0, 82208-43-3, 117-81-7, 117-81-7ChEBI	1000	5	+	-
carbamazepine	298-46-4, 298-46-4ChEBI	490	3	+	-
carbamazepine	298-46-4, 298-46-4ChEBI	490	1	+	-
carbamazepine	298-46-4, 298-46-4ChEBI	490	5	+	-
carbon tetrachloride	56-23-5, 56-23-5ChEBI	1175	3	+	-
carbon tetrachloride	56-23-5, 56-23-5ChEBI	1175	0.25	+	-
carbon tetrachloride	56-23-5, 56-23-5ChEBI	400	7	+	-
carbon tetrachloride	56-23-5, 56-23-5ChEBI	1175	1	+	-
carbon tetrachloride	56-23-5, 56-23-5ChEBI	400	1	+	-
carbon tetrachloride	56-23-5, 56-23-5ChEBI	1175	7	+	-
carbon tetrachloride	56-23-5, 56-23-5ChEBI	400	3	+	-
carbon tetrachloride	56-23-5, 56-23-5ChEBI	400	0.25	+	-
cerivastatin	143201-11-0	0.05	0.25	+	-
cerivastatin	143201-11-0	7	3	+	-
cerivastatin	143201-11-0	7	1	+	-
cerivastatin	143201-11-0	0.05	1	+	-
cerivastatin	143201-11-0	7	5	+	-
chloroform	67-66-3, 67-66-3ChEBI, 3170-80-7	600	3	+	-
chloroform	67-66-3, 67-66-3ChEBI, 3170-80-7	600	1	+	-
chloroform	67-66-3, 67-66-3ChEBI, 3170-80-7	60	0.25	+	-
chloroform	67-66-3, 67-66-3ChEBI, 3170-80-7	600	5	+	-
clofibrate	882-09-7, 882-09-7ChEBI	130	3	+	-
clofibrate	882-09-7, 882-09-7ChEBI	130	7	+	-
clofibrate	882-09-7, 882-09-7ChEBI	500	7	+	-
clofibric acid	882-09-7, 882-09-7ChEBI	448	5	+	-
clofibric acid	882-09-7, 882-09-7ChEBI	448	3	+	-
clofibric acid	882-09-7, 882-09-7ChEBI	448	1	+	-
cyproterone acetate	427-51-0	2500	3	+	-
cyproterone acetate	427-51-0	2500	1	+	-
cyproterone acetate	427-51-0	2500	0.25	+	-
cyproterone acetate	427-51-0	2500	5	+	-
diazepam	439-14-5, 439-14-5ChEBI	710	5	+	-
diazepam	439-14-5, 439-14-5ChEBI	710	3	+	-
diazepam	439-14-5, 439-14-5ChEBI	710	1	+	-
diethylstilbestrol	6898-97-1, 22610-99-7, 56-53-1, 56-53-1ChEBI	280	0.25	+	-
diethylstilbestrol	6898-97-1, 22610-99-7, 56-53-1, 56-53-1ChEBI	2.8	1	+	-
diethylstilbestrol	6898-97-1, 22610-99-7, 56-53-1, 56-53-1ChEBI	2.8	5	+	-
diethylstilbestrol	6898-97-1, 22610-99-7, 56-53-1, 56-53-1ChEBI	2.8	3	+	-
diethylstilbestrol	6898-97-1, 22610-99-7, 56-53-1, 56-53-1ChEBI	280	5	+	-
diethylstilbestrol	6898-97-1, 22610-99-7, 56-53-1, 56-53-1ChEBI	2.8	0.25	+	-
diethylstilbestrol	6898-97-1, 22610-99-7, 56-53-1, 56-53-1ChEBI	280	3	+	-
ethanol	71329-38-9, 71076-86-3, 68475-56-9, 64-17-5, 64-17-5ChEBI	6000	0.25	+	-
ethinylestradiol	57-63-6, 57-63-6ChEBI	1480	5	+	-
ethinylestradiol	57-63-6, 57-63-6ChEBI	10	3	+	-
ethinylestradiol	57-63-6, 57-63-6ChEBI	10	0.25	+	-
ethinylestradiol	57-63-6, 57-63-6ChEBI	1480	3	+	-
ethinylestradiol	57-63-6, 57-63-6ChEBI	10	1	+	-
ethinylestradiol	57-63-6, 57-63-6ChEBI	1480	0.25	+	-
ethinylestradiol	57-63-6, 57-63-6ChEBI	1480	1	+	-
ethinylestradiol	57-63-6, 57-63-6ChEBI	10	5	+	-
fenbendazole	43210-67-9	375	1	+	-
fenofibrate	49562-28-9, 49562-28-9ChEBI	100	0.25	+	-
fenofibrate	49562-28-9, 49562-28-9ChEBI	100	1	+	-
fenofibrate	49562-28-9, 49562-28-9ChEBI	43	1	+	-
fenofibrate	49562-28-9, 49562-28-9ChEBI	43	0.25	+	-
fenofibrate	49562-28-9, 49562-28-9ChEBI	100	7	+	-
fenofibrate	49562-28-9, 49562-28-9ChEBI	430	5	+	-
fenofibrate	49562-28-9, 49562-28-9ChEBI	100	3	+	-
fenofibrate	49562-28-9, 49562-28-9ChEBI	215	3	+	-
fenofibrate	49562-28-9, 49562-28-9ChEBI	215	1	+	-
fenofibrate	49562-28-9, 49562-28-9ChEBI	215	5	+	-
fenofibrate	49562-28-9, 49562-28-9ChEBI	215	0.25	+	-
fenofibrate	49562-28-9, 49562-28-9ChEBI	43	5	+	-
fluconazole	86386-73-4	394	5	+	-
fluconazole	86386-73-4	394	1	+	-
fluconazole	86386-73-4	10	0.25	+	-
fluconazole	86386-73-4	394	0.25	+	-
fluconazole	86386-73-4	394	3	+	-
gemfibrozil	25812-30-0	100	1	+	-
gemfibrozil	25812-30-0	700	1	+	-
gemfibrozil	25812-30-0	700	3	+	-
gemfibrozil	25812-30-0	100	0.25	+	-
gemfibrozil	25812-30-0	100	7	+	-
gemfibrozil	25812-30-0	700	0.25	+	-
gemfibrozil	25812-30-0	100	3	+	-
gemfibrozil	25812-30-0	700	7	+	-
hydrazine	302-01-2, 302-01-2ChEBI	45	3	+	+
hydrazine	302-01-2, 302-01-2ChEBI	45	5	+	+
hydrazine	302-01-2, 302-01-2ChEBI	45	0.25	+	+
isotretinoin	4759-48-2	125	0.25	+	-
isotretinoin	4759-48-2	13	0.25	+	-
isotretinoin	4759-48-2	13	3	+	-
isotretinoin	4759-48-2	13	1	+	-
lovastatin	75330-75-5, 75330-75-5ChEBI	450	1	+	-
lovastatin	75330-75-5, 75330-75-5ChEBI	450	0.25	+	-
lovastatin	75330-75-5, 75330-75-5ChEBI	450	5	+	-
lovastatin	75330-75-5, 75330-75-5ChEBI	1500	1	+	-
lovastatin	75330-75-5, 75330-75-5ChEBI	1500	5	+	-
lovastatin	75330-75-5, 75330-75-5ChEBI	1500	3	+	-
methapyrilene	91-80-5, 91-80-5ChEBI	100	3	+	-
n-nitrosodiethylamine	55-18-5	34	0.25	+	+
n-nitrosodiethylamine	55-18-5	34	1	+	+
n-nitrosodiethylamine	55-18-5	34	3	+	+
n-nitrosodiethylamine	55-18-5	1.67	5	+	+
n-nitrosodiethylamine	55-18-5	1.67	3	+	+
n-nitrosodiethylamine	55-18-5	100	5	+	+
n-nitrosodimethylamine	62-75-9	10	5	+	+
nafenopin	3771-19-5, 3771-19-5NIKKAJI	338	3	+	-
nafenopin	3771-19-5, 3771-19-5NIKKAJI	338	1	+	-
nafenopin	3771-19-5, 3771-19-5NIKKAJI	338	5	+	-
norethindrone	68-22-4	0.08	5	+	NA
norethindrone	68-22-4	375	0.25	+	NA
norethindrone	68-22-4	375	5	+	NA
norethindrone	68-22-4	0.08	0.25	+	NA
norethindrone	68-22-4	0.08	1	+	NA
norethindrone acetate	8015-12-1, 51-98-9, 51-98-9NIKKAJI	125	3	+	NA
norethindrone acetate	8015-12-1, 51-98-9, 51-98-9NIKKAJI	125	1	+	NA
norethindrone acetate	8015-12-1, 51-98-9, 51-98-9NIKKAJI	125	5	+	NA
oxymetholone	434-07-1, 434-07-1NIKKAJI	1170	3	+	-
oxymetholone	434-07-1, 434-07-1NIKKAJI	1170	5	+	-
oxymetholone	434-07-1, 434-07-1NIKKAJI	1170	1	+	-
pantoprazole	102625-70-7, 102625-70-7ChEBI	1100	3	+	-
pantoprazole	102625-70-7, 102625-70-7ChEBI	1100	5	+	-
phenobarbital	50-06-6, 50-06-6ChEBI	54	3	+	-
phenobarbital	50-06-6, 50-06-6ChEBI	25	1	+	-
phenobarbital	50-06-6, 50-06-6ChEBI	54	1	+	-
phenobarbital	50-06-6, 50-06-6ChEBI	25	0.25	+	-
phenobarbital	50-06-6, 50-06-6ChEBI	54	5	+	-
pirinixic acid	50892-23-4	364	3	+	-
pirinixic acid	50892-23-4	364	1	+	-
pirinixic acid	50892-23-4	364	5	+	-
prednisolone		184	1	+	-
safrole	94-59-7, 94-59-7KNApSAcK	488	3	+	+
safrole	94-59-7, 94-59-7KNApSAcK	488	5	+	+
safrole	94-59-7, 94-59-7KNApSAcK	488	0.25	+	+
safrole	94-59-7, 94-59-7KNApSAcK	488	1	+	+
simvastatin	79902-63-9	15	0.25	+	-
simvastatin	79902-63-9	1200	1	+	-
simvastatin	79902-63-9	1200	3	+	-
simvastatin	79902-63-9	15	3	+	-
spironolactone	52-01-7	300	5	+	-
spironolactone	52-01-7	300	1	+	-
tamoxifen	10540-29-1, 54965-24-1, 10540-29-1ChEBI	64	3	+	NA
tamoxifen	10540-29-1, 54965-24-1, 10540-29-1ChEBI	2.5	5	+	NA
tamoxifen	10540-29-1, 54965-24-1, 10540-29-1ChEBI	2.5	3	+	NA
testosterone	571-41-5, 58-22-0, 481-30-1	375	3	+	-
testosterone	571-41-5, 58-22-0, 481-30-1	375	5	+	-
thioacetamide	62-55-5	200	5	+	NA
1,1-dichloroethene	75-35-4, 75-35-4ChEBI	600	5	-	NA
1,1-dichloroethene	75-35-4, 75-35-4ChEBI	600	3	-	NA
1,1-dichloroethene	75-35-4, 75-35-4ChEBI	600	1	-	NA
3-methylcholanthrene	56-49-5	300	3	-	+
3-methylcholanthrene	56-49-5	300	1	-	+
3-methylcholanthrene	56-49-5	300	5	-	+
6-mercaptopurine	74-61-3, 50-44-2, 50-44-2ChEBI	25	3	-	+
6-mercaptopurine	74-61-3, 50-44-2, 50-44-2ChEBI	25	5	-	+
acetaminophen	103-90-2, 103-90-2ChEBI	100	5	-	-
acetazolamide	59-66-5, 59-66-5ChEBI	250	0.25	-	NA
albendazole	54965-21-8, 54965-21-8ChEBI	62	0.25	-	-
albendazole	54965-21-8, 54965-21-8ChEBI	62	3	-	-
albendazole	54965-21-8, 54965-21-8ChEBI	62	1	-	-
allyl alcohol	62309-52-8, 107-18-6, 107-18-6ChEBI	25	1	-	-
allyl alcohol	62309-52-8, 107-18-6, 107-18-6ChEBI	25	3	-	-
allyl alcohol	62309-52-8, 107-18-6, 107-18-6ChEBI	25	7	-	-
allyl alcohol	62309-52-8, 107-18-6, 107-18-6ChEBI	16	7	-	-
allyl alcohol	62309-52-8, 107-18-6, 107-18-6ChEBI	16	3	-	-
allyl alcohol	62309-52-8, 107-18-6, 107-18-6ChEBI	16	1	-	-
allyl alcohol	62309-52-8, 107-18-6, 107-18-6ChEBI	16	0.25	-	-
allyl alcohol	62309-52-8, 107-18-6, 107-18-6ChEBI	32	5	-	-
allyl alcohol	62309-52-8, 107-18-6, 107-18-6ChEBI	32	3	-	-
allyl alcohol	62309-52-8, 107-18-6, 107-18-6ChEBI	32	1	-	-
allyl alcohol	62309-52-8, 107-18-6, 107-18-6ChEBI	16	5	-	-
aminoglutethimide	125-84-8, 125-84-8ChEBI	350	3	-	NA
amiodarone	1951-25-3, 1951-25-3ChEBI	147	5	-	-
amiodarone	1951-25-3, 1951-25-3ChEBI	147	3	-	-
amlodipine	88150-42-9, 88150-42-9ChEBI	19	3	-	-
amlodipine	88150-42-9, 88150-42-9ChEBI	0.2	0.25	-	-
amlodipine	88150-42-9, 88150-42-9ChEBI	0.2	1	-	-
aspirin	50-78-2, 50-78-2ChEBI	35	0.25	-	-
aspirin	50-78-2, 50-78-2ChEBI	375	0.25	-	-
aspirin	50-78-2, 50-78-2ChEBI	35	1	-	-
aspirin	50-78-2, 50-78-2ChEBI	375	3	-	-
aspirin	50-78-2, 50-78-2ChEBI	375	5	-	-
aspirin	50-78-2, 50-78-2ChEBI	35	5	-	-
aspirin	50-78-2, 50-78-2ChEBI	167	1	-	-
aspirin	50-78-2, 50-78-2ChEBI	167	3	-	-
atorvastatin	134523-03-8, 134523-00-5, 134523-00-5ChEBI	2.5	1	-	-
atorvastatin	134523-03-8, 134523-00-5, 134523-00-5ChEBI	2.5	5	-	-
atorvastatin	134523-03-8, 134523-00-5, 134523-00-5ChEBI	2.5	0.25	-	-
atorvastatin	134523-03-8, 134523-00-5, 134523-00-5ChEBI	2.5	3	-	-
atorvastatin	134523-03-8, 134523-00-5, 134523-00-5ChEBI	300	0.25	-	-
azathioprine	446-86-6, 446-86-6NIKKAJI	20	3	-	+
azathioprine	446-86-6, 446-86-6NIKKAJI	160	3	-	+
azathioprine	446-86-6, 446-86-6NIKKAJI	54	5	-	+
azathioprine	446-86-6, 446-86-6NIKKAJI	54	3	-	+
balsalazide	213594-60-6, 82101-18-6	1100	5	-	-
balsalazide	213594-60-6, 82101-18-6	1100	0.25	-	-
balsalazide	213594-60-6, 82101-18-6	1100	1	-	-
balsalazide	213594-60-6, 82101-18-6	1100	3	-	-
benzethonium chloride	121-54-0	30	3	-	-
bisphenol a	27100-33-0, 80-05-7, 80-05-7ChEBI	100	1	-	-
bisphenol a	27100-33-0, 80-05-7, 80-05-7ChEBI	610	0.25	-	-
bisphenol a	27100-33-0, 80-05-7, 80-05-7ChEBI	610	1	-	-
carvedilol	72956-09-3, 72956-09-3ChEBI	2000	1	-	-
carvedilol	72956-09-3, 72956-09-3ChEBI	2000	3	-	-
carvedilol	72956-09-3, 72956-09-3ChEBI	2000	5	-	-
catechol	12385-08-9, 120-80-9, 12385-08-9ChEBI, 120-80-9ChEBI	195	5	-	-
catechol	12385-08-9, 120-80-9, 12385-08-9ChEBI, 120-80-9ChEBI	40	0.25	-	-
catechol	12385-08-9, 120-80-9, 12385-08-9ChEBI, 120-80-9ChEBI	195	1	-	-
catechol	12385-08-9, 120-80-9, 12385-08-9ChEBI, 120-80-9ChEBI	40	1	-	-
catechol	12385-08-9, 120-80-9, 12385-08-9ChEBI, 120-80-9ChEBI	195	3	-	-
catechol	12385-08-9, 120-80-9, 12385-08-9ChEBI, 120-80-9ChEBI	195	0.25	-	-
chlorambucil	305-03-3	0.6	0.25	-	+
chlorambucil	305-03-3	4.5	5	-	+
chlorambucil	305-03-3	0.6	5	-	+
chlorambucil	305-03-3	4.5	3	-	+
citalopram	59729-33-8, 59729-33-8ChEBI	90	0.25	-	-
clomipramine	303-49-1, 303-49-1ChEBI	115	3	-	-
closantel	57808-65-8	22	3	-	-
closantel	57808-65-8	22	1	-	-
closantel	57808-65-8	22	5	-	-
clotrimazole	23593-75-1, 23593-75-1ChEBI	178	3	-	-
clotrimazole	23593-75-1, 23593-75-1ChEBI	178	5	-	-
clotrimazole	23593-75-1, 23593-75-1ChEBI	52	0.25	-	-
clotrimazole	23593-75-1, 23593-75-1ChEBI	178	0.25	-	-
clotrimazole	23593-75-1, 23593-75-1ChEBI	52	5	-	-
clotrimazole	23593-75-1, 23593-75-1ChEBI	52	3	-	-
clotrimazole	23593-75-1, 23593-75-1ChEBI	52	1	-	-
clotrimazole	23593-75-1, 23593-75-1ChEBI	89	3	-	-
clotrimazole	23593-75-1, 23593-75-1ChEBI	89	0.25	-	-
clotrimazole	23593-75-1, 23593-75-1ChEBI	89	5	-	-
clotrimazole	23593-75-1, 23593-75-1ChEBI	89	1	-	-
cyclosporin a	59865-13-3, 59865-13-3ChEBI	350	5	-	-
daunorubicin	20830-81-3, 20830-81-3ChEBI	3.25	1	-	+
daunorubicin	20830-81-3, 20830-81-3ChEBI	3.25	3	-	+
diclofenac	15307-86-5, 15307-86-5ChEBI	10	1	-	-
diclofenac	15307-86-5, 15307-86-5ChEBI	10	3	-	-
diclofenac	15307-86-5, 15307-86-5ChEBI	10	0.25	-	-
doxorubicin	23214-92-8, 23214-92-8ChEBI	3	3	-	+
doxorubicin	23214-92-8, 23214-92-8ChEBI	0.65	0.25	-	+
doxorubicin	23214-92-8, 23214-92-8ChEBI	3	0.25	-	+
doxorubicin	23214-92-8, 23214-92-8ChEBI	0.65	1	-	+
doxorubicin	23214-92-8, 23214-92-8ChEBI	3	5	-	+
doxorubicin	23214-92-8, 23214-92-8ChEBI	0.65	3	-	+
doxorubicin	23214-92-8, 23214-92-8ChEBI	3	1	-	+
epirubicin	56420-45-2, 56420-45-2PDB-CCD	2.7	3	-	+
epirubicin	56420-45-2, 56420-45-2PDB-CCD	2.7	1	-	+
epirubicin	56420-45-2, 56420-45-2PDB-CCD	2.7	5	-	+
erythromycin	82343-12-2, 114-07-8, 114-07-8ChEBI	1500	5	-	-
erythromycin	82343-12-2, 114-07-8, 114-07-8ChEBI	1500	3	-	-
erythromycin	82343-12-2, 114-07-8, 114-07-8ChEBI	1500	1	-	-
etodolac	41340-25-4	24	3	-	NA
etodolac	41340-25-4	24	5	-	NA
etodolac	41340-25-4	24	1	-	NA
finasteride	98319-26-7	800	3	-	-
finasteride	98319-26-7	800	5	-	-
flubendazole	31430-15-6	1200	1	-	-
fluvastatin	93957-54-1	5	0.25	-	-
fluvastatin	93957-54-1	94	0.25	-	-
fluvastatin	93957-54-1	5	5	-	-
fluvastatin	93957-54-1	5	1	-	-
fluvastatin	93957-54-1	94	5	-	-
fluvastatin	93957-54-1	94	3	-	-
fluvastatin	93957-54-1	94	1	-	-
glipizide	29094-61-9	2500	0.25	-	NA
hexachlorophene	70-30-4, 70-30-4PDB-CCD	8	1	-	-
hydrocortisone		56	3	-	-
hydrocortisone		56	5	-	-
hydrocortisone		56	1	-	-
ibuprofen	51146-56-6	263	1	-	-
ibuprofen	51146-56-6	263	3	-	-
ibuprofen	51146-56-6	263	5	-	-
ifosfamide	84711-20-6, 3778-73-2, 3778-73-2ChEBI	17	1	-	+
ifosfamide	84711-20-6, 3778-73-2, 3778-73-2ChEBI	143	3	-	+
ifosfamide	84711-20-6, 3778-73-2, 3778-73-2ChEBI	17	0.25	-	+
ifosfamide	84711-20-6, 3778-73-2, 3778-73-2ChEBI	143	0.25	-	+
ifosfamide	84711-20-6, 3778-73-2, 3778-73-2ChEBI	143	1	-	+
imatinib	152459-95-5	150	5	-	+
imatinib	152459-95-5	150	1	-	+
imatinib	152459-95-5	150	3	-	+
imatinib	152459-95-5	15	5	-	+
imatinib	152459-95-5	15	1	-	+
imatinib	152459-95-5	15	3	-	+
indomethacin	53-86-1, 53-86-1ChEBI	12	3	-	-
indomethacin	53-86-1, 53-86-1ChEBI	12	5	-	-
indomethacin	53-86-1, 53-86-1ChEBI	12	0.25	-	-
isoeugenol	97-54-1	1560	1	-	-
isoeugenol	97-54-1	1560	3	-	-
isoeugenol	97-54-1	1560	5	-	-
itraconazole	84604-65-9, 84625-61-6	30	0.25	-	-
itraconazole	84604-65-9, 84625-61-6	30	1	-	-
itraconazole	84604-65-9, 84625-61-6	1093	1	-	-
itraconazole	84604-65-9, 84625-61-6	1093	5	-	-
itraconazole	84604-65-9, 84625-61-6	1093	0.25	-	-
ketoconazole	65277-42-1	227	0.25	-	-
ketoconazole	65277-42-1	227	1	-	-
ketoconazole	65277-42-1	114	5	-	-
ketoconazole	65277-42-1	114	0.25	-	-
ketoconazole	65277-42-1	227	3	-	-
ketorolac	74103-06-3, 66635-83-4, 74103-06-3NIKKAJI	48	1	-	-
ketorolac	74103-06-3, 66635-83-4, 74103-06-3NIKKAJI	48	5	-	-
ketorolac	74103-06-3, 66635-83-4, 74103-06-3NIKKAJI	48	3	-	-
lead (ii) acetate	None	600	3	-	-
lead (ii) acetate	None	600	5	-	-
lead(iv) acetate		600	5	-	+
lead(iv) acetate		600	3	-	+
leflunomide	75706-12-6, 75706-12-6ChEBI	60	3	-	-
leflunomide	75706-12-6, 75706-12-6ChEBI	30	1	-	-
leflunomide	75706-12-6, 75706-12-6ChEBI	30	0.25	-	-
leflunomide	75706-12-6, 75706-12-6ChEBI	60	1	-	-
leflunomide	75706-12-6, 75706-12-6ChEBI	60	5	-	-
leflunomide	75706-12-6, 75706-12-6ChEBI	60	0.25	-	-
letrozole	112809-51-5, 112809-51-5ChEBI	250	0.25	-	-
letrozole	112809-51-5, 112809-51-5ChEBI	250	5	-	-
letrozole	112809-51-5, 112809-51-5ChEBI	250	3	-	-
letrozole	112809-51-5, 112809-51-5ChEBI	250	1	-	-
lomustine	13010-47-4	4.2	5	-	+
lomustine	13010-47-4	4.2	1	-	+
lomustine	13010-47-4	4.2	3	-	+
lomustine	13010-47-4	8.75	1	-	+
lomustine	13010-47-4	4.2	0.25	-	+
lomustine	13010-47-4	8.75	3	-	+
lomustine	13010-47-4	8.75	5	-	+
lorazepam	846-49-1	2000	3	-	-
lorazepam	846-49-1	2000	1	-	-
lorazepam	846-49-1	2000	5	-	-
mebendazole	31431-39-7	714	1	-	-
megestrol acetate	595-33-5, 51154-23-5, 595-33-5ChEBI	132	5	-	-
megestrol acetate	595-33-5, 51154-23-5, 595-33-5ChEBI	132	1	-	-
meloxicam		33	0.25	-	NA
meloxicam		33	3	-	NA
meloxicam		33	5	-	NA
meloxicam		33	1	-	NA
mestranol	72-33-3, 72-33-3ChEBI	250	1	-	-
mestranol	72-33-3, 72-33-3ChEBI	250	3	-	-
mestranol	72-33-3, 72-33-3ChEBI	250	5	-	-
methimazole	60-56-0	100	1	-	-
methimazole	60-56-0	100	3	-	-
methotrexate	59-05-2, 59-05-2ChEBI	0.3	1	-	+
methyl salicylate	119-36-8, 119-36-8KNApSAcK	444	5	-	NA
methyl salicylate	119-36-8, 119-36-8KNApSAcK	444	0.25	-	NA
methyl salicylate	119-36-8, 119-36-8KNApSAcK	444	1	-	NA
methyl salicylate	119-36-8, 119-36-8KNApSAcK	444	3	-	NA
mitomycin c	1404-00-8, 50-07-7, 50-07-7ChEBI	1.7	0.25	-	+
mitomycin c	1404-00-8, 50-07-7, 50-07-7ChEBI	0.5	0.25	-	+
mitomycin c	1404-00-8, 50-07-7, 50-07-7ChEBI	0.5	5	-	+
mitomycin c	1404-00-8, 50-07-7, 50-07-7ChEBI	1.7	3	-	+
mitomycin c	1404-00-8, 50-07-7, 50-07-7ChEBI	1.7	5	-	+
mitomycin c	1404-00-8, 50-07-7, 50-07-7ChEBI	1.7	1	-	+
modafinil	68693-11-8	325	3	-	-
naproxen	26159-34-2	10	3	-	-
neomycin	3947-65-7, 3947-65-7ChEBI, 1404-04-2	56	0.25	-	-
olanzapine	132539-06-1, 132539-06-1ChEBI	23	5	-	-
oxfendazole	53716-50-0	1500	1	-	-
oxytetracycline		1500	5	-	-
pioglitazone	111025-46-8, 105355-27-9, 111025-46-8ChEBI	300	3	-	-
pioglitazone	111025-46-8, 105355-27-9, 111025-46-8ChEBI	1500	3	-	-
pioglitazone	111025-46-8, 105355-27-9, 111025-46-8ChEBI	1500	5	-	-
primidone	125-33-7, 125-33-7NIKKAJI	750	1	-	-
procarbazine	671-16-9, 671-16-9NIKKAJI	27	0.25	-	+
procarbazine	671-16-9, 671-16-9NIKKAJI	54	0.25	-	+
procarbazine	671-16-9, 671-16-9NIKKAJI	54	3	-	+
procarbazine	671-16-9, 671-16-9NIKKAJI	54	5	-	+
procarbazine	671-16-9, 671-16-9NIKKAJI	27	5	-	+
procarbazine	671-16-9, 671-16-9NIKKAJI	54	1	-	+
progesterone		164	1	-	-
progesterone		164	3	-	-
progesterone		11.3	3	-	-
progesterone		164	0.25	-	-
progesterone		11.3	5	-	-
promethazine	38878-40-9, 60-87-7, 60-87-7ChEBI	2.3	5	-	-
promethazine	38878-40-9, 60-87-7, 60-87-7ChEBI	113	5	-	-
promethazine	38878-40-9, 60-87-7, 60-87-7ChEBI	2.3	3	-	-
promethazine	38878-40-9, 60-87-7, 60-87-7ChEBI	113	3	-	-
propylthiouracil	51-52-5, 51-52-5ChEBI	625	3	-	-
propylthiouracil	51-52-5, 51-52-5ChEBI	625	1	-	-
propylthiouracil	51-52-5, 51-52-5ChEBI	625	5	-	-
rabeprazole	117976-89-3, 117976-89-3ChEBI	1024	3	-	+
raloxifene	84449-90-1, 84449-90-1ChEBI	6.5	3	-	-
raloxifene	84449-90-1, 84449-90-1ChEBI	6.5	5	-	-
raloxifene	84449-90-1, 84449-90-1ChEBI	650	3	-	-
raloxifene	84449-90-1, 84449-90-1ChEBI	650	0.25	-	-
raloxifene	84449-90-1, 84449-90-1ChEBI	6.5	0.25	-	-
raloxifene	84449-90-1, 84449-90-1ChEBI	650	5	-	-
raloxifene	84449-90-1, 84449-90-1ChEBI	650	1	-	-
rifabutin	72559-06-9, 72559-06-9ChEBI	1500	5	-	-
rofecoxib	162011-90-7, 162011-90-7ChEBI	775	3	-	-
rosiglitazone	155141-29-0	1800	5	-	-
rosiglitazone	155141-29-0	1800	3	-	-
sildenafil	139755-83-2, 139755-83-2ChEBI	420	5	-	-
sodium arsenite	7784-46-5, 7784-46-5ChEBI, 7440-38-2	30	3	-	NA
sodium arsenite	7784-46-5, 7784-46-5ChEBI, 7440-38-2	10	0.25	-	NA
sodium arsenite	7784-46-5, 7784-46-5ChEBI, 7440-38-2	30	7	-	NA
sotalol	27948-47-6, 3930-20-9, 3930-20-9NIKKAJI	2000	3	-	-
sotalol	27948-47-6, 3930-20-9, 3930-20-9NIKKAJI	2000	1	-	-
stavudine	3056-17-5, 3056-17-5NIKKAJI	1400	3	-	+
streptozotocin	18883-66-4, 18883-66-4ChEBI	138	1	-	+
streptozotocin	18883-66-4, 18883-66-4ChEBI	138	5	-	+
streptozotocin	18883-66-4, 18883-66-4ChEBI	138	3	-	+
thiabendazole	148-79-8	92	1	-	-
trichloroacetic acid	76-03-9, 76-03-9ChEBI	474	1	-	-
troglitazone	97322-87-7	1200	3	-	-
troglitazone	97322-87-7	1200	5	-	-
tropisetron	89565-68-4, 89565-68-4PDB-CCD	100	1	-	-
valproic acid	99-66-1, 99-66-1PDB-CCD	1340	5	-	-
valproic acid	99-66-1, 99-66-1PDB-CCD	1340	3	-	-
valproic acid	99-66-1, 99-66-1PDB-CCD	1500	1	-	-
zileuton	111406-87-2	450	3	-	-
