# Supplementary material for: Genomic Models of Short-Term Exposure Accurately Predict Long-Term Chemical Carcinogenicity and Identify Putative Mechanisms of Action
Source: PLoS One. 2014 Jul 24;9(7):e102579. doi: 10.1371/journal.pone.0102579 (PMC4109923; doi:10.1371/journal.pone.0102579)
Supplement: File S2 — Supporting Information Tables. Contains Tables S3–4, Table S19 and Tables S24–29. Table S3: GSEA report for carcinogens - GSEA results of carcinogenic versus non-carcinogenic compounds in liver - Gene Set Enrichment Analysis comparing the gene expression profiles from rats exposed to carcinogenic and non-carcinogenic compounds. Only gene sets enriched in the carcinogenic compounds with a false discovery rate ≤0.05 are shown. Table S4a: GSEA report for genotoxic carcinogens - GSEA results of genotoxic versus non-genotoxic carcinogens in liver - Gene Set Enrichment Analysis comparing the gene expression profiles of rats exposed to genotoxic and non-genotoxic carcinogens. Only gene sets enriched in either the genotoxic or non-genotoxic carcinogens with a false discovery rate ≤0.05 are shown. Table S4b: GSEA report for non-genotoxic carcinogens - GSEA results of genotoxic versus non-genotoxic carcinogens in liver - Gene Set Enrichment Analysis comparing the gene expression profiles of rats exposed to genotoxic and non-genotoxic carcinogens. Only gene sets enriched in either the genotoxic or non-genotoxic carcinogens with a false discovery rate ≤0.05 are shown. Table S19 Variable importance ranking of the top 150 predictive pathways - Variable importance was calculated by training 200 Random Forest models on the DrugMatrix dataset using a 70–30% random resampling scheme. The variable importance of all 200 models was averaged. Table S23: Chemicals tested in the DrugMatrix - Chemicals with known hepatocarcinogenicity status that were tested in liver. Also included are exposure durations, compound doses and genotoxicity information based on Ames tests if available. Table S24: Chemicals tested in TG-GATEs - Chemicals with known hepatocarcinogenicity status that were tested in liver. Also included are exposure durations and compound doses. Table S25: DrugMatrix cross-validation predictions - Hepatocarcinogenicity predictions in the DrugMatrix Random forest cross-validation re [file pone.0102579.s002.zip › files/Table S24.xlsx]

## Sheet: all_chems_and_predictions
dataset	name	dose_mg/kg	duration	Hepatocarcinogenicity
TG_GATEs	acarbose	100	4	-
TG_GATEs	acarbose	300	4	-
TG_GATEs	acarbose	1000	4	NA
TG_GATEs	acarbose	100	8	-
TG_GATEs	acarbose	300	8	-
TG_GATEs	acarbose	1000	8	NA
TG_GATEs	acarbose	100	15	-
TG_GATEs	acarbose	300	15	-
TG_GATEs	acarbose	1000	15	NA
TG_GATEs	acarbose	100	29	-
TG_GATEs	acarbose	300	29	-
TG_GATEs	acarbose	1000	29	NA
TG_GATEs	acetamidofluorene	30	15	+
TG_GATEs	acetamidofluorene	30	4	+
TG_GATEs	acetamidofluorene	100	4	+
TG_GATEs	acetamidofluorene	300	4	+
TG_GATEs	acetamidofluorene	30	8	+
TG_GATEs	acetamidofluorene	100	8	+
TG_GATEs	acetamidofluorene	300	8	+
TG_GATEs	acetamidofluorene	100	15	+
TG_GATEs	acetamidofluorene	300	15	+
TG_GATEs	acetamidofluorene	30	29	+
TG_GATEs	acetamidofluorene	100	29	+
TG_GATEs	acetamidofluorene	300	29	+
TG_GATEs	acetaminophen	300	4	-
TG_GATEs	acetaminophen	600	4	+
TG_GATEs	acetaminophen	1000	4	+
TG_GATEs	acetaminophen	300	8	-
TG_GATEs	acetaminophen	600	8	+
TG_GATEs	acetaminophen	1000	8	+
TG_GATEs	acetaminophen	300	15	-
TG_GATEs	acetaminophen	600	15	+
TG_GATEs	acetaminophen	1000	15	+
TG_GATEs	acetaminophen	300	29	-
TG_GATEs	acetaminophen	600	29	+
TG_GATEs	acetaminophen	1000	29	+
TG_GATEs	acetazolamide	60	4	NA
TG_GATEs	acetazolamide	200	4	NA
TG_GATEs	acetazolamide	600	4	NA
TG_GATEs	acetazolamide	60	8	NA
TG_GATEs	acetazolamide	200	8	NA
TG_GATEs	acetazolamide	600	8	NA
TG_GATEs	acetazolamide	200	29	NA
TG_GATEs	acetazolamide	600	29	NA
TG_GATEs	acetazolamide	60	29	NA
TG_GATEs	acetazolamide	60	15	NA
TG_GATEs	acetazolamide	200	15	NA
TG_GATEs	acetazolamide	600	15	NA
TG_GATEs	adapin	10	4	NA
TG_GATEs	adapin	30	4	NA
TG_GATEs	adapin	100	4	NA
TG_GATEs	adapin	10	8	NA
TG_GATEs	adapin	30	8	NA
TG_GATEs	adapin	100	8	NA
TG_GATEs	adapin	10	15	NA
TG_GATEs	adapin	30	15	NA
TG_GATEs	adapin	100	15	NA
TG_GATEs	adapin	10	29	NA
TG_GATEs	adapin	30	29	NA
TG_GATEs	adapin	100	29	NA
TG_GATEs	ajmaline	30	4	NA
TG_GATEs	ajmaline	100	4	NA
TG_GATEs	ajmaline	300	4	NA
TG_GATEs	ajmaline	30	8	NA
TG_GATEs	ajmaline	100	8	NA
TG_GATEs	ajmaline	300	8	NA
TG_GATEs	ajmaline	30	15	NA
TG_GATEs	ajmaline	100	15	NA
TG_GATEs	ajmaline	300	15	NA
TG_GATEs	ajmaline	30	29	NA
TG_GATEs	ajmaline	100	29	NA
TG_GATEs	ajmaline	300	29	NA
TG_GATEs	allopurinol	15	4	NA
TG_GATEs	allopurinol	50	4	NA
TG_GATEs	allopurinol	150	4	NA
TG_GATEs	allopurinol	15	8	NA
TG_GATEs	allopurinol	50	8	NA
TG_GATEs	allopurinol	150	8	NA
TG_GATEs	allopurinol	15	15	NA
TG_GATEs	allopurinol	50	15	NA
TG_GATEs	allopurinol	150	15	NA
TG_GATEs	allopurinol	15	29	NA
TG_GATEs	allopurinol	50	29	NA
TG_GATEs	allopurinol	150	29	NA
TG_GATEs	allyl alcohol	3	15	-
TG_GATEs	allyl alcohol	10	15	+
TG_GATEs	allyl alcohol	30	15	+
TG_GATEs	allyl alcohol	3	29	-
TG_GATEs	allyl alcohol	10	29	+
TG_GATEs	allyl alcohol	30	29	+
TG_GATEs	allyl alcohol	3	4	-
TG_GATEs	allyl alcohol	10	4	+
TG_GATEs	allyl alcohol	30	4	+
TG_GATEs	allyl alcohol	3	8	-
TG_GATEs	allyl alcohol	10	8	+
TG_GATEs	allyl alcohol	30	8	+
TG_GATEs	amiodarone	20	4	NA
TG_GATEs	amiodarone	60	4	NA
TG_GATEs	amiodarone	200	4	NA
TG_GATEs	amiodarone	20	8	NA
TG_GATEs	amiodarone	60	8	NA
TG_GATEs	amiodarone	200	8	NA
TG_GATEs	amiodarone	20	15	NA
TG_GATEs	amiodarone	60	15	NA
TG_GATEs	amiodarone	200	15	NA
TG_GATEs	amiodarone	20	29	NA
TG_GATEs	amiodarone	60	29	NA
TG_GATEs	amiodarone	200	29	NA
TG_GATEs	amitriptyline	15	4	NA
TG_GATEs	amitriptyline	50	15	NA
TG_GATEs	amitriptyline	150	15	NA
TG_GATEs	amitriptyline	15	29	NA
TG_GATEs	amitriptyline	50	29	NA
TG_GATEs	amitriptyline	150	29	NA
TG_GATEs	amitriptyline	50	4	NA
TG_GATEs	amitriptyline	150	4	NA
TG_GATEs	amitriptyline	15	8	NA
TG_GATEs	amitriptyline	50	8	NA
TG_GATEs	amitriptyline	150	8	NA
TG_GATEs	amitriptyline	15	15	NA
TG_GATEs	aspirin	45	15	-
TG_GATEs	aspirin	150	15	-
TG_GATEs	aspirin	450	15	NA
TG_GATEs	aspirin	45	29	-
TG_GATEs	aspirin	150	29	-
TG_GATEs	aspirin	450	29	NA
TG_GATEs	aspirin	45	4	-
TG_GATEs	aspirin	150	4	-
TG_GATEs	aspirin	450	4	NA
TG_GATEs	aspirin	45	8	-
TG_GATEs	aspirin	150	8	-
TG_GATEs	aspirin	450	8	NA
TG_GATEs	azathioprine	3	4	NA
TG_GATEs	azathioprine	10	4	NA
TG_GATEs	azathioprine	30	4	NA
TG_GATEs	azathioprine	3	8	NA
TG_GATEs	azathioprine	10	8	NA
TG_GATEs	azathioprine	30	8	NA
TG_GATEs	azathioprine	3	15	NA
TG_GATEs	azathioprine	10	15	NA
TG_GATEs	azathioprine	30	15	NA
TG_GATEs	azathioprine	3	29	NA
TG_GATEs	azathioprine	10	29	NA
TG_GATEs	azathioprine	30	29	NA
TG_GATEs	bendazac	30	4	NA
TG_GATEs	bendazac	100	4	NA
TG_GATEs	bendazac	300	4	NA
TG_GATEs	bendazac	30	8	NA
TG_GATEs	bendazac	100	8	NA
TG_GATEs	bendazac	300	8	NA
TG_GATEs	bendazac	30	15	NA
TG_GATEs	bendazac	100	15	NA
TG_GATEs	bendazac	300	15	NA
TG_GATEs	bendazac	30	29	NA
TG_GATEs	bendazac	100	29	NA
TG_GATEs	bendazac	300	29	NA
TG_GATEs	benzbromarone	20	4	NA
TG_GATEs	benzbromarone	60	4	NA
TG_GATEs	benzbromarone	200	4	NA
TG_GATEs	benzbromarone	20	8	NA
TG_GATEs	benzbromarone	60	8	NA
TG_GATEs	benzbromarone	200	8	NA
TG_GATEs	benzbromarone	20	15	NA
TG_GATEs	benzbromarone	60	15	NA
TG_GATEs	benzbromarone	200	15	NA
TG_GATEs	benzbromarone	20	29	NA
TG_GATEs	benzbromarone	60	29	NA
TG_GATEs	benzbromarone	200	29	NA
TG_GATEs	benziodarone	30	4	NA
TG_GATEs	benziodarone	100	4	NA
TG_GATEs	benziodarone	300	4	NA
TG_GATEs	benziodarone	30	8	NA
TG_GATEs	benziodarone	30	15	NA
TG_GATEs	benziodarone	100	8	NA
TG_GATEs	benziodarone	300	8	NA
TG_GATEs	benziodarone	100	15	NA
TG_GATEs	benziodarone	300	15	NA
TG_GATEs	benziodarone	30	29	NA
TG_GATEs	benziodarone	100	29	NA
TG_GATEs	benziodarone	300	29	NA
TG_GATEs	bromobenzene	30	15	NA
TG_GATEs	bromobenzene	100	15	NA
TG_GATEs	bromobenzene	300	15	NA
TG_GATEs	bromobenzene	30	29	NA
TG_GATEs	bromobenzene	100	29	NA
TG_GATEs	bromobenzene	300	29	NA
TG_GATEs	bromobenzene	30	4	NA
TG_GATEs	bromobenzene	100	4	NA
TG_GATEs	bromobenzene	300	4	NA
TG_GATEs	bromobenzene	30	8	NA
TG_GATEs	bromobenzene	100	8	NA
TG_GATEs	bromobenzene	300	8	NA
TG_GATEs	bromoethylamine	2	4	NA
TG_GATEs	bromoethylamine	6	4	NA
TG_GATEs	bromoethylamine	20	4	NA
TG_GATEs	bromoethylamine	2	8	NA
TG_GATEs	bromoethylamine	6	8	NA
TG_GATEs	bromoethylamine	20	8	NA
TG_GATEs	bromoethylamine	2	15	NA
TG_GATEs	bromoethylamine	6	15	NA
TG_GATEs	bromoethylamine	20	15	NA
TG_GATEs	bromoethylamine	2	29	NA
TG_GATEs	bromoethylamine	6	29	NA
TG_GATEs	bromoethylamine	20	29	NA
TG_GATEs	bucetin	100	4	NA
TG_GATEs	bucetin	300	4	NA
TG_GATEs	bucetin	1000	4	NA
TG_GATEs	bucetin	100	8	NA
TG_GATEs	bucetin	300	8	NA
TG_GATEs	bucetin	1000	8	NA
TG_GATEs	bucetin	100	15	NA
TG_GATEs	bucetin	300	15	NA
TG_GATEs	bucetin	1000	15	NA
TG_GATEs	bucetin	100	29	NA
TG_GATEs	bucetin	300	29	NA
TG_GATEs	bucetin	1000	29	NA
TG_GATEs	caffeine	10	4	-
TG_GATEs	caffeine	30	4	-
TG_GATEs	caffeine	100	4	-
TG_GATEs	caffeine	10	8	-
TG_GATEs	caffeine	30	8	-
TG_GATEs	caffeine	100	8	-
TG_GATEs	caffeine	10	15	-
TG_GATEs	caffeine	30	15	-
TG_GATEs	caffeine	100	15	-
TG_GATEs	caffeine	10	29	-
TG_GATEs	caffeine	30	29	-
TG_GATEs	caffeine	100	29	-
TG_GATEs	captopril	100	4	-
TG_GATEs	captopril	300	4	-
TG_GATEs	captopril	1000	4	-
TG_GATEs	captopril	100	8	-
TG_GATEs	captopril	300	8	-
TG_GATEs	captopril	1000	8	-
TG_GATEs	captopril	100	15	-
TG_GATEs	captopril	300	15	-
TG_GATEs	captopril	1000	15	-
TG_GATEs	captopril	100	29	-
TG_GATEs	captopril	300	29	-
TG_GATEs	captopril	1000	29	-
TG_GATEs	carbamazepine	30	4	+
TG_GATEs	carbamazepine	100	4	+
TG_GATEs	carbamazepine	300	4	+
TG_GATEs	carbamazepine	30	8	+
TG_GATEs	carbamazepine	100	8	+
TG_GATEs	carbamazepine	300	8	+
TG_GATEs	carbamazepine	30	15	+
TG_GATEs	carbamazepine	100	15	+
TG_GATEs	carbamazepine	300	15	+
TG_GATEs	carbamazepine	30	29	+
TG_GATEs	carbamazepine	100	29	+
TG_GATEs	carbamazepine	300	29	+
TG_GATEs	carbon tetrachloride	30	4	-
TG_GATEs	carbon tetrachloride	100	4	+
TG_GATEs	carbon tetrachloride	300	4	+
TG_GATEs	carbon tetrachloride	30	8	-
TG_GATEs	carbon tetrachloride	100	8	+
TG_GATEs	carbon tetrachloride	300	8	+
TG_GATEs	carbon tetrachloride	30	15	-
TG_GATEs	carbon tetrachloride	100	15	+
TG_GATEs	carbon tetrachloride	300	15	+
TG_GATEs	carbon tetrachloride	30	29	-
TG_GATEs	carbon tetrachloride	100	29	+
TG_GATEs	carbon tetrachloride	300	29	+
TG_GATEs	carboplatin	1	15	NA
TG_GATEs	carboplatin	3	15	NA
TG_GATEs	carboplatin	10	15	NA
TG_GATEs	carboplatin	1	29	NA
TG_GATEs	carboplatin	3	29	NA
TG_GATEs	carboplatin	10	29	NA
TG_GATEs	carboplatin	1	4	NA
TG_GATEs	carboplatin	3	4	NA
TG_GATEs	carboplatin	10	4	NA
TG_GATEs	carboplatin	1	8	NA
TG_GATEs	carboplatin	3	8	NA
TG_GATEs	carboplatin	10	8	NA
TG_GATEs	cephalothin	300	4	NA
TG_GATEs	cephalothin	1000	4	NA
TG_GATEs	cephalothin	2000	4	NA
TG_GATEs	cephalothin	300	8	NA
TG_GATEs	cephalothin	1000	8	NA
TG_GATEs	cephalothin	2000	8	NA
TG_GATEs	cephalothin	300	15	NA
TG_GATEs	cephalothin	1000	15	NA
TG_GATEs	cephalothin	2000	15	NA
TG_GATEs	cephalothin	300	29	NA
TG_GATEs	cephalothin	1000	29	NA
TG_GATEs	cephalothin	2000	29	NA
TG_GATEs	chloramphenicol	100	4	NA
TG_GATEs	chloramphenicol	300	4	NA
TG_GATEs	chloramphenicol	1000	4	NA
TG_GATEs	chloramphenicol	100	8	NA
TG_GATEs	chloramphenicol	300	8	NA
TG_GATEs	chloramphenicol	1000	8	NA
TG_GATEs	chloramphenicol	100	15	NA
TG_GATEs	chloramphenicol	300	15	NA
TG_GATEs	chloramphenicol	1000	15	NA
TG_GATEs	chloramphenicol	100	29	NA
TG_GATEs	chloramphenicol	300	29	NA
TG_GATEs	chloramphenicol	1000	29	NA
TG_GATEs	chlormadinone	100	15	NA
TG_GATEs	chlormadinone	300	15	NA
TG_GATEs	chlormadinone	1000	15	NA
TG_GATEs	chlormadinone	100	29	NA
TG_GATEs	chlormadinone	300	29	NA
TG_GATEs	chlormadinone	1000	29	NA
TG_GATEs	chlormadinone	100	4	NA
TG_GATEs	chlormadinone	300	4	NA
TG_GATEs	chlormadinone	1000	4	NA
TG_GATEs	chlormadinone	100	8	NA
TG_GATEs	chlormadinone	300	8	NA
TG_GATEs	chlormadinone	1000	8	NA
TG_GATEs	chlormezanone	50	4	NA
TG_GATEs	chlormezanone	150	4	NA
TG_GATEs	chlormezanone	500	4	NA
TG_GATEs	chlormezanone	50	8	NA
TG_GATEs	chlormezanone	150	8	NA
TG_GATEs	chlormezanone	500	8	NA
TG_GATEs	chlormezanone	50	15	NA
TG_GATEs	chlormezanone	150	15	NA
TG_GATEs	chlormezanone	500	15	NA
TG_GATEs	chlormezanone	50	29	NA
TG_GATEs	chlormezanone	150	29	NA
TG_GATEs	chlormezanone	500	29	NA
TG_GATEs	chlorpheniramine	3	4	-
TG_GATEs	chlorpheniramine	10	4	-
TG_GATEs	chlorpheniramine	30	4	-
TG_GATEs	chlorpheniramine	3	8	-
TG_GATEs	chlorpheniramine	10	8	-
TG_GATEs	chlorpheniramine	30	8	-
TG_GATEs	chlorpheniramine	3	15	-
TG_GATEs	chlorpheniramine	10	15	-
TG_GATEs	chlorpheniramine	30	15	-
TG_GATEs	chlorpheniramine	3	29	-
TG_GATEs	chlorpheniramine	10	29	-
TG_GATEs	chlorpheniramine	30	29	-
TG_GATEs	chlorpromazine	4.5	4	NA
TG_GATEs	chlorpromazine	15	4	NA
TG_GATEs	chlorpromazine	45	4	NA
TG_GATEs	chlorpromazine	4.5	8	NA
TG_GATEs	chlorpromazine	15	8	NA
TG_GATEs	chlorpromazine	45	8	NA
TG_GATEs	chlorpromazine	4.5	15	NA
TG_GATEs	chlorpromazine	15	15	NA
TG_GATEs	chlorpromazine	45	15	NA
TG_GATEs	chlorpromazine	4.5	29	NA
TG_GATEs	chlorpromazine	15	29	NA
TG_GATEs	chlorpromazine	45	29	NA
TG_GATEs	chlorpropamide	30	4	-
TG_GATEs	chlorpropamide	100	4	-
TG_GATEs	chlorpropamide	300	4	NA
TG_GATEs	chlorpropamide	30	8	-
TG_GATEs	chlorpropamide	100	8	-
TG_GATEs	chlorpropamide	300	8	NA
TG_GATEs	chlorpropamide	30	15	-
TG_GATEs	chlorpropamide	100	15	-
TG_GATEs	chlorpropamide	300	15	NA
TG_GATEs	chlorpropamide	30	29	-
TG_GATEs	chlorpropamide	100	29	-
TG_GATEs	chlorpropamide	300	29	NA
TG_GATEs	cimetidine	100	4	-
TG_GATEs	cimetidine	300	4	-
TG_GATEs	cimetidine	1000	4	-
TG_GATEs	cimetidine	100	8	-
TG_GATEs	cimetidine	300	8	-
TG_GATEs	cimetidine	1000	8	-
TG_GATEs	cimetidine	100	15	-
TG_GATEs	cimetidine	300	15	-
TG_GATEs	cimetidine	1000	15	-
TG_GATEs	cimetidine	100	29	-
TG_GATEs	cimetidine	300	29	-
TG_GATEs	cimetidine	1000	29	-
TG_GATEs	ciprofloxacin	100	4	-
TG_GATEs	ciprofloxacin	300	4	-
TG_GATEs	ciprofloxacin	1000	4	NA
TG_GATEs	ciprofloxacin	100	8	-
TG_GATEs	ciprofloxacin	300	8	-
TG_GATEs	ciprofloxacin	1000	8	NA
TG_GATEs	ciprofloxacin	100	15	-
TG_GATEs	ciprofloxacin	300	15	-
TG_GATEs	ciprofloxacin	1000	15	NA
TG_GATEs	ciprofloxacin	100	29	-
TG_GATEs	ciprofloxacin	300	29	-
TG_GATEs	ciprofloxacin	1000	29	NA
TG_GATEs	cisplatin	0.1	15	NA
TG_GATEs	cisplatin	0.3	15	NA
TG_GATEs	cisplatin	1	15	NA
TG_GATEs	cisplatin	0.1	29	NA
TG_GATEs	cisplatin	0.3	29	NA
TG_GATEs	cisplatin	1	29	NA
TG_GATEs	cisplatin	0.1	4	NA
TG_GATEs	cisplatin	0.3	4	NA
TG_GATEs	cisplatin	1	4	NA
TG_GATEs	cisplatin	0.1	8	NA
TG_GATEs	cisplatin	0.3	8	NA
TG_GATEs	cisplatin	1	8	NA
TG_GATEs	clofibrate	30	4	-
TG_GATEs	clofibrate	100	4	+
TG_GATEs	clofibrate	300	4	+
TG_GATEs	clofibrate	30	8	-
TG_GATEs	clofibrate	100	8	+
TG_GATEs	clofibrate	300	8	+
TG_GATEs	clofibrate	30	15	-
TG_GATEs	clofibrate	100	15	+
TG_GATEs	clofibrate	300	15	+
TG_GATEs	clofibrate	30	29	-
TG_GATEs	clofibrate	100	29	+
TG_GATEs	clofibrate	300	29	+
TG_GATEs	clomipramine	10	4	-
TG_GATEs	clomipramine	30	4	-
TG_GATEs	clomipramine	10	15	-
TG_GATEs	clomipramine	30	15	-
TG_GATEs	clomipramine	100	15	NA
TG_GATEs	clomipramine	10	29	-
TG_GATEs	clomipramine	30	29	-
TG_GATEs	clomipramine	100	29	NA
TG_GATEs	clomipramine	100	4	NA
TG_GATEs	clomipramine	10	8	-
TG_GATEs	clomipramine	30	8	-
TG_GATEs	clomipramine	100	8	NA
TG_GATEs	colchicine	0.5	15	NA
TG_GATEs	colchicine	1.5	15	NA
TG_GATEs	colchicine	5	15	NA
TG_GATEs	colchicine	0.5	29	NA
TG_GATEs	colchicine	1.5	29	NA
TG_GATEs	colchicine	5	29	NA
TG_GATEs	colchicine	0.5	4	NA
TG_GATEs	colchicine	1.5	4	NA
TG_GATEs	colchicine	5	4	NA
TG_GATEs	colchicine	0.5	8	NA
TG_GATEs	colchicine	1.5	8	NA
TG_GATEs	colchicine	5	8	NA
TG_GATEs	coumarin	15	4	-
TG_GATEs	coumarin	50	4	-
TG_GATEs	coumarin	150	4	NA
TG_GATEs	coumarin	15	8	-
TG_GATEs	coumarin	50	8	-
TG_GATEs	coumarin	150	8	NA
TG_GATEs	coumarin	15	15	-
TG_GATEs	coumarin	50	15	-
TG_GATEs	coumarin	150	15	NA
TG_GATEs	coumarin	15	29	-
TG_GATEs	coumarin	50	29	-
TG_GATEs	coumarin	150	29	NA
TG_GATEs	cyclophosphamide	1.5	4	NA
TG_GATEs	cyclophosphamide	5	4	NA
TG_GATEs	cyclophosphamide	15	4	NA
TG_GATEs	cyclophosphamide	1.5	8	NA
TG_GATEs	cyclophosphamide	5	8	NA
TG_GATEs	cyclophosphamide	15	8	NA
TG_GATEs	cyclophosphamide	1.5	15	NA
TG_GATEs	cyclophosphamide	5	15	NA
TG_GATEs	cyclophosphamide	15	15	NA
TG_GATEs	cyclophosphamide	1.5	29	NA
TG_GATEs	cyclophosphamide	5	29	NA
TG_GATEs	cyclophosphamide	15	29	NA
TG_GATEs	cyclosporine a	10	15	-
TG_GATEs	cyclosporine a	30	15	NA
TG_GATEs	cyclosporine a	100	15	NA
TG_GATEs	cyclosporine a	10	29	-
TG_GATEs	cyclosporine a	30	29	NA
TG_GATEs	cyclosporine a	100	29	NA
TG_GATEs	cyclosporine a	10	4	-
TG_GATEs	cyclosporine a	30	4	NA
TG_GATEs	cyclosporine a	100	4	NA
TG_GATEs	cyclosporine a	10	8	-
TG_GATEs	cyclosporine a	30	8	NA
TG_GATEs	cyclosporine a	100	8	NA
TG_GATEs	danazol	100	4	NA
TG_GATEs	danazol	300	4	NA
TG_GATEs	danazol	1000	4	NA
TG_GATEs	danazol	100	8	NA
TG_GATEs	danazol	300	8	NA
TG_GATEs	danazol	1000	8	NA
TG_GATEs	danazol	100	15	NA
TG_GATEs	danazol	300	15	NA
TG_GATEs	danazol	1000	15	NA
TG_GATEs	danazol	100	29	NA
TG_GATEs	danazol	300	29	NA
TG_GATEs	danazol	1000	29	NA
TG_GATEs	dantrolene	250	15	+
TG_GATEs	dantrolene	25	15	-
TG_GATEs	dantrolene	75	15	+
TG_GATEs	dantrolene	250	29	+
TG_GATEs	dantrolene	25	29	-
TG_GATEs	dantrolene	75	29	+
TG_GATEs	dantrolene	25	4	-
TG_GATEs	dantrolene	75	4	+
TG_GATEs	dantrolene	250	4	+
TG_GATEs	dantrolene	250	8	+
TG_GATEs	dantrolene	25	8	-
TG_GATEs	dantrolene	75	8	+
TG_GATEs	diazepam	25	15	-
TG_GATEs	diazepam	75	15	+
TG_GATEs	diazepam	250	15	+
TG_GATEs	diazepam	25	4	-
TG_GATEs	diazepam	75	4	+
TG_GATEs	diazepam	250	4	+
TG_GATEs	diazepam	25	8	-
TG_GATEs	diazepam	75	8	+
TG_GATEs	diazepam	250	8	+
TG_GATEs	diazepam	25	29	-
TG_GATEs	diazepam	75	29	+
TG_GATEs	diazepam	250	29	+
TG_GATEs	diclofenac	1	4	-
TG_GATEs	diclofenac	3	4	-
TG_GATEs	diclofenac	10	4	NA
TG_GATEs	diclofenac	1	8	-
TG_GATEs	diclofenac	3	8	-
TG_GATEs	diclofenac	10	8	NA
TG_GATEs	diclofenac	1	15	-
TG_GATEs	diclofenac	3	15	-
TG_GATEs	diclofenac	10	15	NA
TG_GATEs	diclofenac	1	29	-
TG_GATEs	diclofenac	3	29	-
TG_GATEs	diclofenac	10	29	NA
TG_GATEs	diltiazem	80	4	-
TG_GATEs	diltiazem	240	4	NA
TG_GATEs	diltiazem	800	4	NA
TG_GATEs	diltiazem	80	8	-
TG_GATEs	diltiazem	240	8	NA
TG_GATEs	diltiazem	800	8	NA
TG_GATEs	diltiazem	80	15	-
TG_GATEs	diltiazem	240	15	NA
TG_GATEs	diltiazem	800	15	NA
TG_GATEs	diltiazem	80	29	-
TG_GATEs	diltiazem	240	29	NA
TG_GATEs	diltiazem	800	29	NA
TG_GATEs	disopyramide	40	4	-
TG_GATEs	disopyramide	120	4	-
TG_GATEs	disopyramide	400	4	-
TG_GATEs	disopyramide	40	8	-
TG_GATEs	disopyramide	120	8	-
TG_GATEs	disopyramide	400	8	-
TG_GATEs	disopyramide	40	15	-
TG_GATEs	disopyramide	120	15	-
TG_GATEs	disopyramide	400	15	-
TG_GATEs	disopyramide	40	29	-
TG_GATEs	disopyramide	400	29	-
TG_GATEs	disopyramide	120	29	-
TG_GATEs	disulfiram	60	15	NA
TG_GATEs	disulfiram	200	15	NA
TG_GATEs	disulfiram	600	15	NA
TG_GATEs	disulfiram	60	29	NA
TG_GATEs	disulfiram	200	29	NA
TG_GATEs	disulfiram	600	29	NA
TG_GATEs	disulfiram	60	4	NA
TG_GATEs	disulfiram	200	4	NA
TG_GATEs	disulfiram	600	4	NA
TG_GATEs	disulfiram	60	8	NA
TG_GATEs	disulfiram	200	8	NA
TG_GATEs	disulfiram	600	8	NA
TG_GATEs	doxorubicin	0.1	15	NA
TG_GATEs	doxorubicin	0.3	15	NA
TG_GATEs	doxorubicin	1	15	NA
TG_GATEs	doxorubicin	0.1	29	NA
TG_GATEs	doxorubicin	0.3	29	NA
TG_GATEs	doxorubicin	1	29	NA
TG_GATEs	doxorubicin	0.1	4	NA
TG_GATEs	doxorubicin	0.3	4	NA
TG_GATEs	doxorubicin	1	4	NA
TG_GATEs	doxorubicin	0.1	8	NA
TG_GATEs	doxorubicin	0.3	8	NA
TG_GATEs	doxorubicin	1	8	NA
TG_GATEs	enalapril	60	15	-
TG_GATEs	enalapril	60	4	-
TG_GATEs	enalapril	200	4	-
TG_GATEs	enalapril	600	4	-
TG_GATEs	enalapril	60	8	-
TG_GATEs	enalapril	200	8	-
TG_GATEs	enalapril	600	8	-
TG_GATEs	enalapril	200	15	-
TG_GATEs	enalapril	600	15	-
TG_GATEs	enalapril	60	29	-
TG_GATEs	enalapril	200	29	-
TG_GATEs	enalapril	600	29	-
TG_GATEs	erythromycin ethylsuccinate	100	4	-
TG_GATEs	erythromycin ethylsuccinate	300	4	-
TG_GATEs	erythromycin ethylsuccinate	1000	4	+
TG_GATEs	erythromycin ethylsuccinate	100	8	-
TG_GATEs	erythromycin ethylsuccinate	300	8	-
TG_GATEs	erythromycin ethylsuccinate	1000	8	+
TG_GATEs	erythromycin ethylsuccinate	100	15	-
TG_GATEs	erythromycin ethylsuccinate	300	15	-
TG_GATEs	erythromycin ethylsuccinate	1000	15	+
TG_GATEs	erythromycin ethylsuccinate	100	29	-
TG_GATEs	erythromycin ethylsuccinate	300	29	-
TG_GATEs	erythromycin ethylsuccinate	1000	29	+
TG_GATEs	ethambutol	100	15	NA
TG_GATEs	ethambutol	300	15	NA
TG_GATEs	ethambutol	100	4	NA
TG_GATEs	ethambutol	300	4	NA
TG_GATEs	ethambutol	1000	4	NA
TG_GATEs	ethambutol	100	8	NA
TG_GATEs	ethambutol	300	8	NA
TG_GATEs	ethambutol	1000	8	NA
TG_GATEs	ethambutol	1000	15	NA
TG_GATEs	ethambutol	100	29	NA
TG_GATEs	ethambutol	300	29	NA
TG_GATEs	ethambutol	1000	29	NA
TG_GATEs	ethanol	400	4	-
TG_GATEs	ethanol	1200	4	-
TG_GATEs	ethanol	4000	4	+
TG_GATEs	ethanol	400	8	-
TG_GATEs	ethanol	1200	8	-
TG_GATEs	ethanol	4000	8	+
TG_GATEs	ethanol	400	15	-
TG_GATEs	ethanol	1200	15	-
TG_GATEs	ethanol	4000	15	+
TG_GATEs	ethanol	400	29	-
TG_GATEs	ethanol	1200	29	-
TG_GATEs	ethanol	4000	29	+
TG_GATEs	ethinylestradiol	1	15	NA
TG_GATEs	ethinylestradiol	3	15	NA
TG_GATEs	ethinylestradiol	10	15	NA
TG_GATEs	ethinylestradiol	1	29	NA
TG_GATEs	ethinylestradiol	3	29	NA
TG_GATEs	ethinylestradiol	10	29	NA
TG_GATEs	ethinylestradiol	1	4	NA
TG_GATEs	ethinylestradiol	3	4	NA
TG_GATEs	ethinylestradiol	10	4	NA
TG_GATEs	ethinylestradiol	1	8	NA
TG_GATEs	ethinylestradiol	3	8	NA
TG_GATEs	ethinylestradiol	10	8	NA
TG_GATEs	ethionamide	30	4	-
TG_GATEs	ethionamide	100	4	-
TG_GATEs	ethionamide	300	4	-
TG_GATEs	ethionamide	30	8	-
TG_GATEs	ethionamide	100	8	-
TG_GATEs	ethionamide	300	8	-
TG_GATEs	ethionamide	30	15	-
TG_GATEs	ethionamide	100	15	-
TG_GATEs	ethionamide	300	15	-
TG_GATEs	ethionamide	30	29	-
TG_GATEs	ethionamide	100	29	-
TG_GATEs	ethionine	25	4	+
TG_GATEs	ethionine	80	4	+
TG_GATEs	ethionine	250	4	+
TG_GATEs	ethionine	25	8	+
TG_GATEs	ethionine	80	8	+
TG_GATEs	ethionine	250	8	+
TG_GATEs	ethionine	25	15	+
TG_GATEs	ethionine	80	15	+
TG_GATEs	ethionine	250	15	+
TG_GATEs	ethionine	25	29	+
TG_GATEs	ethionine	80	29	+
TG_GATEs	ethionine	250	29	+
TG_GATEs	etoposide	3	15	NA
TG_GATEs	etoposide	10	15	NA
TG_GATEs	etoposide	30	15	NA
TG_GATEs	etoposide	3	29	NA
TG_GATEs	etoposide	10	29	NA
TG_GATEs	etoposide	30	29	NA
TG_GATEs	etoposide	3	4	NA
TG_GATEs	etoposide	10	4	NA
TG_GATEs	etoposide	30	4	NA
TG_GATEs	etoposide	3	8	NA
TG_GATEs	etoposide	10	8	NA
TG_GATEs	etoposide	30	8	NA
TG_GATEs	famotidine	100	15	-
TG_GATEs	famotidine	300	15	-
TG_GATEs	famotidine	1000	15	-
TG_GATEs	famotidine	100	29	-
TG_GATEs	famotidine	300	29	-
TG_GATEs	famotidine	1000	29	-
TG_GATEs	famotidine	100	4	-
TG_GATEs	famotidine	300	4	-
TG_GATEs	famotidine	1000	4	-
TG_GATEs	famotidine	100	8	-
TG_GATEs	famotidine	300	8	-
TG_GATEs	famotidine	1000	8	-
TG_GATEs	fenofibrate	10	4	-
TG_GATEs	fenofibrate	100	4	+
TG_GATEs	fenofibrate	1000	4	+
TG_GATEs	fenofibrate	10	8	-
TG_GATEs	fenofibrate	100	8	+
TG_GATEs	fenofibrate	1000	8	+
TG_GATEs	fenofibrate	10	15	-
TG_GATEs	fenofibrate	100	15	+
TG_GATEs	fenofibrate	1000	15	+
TG_GATEs	fenofibrate	10	29	-
TG_GATEs	fenofibrate	100	29	+
TG_GATEs	fenofibrate	1000	29	+
TG_GATEs	fluphenazine	2	4	NA
TG_GATEs	fluphenazine	6	4	NA
TG_GATEs	fluphenazine	20	4	NA
TG_GATEs	fluphenazine	2	8	NA
TG_GATEs	fluphenazine	6	8	NA
TG_GATEs	fluphenazine	20	8	NA
TG_GATEs	fluphenazine	2	15	NA
TG_GATEs	fluphenazine	6	15	NA
TG_GATEs	fluphenazine	20	15	NA
TG_GATEs	fluphenazine	2	29	NA
TG_GATEs	fluphenazine	6	29	NA
TG_GATEs	fluphenazine	20	29	NA
TG_GATEs	flutamide	15	15	-
TG_GATEs	flutamide	50	15	-
TG_GATEs	flutamide	150	15	NA
TG_GATEs	flutamide	15	4	-
TG_GATEs	flutamide	50	4	-
TG_GATEs	flutamide	150	4	NA
TG_GATEs	flutamide	15	8	-
TG_GATEs	flutamide	50	8	-
TG_GATEs	flutamide	150	8	NA
TG_GATEs	flutamide	15	29	-
TG_GATEs	flutamide	50	29	-
TG_GATEs	flutamide	150	29	NA
TG_GATEs	furosemide	30	15	-
TG_GATEs	furosemide	100	15	NA
TG_GATEs	furosemide	300	15	NA
TG_GATEs	furosemide	30	29	-
TG_GATEs	furosemide	100	29	NA
TG_GATEs	furosemide	300	29	NA
TG_GATEs	furosemide	30	4	-
TG_GATEs	furosemide	100	4	NA
TG_GATEs	furosemide	300	4	NA
TG_GATEs	furosemide	30	8	-
TG_GATEs	furosemide	100	8	NA
TG_GATEs	furosemide	300	8	NA
TG_GATEs	gemfibrozil	30	15	+
TG_GATEs	gemfibrozil	100	15	+
TG_GATEs	gemfibrozil	300	15	+
TG_GATEs	gemfibrozil	30	29	+
TG_GATEs	gemfibrozil	100	29	+
TG_GATEs	gemfibrozil	300	29	+
TG_GATEs	gemfibrozil	30	4	+
TG_GATEs	gemfibrozil	100	4	+
TG_GATEs	gemfibrozil	300	4	+
TG_GATEs	gemfibrozil	30	8	+
TG_GATEs	gemfibrozil	100	8	+
TG_GATEs	gemfibrozil	300	8	+
TG_GATEs	gentamicin	10	4	NA
TG_GATEs	gentamicin	30	4	NA
TG_GATEs	gentamicin	100	4	NA
TG_GATEs	gentamicin	10	8	NA
TG_GATEs	gentamicin	30	8	NA
TG_GATEs	gentamicin	100	8	NA
TG_GATEs	gentamicin	10	15	NA
TG_GATEs	gentamicin	30	15	NA
TG_GATEs	gentamicin	100	15	NA
TG_GATEs	gentamicin	10	29	NA
TG_GATEs	gentamicin	30	29	NA
TG_GATEs	gentamicin	100	29	NA
TG_GATEs	glibenclamide	100	4	-
TG_GATEs	glibenclamide	300	4	-
TG_GATEs	glibenclamide	1000	4	NA
TG_GATEs	glibenclamide	100	8	-
TG_GATEs	glibenclamide	300	8	-
TG_GATEs	glibenclamide	1000	8	NA
TG_GATEs	glibenclamide	100	15	-
TG_GATEs	glibenclamide	300	15	-
TG_GATEs	glibenclamide	1000	15	NA
TG_GATEs	glibenclamide	100	29	-
TG_GATEs	glibenclamide	300	29	-
TG_GATEs	glibenclamide	1000	29	NA
TG_GATEs	griseofulvin	100	15	NA
TG_GATEs	griseofulvin	300	15	NA
TG_GATEs	griseofulvin	1000	15	NA
TG_GATEs	griseofulvin	100	29	NA
TG_GATEs	griseofulvin	300	29	NA
TG_GATEs	griseofulvin	1000	29	NA
TG_GATEs	griseofulvin	100	4	NA
TG_GATEs	griseofulvin	300	4	NA
TG_GATEs	griseofulvin	1000	4	NA
TG_GATEs	griseofulvin	100	8	NA
TG_GATEs	griseofulvin	1000	8	NA
TG_GATEs	griseofulvin	300	8	NA
TG_GATEs	haloperidol	3	4	-
TG_GATEs	haloperidol	10	4	NA
TG_GATEs	haloperidol	30	4	NA
TG_GATEs	haloperidol	3	8	-
TG_GATEs	haloperidol	10	8	NA
TG_GATEs	haloperidol	30	8	NA
TG_GATEs	haloperidol	3	29	-
TG_GATEs	haloperidol	10	29	NA
TG_GATEs	haloperidol	30	29	NA
TG_GATEs	haloperidol	3	15	-
TG_GATEs	haloperidol	10	15	NA
TG_GATEs	haloperidol	30	15	NA
TG_GATEs	hexachlorobenzene	30	15	+
TG_GATEs	hexachlorobenzene	100	15	+
TG_GATEs	hexachlorobenzene	300	15	+
TG_GATEs	hexachlorobenzene	30	29	+
TG_GATEs	hexachlorobenzene	100	29	+
TG_GATEs	hexachlorobenzene	300	29	+
TG_GATEs	hexachlorobenzene	30	4	+
TG_GATEs	hexachlorobenzene	100	4	+
TG_GATEs	hexachlorobenzene	300	4	+
TG_GATEs	hexachlorobenzene	30	8	+
TG_GATEs	hexachlorobenzene	100	8	+
TG_GATEs	hexachlorobenzene	300	8	+
TG_GATEs	hydroxyzine	10	15	NA
TG_GATEs	hydroxyzine	30	15	NA
TG_GATEs	hydroxyzine	100	15	NA
TG_GATEs	hydroxyzine	10	29	NA
TG_GATEs	hydroxyzine	30	29	NA
TG_GATEs	hydroxyzine	100	29	NA
TG_GATEs	hydroxyzine	10	4	NA
TG_GATEs	hydroxyzine	30	4	NA
TG_GATEs	hydroxyzine	100	4	NA
TG_GATEs	hydroxyzine	10	8	NA
TG_GATEs	hydroxyzine	30	8	NA
TG_GATEs	hydroxyzine	100	8	NA
TG_GATEs	ibuprofen	20	15	NA
TG_GATEs	ibuprofen	60	15	NA
TG_GATEs	ibuprofen	200	15	NA
TG_GATEs	ibuprofen	20	4	NA
TG_GATEs	ibuprofen	60	4	NA
TG_GATEs	ibuprofen	200	4	NA
TG_GATEs	ibuprofen	20	8	NA
TG_GATEs	ibuprofen	60	8	NA
TG_GATEs	ibuprofen	200	8	NA
TG_GATEs	ibuprofen	20	29	NA
TG_GATEs	ibuprofen	60	29	NA
TG_GATEs	ibuprofen	200	29	NA
TG_GATEs	imipramine	10	4	NA
TG_GATEs	imipramine	30	4	NA
TG_GATEs	imipramine	100	4	NA
TG_GATEs	imipramine	10	8	NA
TG_GATEs	imipramine	10	15	NA
TG_GATEs	imipramine	30	15	NA
TG_GATEs	imipramine	100	15	NA
TG_GATEs	imipramine	10	29	NA
TG_GATEs	imipramine	30	29	NA
TG_GATEs	imipramine	100	29	NA
TG_GATEs	imipramine	30	8	NA
TG_GATEs	imipramine	100	8	NA
TG_GATEs	indomethacin	0.5	4	-
TG_GATEs	indomethacin	1.6	4	-
TG_GATEs	indomethacin	5	4	NA
TG_GATEs	indomethacin	0.5	8	-
TG_GATEs	indomethacin	1.6	8	-
TG_GATEs	indomethacin	5	8	NA
TG_GATEs	indomethacin	0.5	15	-
TG_GATEs	indomethacin	1.6	15	-
TG_GATEs	indomethacin	5	15	NA
TG_GATEs	indomethacin	0.5	29	-
TG_GATEs	indomethacin	1.6	29	-
TG_GATEs	iproniazid	6	4	NA
TG_GATEs	iproniazid	20	4	NA
TG_GATEs	iproniazid	60	4	NA
TG_GATEs	iproniazid	6	29	NA
TG_GATEs	iproniazid	20	29	NA
TG_GATEs	iproniazid	60	29	NA
TG_GATEs	iproniazid	6	15	NA
TG_GATEs	iproniazid	20	15	NA
TG_GATEs	iproniazid	60	15	NA
TG_GATEs	iproniazid	6	8	NA
TG_GATEs	iproniazid	20	8	NA
TG_GATEs	iproniazid	60	8	NA
TG_GATEs	isoniazid	50	4	-
TG_GATEs	isoniazid	100	4	+
TG_GATEs	isoniazid	200	4	NA
TG_GATEs	isoniazid	50	8	-
TG_GATEs	isoniazid	100	8	+
TG_GATEs	isoniazid	200	8	NA
TG_GATEs	isoniazid	50	15	-
TG_GATEs	isoniazid	100	15	+
TG_GATEs	isoniazid	200	15	NA
TG_GATEs	isoniazid	50	29	-
TG_GATEs	isoniazid	100	29	+
TG_GATEs	isoniazid	200	29	NA
TG_GATEs	ketoconazole	10	15	-
TG_GATEs	ketoconazole	30	15	-
TG_GATEs	ketoconazole	100	15	-
TG_GATEs	ketoconazole	10	29	-
TG_GATEs	ketoconazole	30	29	-
TG_GATEs	ketoconazole	100	29	-
TG_GATEs	ketoconazole	10	4	-
TG_GATEs	ketoconazole	30	4	-
TG_GATEs	ketoconazole	100	4	-
TG_GATEs	ketoconazole	10	8	-
TG_GATEs	ketoconazole	30	8	-
TG_GATEs	ketoconazole	100	8	-
TG_GATEs	labetalol	45	4	NA
TG_GATEs	labetalol	150	4	NA
TG_GATEs	labetalol	450	4	NA
TG_GATEs	labetalol	45	8	NA
TG_GATEs	labetalol	150	8	NA
TG_GATEs	labetalol	450	8	NA
TG_GATEs	labetalol	45	15	NA
TG_GATEs	labetalol	150	15	NA
TG_GATEs	labetalol	450	15	NA
TG_GATEs	labetalol	45	29	NA
TG_GATEs	labetalol	150	29	NA
TG_GATEs	labetalol	450	29	NA
TG_GATEs	lomustine	0.6	4	NA
TG_GATEs	lomustine	2	4	NA
TG_GATEs	lomustine	6	4	NA
TG_GATEs	lomustine	0.6	8	NA
TG_GATEs	lomustine	2	8	NA
TG_GATEs	lomustine	6	8	NA
TG_GATEs	lomustine	0.6	15	NA
TG_GATEs	lomustine	2	15	NA
TG_GATEs	lomustine	6	15	NA
TG_GATEs	lomustine	0.6	29	NA
TG_GATEs	lomustine	2	29	NA
TG_GATEs	lomustine	6	29	NA
TG_GATEs	lornoxicam	0.3	4	-
TG_GATEs	lornoxicam	1	4	-
TG_GATEs	lornoxicam	3	4	NA
TG_GATEs	lornoxicam	0.3	8	-
TG_GATEs	lornoxicam	1	8	-
TG_GATEs	lornoxicam	3	8	NA
TG_GATEs	lornoxicam	0.3	15	-
TG_GATEs	lornoxicam	1	15	-
TG_GATEs	lornoxicam	3	15	NA
TG_GATEs	lornoxicam	0.3	29	-
TG_GATEs	lornoxicam	1	29	-
TG_GATEs	mefenamic acid	30	4	NA
TG_GATEs	mefenamic acid	100	4	NA
TG_GATEs	mefenamic acid	300	4	NA
TG_GATEs	mefenamic acid	30	8	NA
TG_GATEs	mefenamic acid	100	8	NA
TG_GATEs	mefenamic acid	300	8	NA
TG_GATEs	mefenamic acid	30	15	NA
TG_GATEs	mefenamic acid	100	15	NA
TG_GATEs	mefenamic acid	300	15	NA
TG_GATEs	mefenamic acid	30	29	NA
TG_GATEs	mefenamic acid	100	29	NA
TG_GATEs	mefenamic acid	300	29	NA
TG_GATEs	meloxicam	3	4	-
TG_GATEs	meloxicam	10	4	NA
TG_GATEs	meloxicam	30	4	NA
TG_GATEs	meloxicam	3	8	-
TG_GATEs	meloxicam	10	8	NA
TG_GATEs	meloxicam	30	8	NA
TG_GATEs	meloxicam	3	15	-
TG_GATEs	meloxicam	10	15	NA
TG_GATEs	meloxicam	30	15	NA
TG_GATEs	meloxicam	3	29	-
TG_GATEs	meloxicam	10	29	NA
TG_GATEs	metformin	100	8	-
TG_GATEs	metformin	300	8	-
TG_GATEs	metformin	1000	8	-
TG_GATEs	metformin	100	29	-
TG_GATEs	metformin	300	29	-
TG_GATEs	metformin	1000	29	-
TG_GATEs	metformin	300	4	-
TG_GATEs	metformin	1000	4	-
TG_GATEs	metformin	100	15	-
TG_GATEs	metformin	300	15	-
TG_GATEs	metformin	1000	15	-
TG_GATEs	metformin	100	4	-
TG_GATEs	methapyrilene	10	4	+
TG_GATEs	methapyrilene	30	4	+
TG_GATEs	methapyrilene	100	4	+
TG_GATEs	methapyrilene	10	8	+
TG_GATEs	methapyrilene	30	8	+
TG_GATEs	methapyrilene	100	8	+
TG_GATEs	methapyrilene	10	15	+
TG_GATEs	methapyrilene	30	15	+
TG_GATEs	methapyrilene	100	15	+
TG_GATEs	methapyrilene	10	29	+
TG_GATEs	methapyrilene	30	29	+
TG_GATEs	methapyrilene	100	29	+
TG_GATEs	methimazole	10	4	-
TG_GATEs	methimazole	30	4	NA
TG_GATEs	methimazole	100	4	NA
TG_GATEs	methimazole	10	8	-
TG_GATEs	methimazole	30	8	NA
TG_GATEs	methimazole	100	8	NA
TG_GATEs	methimazole	10	15	-
TG_GATEs	methimazole	30	15	NA
TG_GATEs	methimazole	100	15	NA
TG_GATEs	methimazole	10	29	-
TG_GATEs	methimazole	30	29	NA
TG_GATEs	methimazole	100	29	NA
TG_GATEs	methyldopa	200	4	-
TG_GATEs	methyldopa	60	4	-
TG_GATEs	methyldopa	600	4	NA
TG_GATEs	methyldopa	60	8	-
TG_GATEs	methyldopa	200	8	-
TG_GATEs	methyldopa	600	8	NA
TG_GATEs	methyldopa	60	15	-
TG_GATEs	methyldopa	200	15	-
TG_GATEs	methyldopa	600	15	NA
TG_GATEs	methyldopa	60	29	-
TG_GATEs	methyldopa	200	29	-
TG_GATEs	methyldopa	600	29	NA
TG_GATEs	methyltestosterone	30	4	NA
TG_GATEs	methyltestosterone	100	4	NA
TG_GATEs	methyltestosterone	300	4	NA
TG_GATEs	methyltestosterone	30	8	NA
TG_GATEs	methyltestosterone	100	8	NA
TG_GATEs	methyltestosterone	300	8	NA
TG_GATEs	methyltestosterone	30	15	NA
TG_GATEs	methyltestosterone	100	15	NA
TG_GATEs	methyltestosterone	300	15	NA
TG_GATEs	methyltestosterone	30	29	NA
TG_GATEs	methyltestosterone	100	29	NA
TG_GATEs	methyltestosterone	300	29	NA
TG_GATEs	mexiletine	40	4	NA
TG_GATEs	mexiletine	120	4	NA
TG_GATEs	mexiletine	400	4	NA
TG_GATEs	mexiletine	40	8	NA
TG_GATEs	mexiletine	120	8	NA
TG_GATEs	mexiletine	400	8	NA
TG_GATEs	mexiletine	40	15	NA
TG_GATEs	mexiletine	120	15	NA
TG_GATEs	mexiletine	400	15	NA
TG_GATEs	mexiletine	40	29	NA
TG_GATEs	mexiletine	120	29	NA
TG_GATEs	mexiletine	400	29	NA
TG_GATEs	monocrotaline	3	15	+
TG_GATEs	monocrotaline	10	15	+
TG_GATEs	monocrotaline	30	15	+
TG_GATEs	monocrotaline	3	29	+
TG_GATEs	monocrotaline	3	4	+
TG_GATEs	monocrotaline	10	4	+
TG_GATEs	monocrotaline	30	4	+
TG_GATEs	monocrotaline	3	8	+
TG_GATEs	monocrotaline	10	8	+
TG_GATEs	monocrotaline	30	8	+
TG_GATEs	monocrotaline	10	29	+
TG_GATEs	moxisylyte	500	4	NA
TG_GATEs	moxisylyte	50	8	NA
TG_GATEs	moxisylyte	150	8	NA
TG_GATEs	moxisylyte	500	8	NA
TG_GATEs	moxisylyte	50	29	NA
TG_GATEs	moxisylyte	150	29	NA
TG_GATEs	moxisylyte	500	29	NA
TG_GATEs	moxisylyte	50	15	NA
TG_GATEs	moxisylyte	150	15	NA
TG_GATEs	moxisylyte	500	15	NA
TG_GATEs	moxisylyte	50	4	NA
TG_GATEs	moxisylyte	150	4	NA
TG_GATEs	naphthyl isothiocyanate	1.5	4	NA
TG_GATEs	naphthyl isothiocyanate	5	4	NA
TG_GATEs	naphthyl isothiocyanate	15	4	NA
TG_GATEs	naphthyl isothiocyanate	1.5	8	NA
TG_GATEs	naphthyl isothiocyanate	5	8	NA
TG_GATEs	naphthyl isothiocyanate	15	8	NA
TG_GATEs	naphthyl isothiocyanate	1.5	15	NA
TG_GATEs	naphthyl isothiocyanate	5	15	NA
TG_GATEs	naphthyl isothiocyanate	15	15	NA
TG_GATEs	naphthyl isothiocyanate	1.5	29	NA
TG_GATEs	naphthyl isothiocyanate	5	29	NA
TG_GATEs	naphthyl isothiocyanate	15	29	NA
TG_GATEs	naproxen	6	4	-
TG_GATEs	naproxen	20	4	-
TG_GATEs	naproxen	60	4	NA
TG_GATEs	naproxen	6	8	-
TG_GATEs	naproxen	20	8	-
TG_GATEs	naproxen	60	8	NA
TG_GATEs	naproxen	6	15	-
TG_GATEs	naproxen	20	15	-
TG_GATEs	naproxen	60	15	NA
TG_GATEs	naproxen	6	29	-
TG_GATEs	naproxen	20	29	-
TG_GATEs	nicotinic acid	100	4	NA
TG_GATEs	nicotinic acid	300	4	NA
TG_GATEs	nicotinic acid	1000	4	NA
TG_GATEs	nicotinic acid	100	8	NA
TG_GATEs	nicotinic acid	300	8	NA
TG_GATEs	nicotinic acid	1000	8	NA
TG_GATEs	nicotinic acid	100	15	NA
TG_GATEs	nicotinic acid	300	15	NA
TG_GATEs	nicotinic acid	1000	15	NA
TG_GATEs	nicotinic acid	100	29	NA
TG_GATEs	nicotinic acid	300	29	NA
TG_GATEs	nicotinic acid	1000	29	NA
TG_GATEs	nifedipine	100	4	NA
TG_GATEs	nifedipine	300	4	NA
TG_GATEs	nifedipine	1000	4	NA
TG_GATEs	nifedipine	100	8	NA
TG_GATEs	nifedipine	300	8	NA
TG_GATEs	nifedipine	1000	8	NA
TG_GATEs	nifedipine	300	29	NA
TG_GATEs	nifedipine	1000	29	NA
TG_GATEs	nifedipine	100	15	NA
TG_GATEs	nifedipine	300	15	NA
TG_GATEs	nifedipine	1000	15	NA
TG_GATEs	nifedipine	100	29	NA
TG_GATEs	nimesulide	10	4	NA
TG_GATEs	nimesulide	30	4	NA
TG_GATEs	nimesulide	100	4	NA
TG_GATEs	nimesulide	10	8	NA
TG_GATEs	nimesulide	30	8	NA
TG_GATEs	nimesulide	100	8	NA
TG_GATEs	nimesulide	10	15	NA
TG_GATEs	nimesulide	30	15	NA
TG_GATEs	nimesulide	100	15	NA
TG_GATEs	nimesulide	10	29	NA
TG_GATEs	nimesulide	30	29	NA
TG_GATEs	nimesulide	100	29	NA
TG_GATEs	nitrofurantoin	10	4	-
TG_GATEs	nitrofurantoin	30	4	-
TG_GATEs	nitrofurantoin	100	4	-
TG_GATEs	nitrofurantoin	10	8	-
TG_GATEs	nitrofurantoin	30	8	-
TG_GATEs	nitrofurantoin	100	8	-
TG_GATEs	nitrofurantoin	10	15	-
TG_GATEs	nitrofurantoin	30	15	-
TG_GATEs	nitrofurantoin	100	15	-
TG_GATEs	nitrofurantoin	10	29	-
TG_GATEs	nitrofurantoin	30	29	-
TG_GATEs	nitrofurantoin	100	29	-
TG_GATEs	nitrofurazone	10	4	-
TG_GATEs	nitrofurazone	30	4	-
TG_GATEs	nitrofurazone	100	4	NA
TG_GATEs	nitrofurazone	10	8	-
TG_GATEs	nitrofurazone	30	8	-
TG_GATEs	nitrofurazone	100	8	NA
TG_GATEs	nitrofurazone	10	15	-
TG_GATEs	nitrofurazone	30	15	-
TG_GATEs	nitrofurazone	100	15	NA
TG_GATEs	nitrofurazone	10	29	-
TG_GATEs	nitrofurazone	30	29	-
TG_GATEs	nitrofurazone	100	29	NA
TG_GATEs	nitrosodiethylamine	3	4	+
TG_GATEs	nitrosodiethylamine	10	4	+
TG_GATEs	nitrosodiethylamine	30	4	+
TG_GATEs	nitrosodiethylamine	3	8	+
TG_GATEs	nitrosodiethylamine	10	8	+
TG_GATEs	nitrosodiethylamine	30	8	+
TG_GATEs	nitrosodiethylamine	3	15	+
TG_GATEs	nitrosodiethylamine	10	15	+
TG_GATEs	nitrosodiethylamine	30	15	+
TG_GATEs	nitrosodiethylamine	3	29	+
TG_GATEs	nitrosodiethylamine	10	29	+
TG_GATEs	omeprazole	100	15	-
TG_GATEs	omeprazole	300	15	NA
TG_GATEs	omeprazole	1000	15	NA
TG_GATEs	omeprazole	100	29	-
TG_GATEs	omeprazole	300	29	NA
TG_GATEs	omeprazole	1000	29	NA
TG_GATEs	omeprazole	100	4	-
TG_GATEs	omeprazole	300	4	NA
TG_GATEs	omeprazole	1000	4	NA
TG_GATEs	omeprazole	100	8	-
TG_GATEs	omeprazole	300	8	NA
TG_GATEs	omeprazole	1000	8	NA
TG_GATEs	papaverine	40	4	NA
TG_GATEs	papaverine	120	4	NA
TG_GATEs	papaverine	400	4	NA
TG_GATEs	papaverine	40	8	NA
TG_GATEs	papaverine	120	8	NA
TG_GATEs	papaverine	400	8	NA
TG_GATEs	papaverine	40	15	NA
TG_GATEs	papaverine	120	15	NA
TG_GATEs	papaverine	400	15	NA
TG_GATEs	papaverine	40	29	NA
TG_GATEs	papaverine	120	29	NA
TG_GATEs	papaverine	400	29	NA
TG_GATEs	pemoline	7.5	4	-
TG_GATEs	pemoline	25	4	-
TG_GATEs	pemoline	75	4	-
TG_GATEs	pemoline	25	15	-
TG_GATEs	pemoline	75	15	-
TG_GATEs	pemoline	7.5	8	-
TG_GATEs	pemoline	25	8	-
TG_GATEs	pemoline	75	8	-
TG_GATEs	pemoline	7.5	29	-
TG_GATEs	pemoline	25	29	-
TG_GATEs	pemoline	75	29	-
TG_GATEs	pemoline	7.5	15	-
TG_GATEs	penicillamine	100	15	NA
TG_GATEs	penicillamine	300	15	NA
TG_GATEs	penicillamine	1000	15	NA
TG_GATEs	penicillamine	100	29	NA
TG_GATEs	penicillamine	300	29	NA
TG_GATEs	penicillamine	1000	29	NA
TG_GATEs	penicillamine	100	4	NA
TG_GATEs	penicillamine	300	4	NA
TG_GATEs	penicillamine	1000	4	NA
TG_GATEs	penicillamine	100	8	NA
TG_GATEs	penicillamine	300	8	NA
TG_GATEs	penicillamine	1000	8	NA
TG_GATEs	perhexiline	15	4	-
TG_GATEs	perhexiline	50	4	-
TG_GATEs	perhexiline	150	4	NA
TG_GATEs	perhexiline	15	8	-
TG_GATEs	perhexiline	50	8	-
TG_GATEs	perhexiline	150	8	NA
TG_GATEs	perhexiline	15	15	-
TG_GATEs	perhexiline	50	15	-
TG_GATEs	perhexiline	150	15	NA
TG_GATEs	perhexiline	15	29	-
TG_GATEs	perhexiline	50	29	-
TG_GATEs	perhexiline	150	29	NA
TG_GATEs	phenacetin	100	4	-
TG_GATEs	phenacetin	300	4	-
TG_GATEs	phenacetin	1000	4	NA
TG_GATEs	phenacetin	100	15	-
TG_GATEs	phenacetin	300	15	-
TG_GATEs	phenacetin	1000	15	NA
TG_GATEs	phenacetin	100	29	-
TG_GATEs	phenacetin	300	29	-
TG_GATEs	phenacetin	1000	29	NA
TG_GATEs	phenacetin	100	8	-
TG_GATEs	phenacetin	300	8	-
TG_GATEs	phenacetin	1000	8	NA
TG_GATEs	phenobarbital	10	4	-
TG_GATEs	phenobarbital	30	4	-
TG_GATEs	phenobarbital	100	4	+
TG_GATEs	phenobarbital	10	8	-
TG_GATEs	phenobarbital	30	8	-
TG_GATEs	phenobarbital	100	8	+
TG_GATEs	phenobarbital	10	15	-
TG_GATEs	phenobarbital	30	15	-
TG_GATEs	phenobarbital	100	15	+
TG_GATEs	phenobarbital	10	29	-
TG_GATEs	phenobarbital	30	29	-
TG_GATEs	phenobarbital	100	29	+
TG_GATEs	phenylanthranilic acid	100	4	NA
TG_GATEs	phenylanthranilic acid	300	4	NA
TG_GATEs	phenylanthranilic acid	1000	4	NA
TG_GATEs	phenylanthranilic acid	100	8	NA
TG_GATEs	phenylanthranilic acid	300	8	NA
TG_GATEs	phenylanthranilic acid	100	15	NA
TG_GATEs	phenylanthranilic acid	300	15	NA
TG_GATEs	phenylanthranilic acid	1000	15	NA
TG_GATEs	phenylanthranilic acid	100	29	NA
TG_GATEs	phenylanthranilic acid	300	29	NA
TG_GATEs	phenylanthranilic acid	1000	29	NA
TG_GATEs	phenylanthranilic acid	1000	8	NA
TG_GATEs	phenylbutazone	20	15	-
TG_GATEs	phenylbutazone	60	15	-
TG_GATEs	phenylbutazone	200	15	NA
TG_GATEs	phenylbutazone	20	29	-
TG_GATEs	phenylbutazone	60	29	-
TG_GATEs	phenylbutazone	200	29	NA
TG_GATEs	phenylbutazone	20	4	-
TG_GATEs	phenylbutazone	60	4	-
TG_GATEs	phenylbutazone	200	4	NA
TG_GATEs	phenylbutazone	20	8	-
TG_GATEs	phenylbutazone	60	8	-
TG_GATEs	phenylbutazone	200	8	NA
TG_GATEs	phenytoin	60	4	+
TG_GATEs	phenytoin	200	4	+
TG_GATEs	phenytoin	600	4	+
TG_GATEs	phenytoin	60	8	+
TG_GATEs	phenytoin	200	8	+
TG_GATEs	phenytoin	600	8	+
TG_GATEs	phenytoin	60	15	+
TG_GATEs	phenytoin	200	15	+
TG_GATEs	phenytoin	600	15	+
TG_GATEs	phenytoin	60	29	+
TG_GATEs	phenytoin	200	29	+
TG_GATEs	phenytoin	600	29	+
TG_GATEs	promethazine	20	15	-
TG_GATEs	promethazine	60	15	NA
TG_GATEs	promethazine	200	15	NA
TG_GATEs	promethazine	20	29	-
TG_GATEs	promethazine	60	29	NA
TG_GATEs	promethazine	200	29	NA
TG_GATEs	promethazine	20	4	-
TG_GATEs	promethazine	60	4	NA
TG_GATEs	promethazine	200	4	NA
TG_GATEs	promethazine	20	8	-
TG_GATEs	promethazine	60	8	NA
TG_GATEs	promethazine	200	8	NA
TG_GATEs	propylthiouracil	10	4	-
TG_GATEs	propylthiouracil	30	4	NA
TG_GATEs	propylthiouracil	100	4	NA
TG_GATEs	propylthiouracil	10	8	-
TG_GATEs	propylthiouracil	30	8	NA
TG_GATEs	propylthiouracil	100	8	NA
TG_GATEs	propylthiouracil	10	15	-
TG_GATEs	propylthiouracil	30	15	NA
TG_GATEs	propylthiouracil	100	15	NA
TG_GATEs	propylthiouracil	10	29	-
TG_GATEs	propylthiouracil	30	29	NA
TG_GATEs	propylthiouracil	100	29	NA
TG_GATEs	puromycin aminonucleoside	4	4	NA
TG_GATEs	puromycin aminonucleoside	12	4	NA
TG_GATEs	puromycin aminonucleoside	40	4	NA
TG_GATEs	puromycin aminonucleoside	4	8	NA
TG_GATEs	puromycin aminonucleoside	12	8	NA
TG_GATEs	puromycin aminonucleoside	40	8	NA
TG_GATEs	puromycin aminonucleoside	4	15	NA
TG_GATEs	puromycin aminonucleoside	12	15	NA
TG_GATEs	puromycin aminonucleoside	4	29	NA
TG_GATEs	puromycin aminonucleoside	12	29	NA
TG_GATEs	quinidine	20	4	NA
TG_GATEs	quinidine	60	4	NA
TG_GATEs	quinidine	200	4	NA
TG_GATEs	quinidine	20	8	NA
TG_GATEs	quinidine	60	8	NA
TG_GATEs	quinidine	200	8	NA
TG_GATEs	quinidine	20	15	NA
TG_GATEs	quinidine	60	15	NA
TG_GATEs	quinidine	200	15	NA
TG_GATEs	quinidine	20	29	NA
TG_GATEs	quinidine	60	29	NA
TG_GATEs	quinidine	200	29	NA
TG_GATEs	ranitidine	100	4	-
TG_GATEs	ranitidine	300	4	-
TG_GATEs	ranitidine	1000	4	-
TG_GATEs	ranitidine	100	8	-
TG_GATEs	ranitidine	300	8	-
TG_GATEs	ranitidine	1000	8	-
TG_GATEs	ranitidine	100	15	-
TG_GATEs	ranitidine	300	15	-
TG_GATEs	ranitidine	1000	15	-
TG_GATEs	ranitidine	100	29	-
TG_GATEs	ranitidine	300	29	-
TG_GATEs	ranitidine	1000	29	-
TG_GATEs	rifampicin	20	4	-
TG_GATEs	rifampicin	60	4	NA
TG_GATEs	rifampicin	200	4	NA
TG_GATEs	rifampicin	20	8	-
TG_GATEs	rifampicin	60	8	NA
TG_GATEs	rifampicin	200	8	NA
TG_GATEs	rifampicin	20	15	-
TG_GATEs	rifampicin	60	15	NA
TG_GATEs	rifampicin	200	15	NA
TG_GATEs	rifampicin	20	29	-
TG_GATEs	rifampicin	60	29	NA
TG_GATEs	rifampicin	200	29	NA
TG_GATEs	simvastatin	40	4	-
TG_GATEs	simvastatin	120	4	+
TG_GATEs	simvastatin	400	4	+
TG_GATEs	simvastatin	40	8	-
TG_GATEs	simvastatin	120	8	+
TG_GATEs	simvastatin	400	8	+
TG_GATEs	simvastatin	40	15	-
TG_GATEs	simvastatin	120	15	+
TG_GATEs	simvastatin	400	15	+
TG_GATEs	simvastatin	40	29	-
TG_GATEs	simvastatin	120	29	+
TG_GATEs	simvastatin	400	29	+
TG_GATEs	sulfasalazine	100	4	-
TG_GATEs	sulfasalazine	300	4	-
TG_GATEs	sulfasalazine	1000	4	NA
TG_GATEs	sulfasalazine	100	8	-
TG_GATEs	sulfasalazine	300	8	-
TG_GATEs	sulfasalazine	1000	8	NA
TG_GATEs	sulfasalazine	100	15	-
TG_GATEs	sulfasalazine	300	15	-
TG_GATEs	sulfasalazine	1000	15	NA
TG_GATEs	sulfasalazine	100	29	-
TG_GATEs	sulfasalazine	300	29	-
TG_GATEs	sulfasalazine	1000	29	NA
TG_GATEs	sulindac	5	4	NA
TG_GATEs	sulindac	15	4	NA
TG_GATEs	sulindac	50	4	NA
TG_GATEs	sulindac	5	8	NA
TG_GATEs	sulindac	15	8	NA
TG_GATEs	sulindac	50	8	NA
TG_GATEs	sulindac	5	15	NA
TG_GATEs	sulindac	15	15	NA
TG_GATEs	sulindac	50	15	NA
TG_GATEs	sulindac	5	29	NA
TG_GATEs	sulindac	15	29	NA
TG_GATEs	sulindac	50	29	NA
TG_GATEs	sulpiride	100	4	NA
TG_GATEs	sulpiride	300	4	NA
TG_GATEs	sulpiride	1000	4	NA
TG_GATEs	sulpiride	100	8	NA
TG_GATEs	sulpiride	300	8	NA
TG_GATEs	sulpiride	1000	8	NA
TG_GATEs	sulpiride	100	15	NA
TG_GATEs	sulpiride	300	15	NA
TG_GATEs	sulpiride	1000	15	NA
TG_GATEs	sulpiride	100	29	NA
TG_GATEs	sulpiride	300	29	NA
TG_GATEs	sulpiride	1000	29	NA
TG_GATEs	tacrine	3	4	NA
TG_GATEs	tacrine	10	4	NA
TG_GATEs	tacrine	30	4	NA
TG_GATEs	tacrine	3	8	NA
TG_GATEs	tacrine	10	8	NA
TG_GATEs	tacrine	30	8	NA
TG_GATEs	tacrine	3	15	NA
TG_GATEs	tacrine	10	15	NA
TG_GATEs	tacrine	30	15	NA
TG_GATEs	tacrine	3	29	NA
TG_GATEs	tacrine	10	29	NA
TG_GATEs	tacrine	30	29	NA
TG_GATEs	tamoxifen	6	15	+
TG_GATEs	tamoxifen	20	15	+
TG_GATEs	tamoxifen	60	15	+
TG_GATEs	tamoxifen	6	29	+
TG_GATEs	tamoxifen	20	29	+
TG_GATEs	tamoxifen	60	29	+
TG_GATEs	tamoxifen	6	4	+
TG_GATEs	tamoxifen	20	4	+
TG_GATEs	tamoxifen	60	4	+
TG_GATEs	tamoxifen	6	8	+
TG_GATEs	tamoxifen	20	8	+
TG_GATEs	tamoxifen	60	8	+
TG_GATEs	tannic acid	100	15	-
TG_GATEs	tannic acid	300	15	-
TG_GATEs	tannic acid	1000	15	NA
TG_GATEs	tannic acid	100	29	-
TG_GATEs	tannic acid	300	29	-
TG_GATEs	tannic acid	1000	29	NA
TG_GATEs	tannic acid	100	4	-
TG_GATEs	tannic acid	300	4	-
TG_GATEs	tannic acid	1000	4	NA
TG_GATEs	tannic acid	100	8	-
TG_GATEs	tannic acid	300	8	-
TG_GATEs	tannic acid	1000	8	NA
TG_GATEs	terbinafine	75	4	+
TG_GATEs	terbinafine	250	4	+
TG_GATEs	terbinafine	750	4	+
TG_GATEs	terbinafine	75	8	+
TG_GATEs	terbinafine	250	8	+
TG_GATEs	terbinafine	750	8	+
TG_GATEs	terbinafine	75	15	+
TG_GATEs	terbinafine	250	15	+
TG_GATEs	terbinafine	750	15	+
TG_GATEs	terbinafine	75	29	+
TG_GATEs	terbinafine	250	29	+
TG_GATEs	terbinafine	750	29	+
TG_GATEs	tetracycline	100	15	-
TG_GATEs	tetracycline	300	15	-
TG_GATEs	tetracycline	1000	15	-
TG_GATEs	tetracycline	100	29	-
TG_GATEs	tetracycline	300	29	-
TG_GATEs	tetracycline	1000	29	-
TG_GATEs	tetracycline	100	4	-
TG_GATEs	tetracycline	300	4	-
TG_GATEs	tetracycline	1000	4	-
TG_GATEs	tetracycline	100	8	-
TG_GATEs	tetracycline	300	8	-
TG_GATEs	tetracycline	1000	8	-
TG_GATEs	theophylline	20	4	-
TG_GATEs	theophylline	60	4	-
TG_GATEs	theophylline	200	4	NA
TG_GATEs	theophylline	20	8	-
TG_GATEs	theophylline	60	8	-
TG_GATEs	theophylline	200	8	NA
TG_GATEs	theophylline	20	15	-
TG_GATEs	theophylline	60	15	-
TG_GATEs	theophylline	200	15	NA
TG_GATEs	theophylline	20	29	-
TG_GATEs	theophylline	60	29	-
TG_GATEs	theophylline	200	29	NA
TG_GATEs	thioacetamide	4.5	4	+
TG_GATEs	thioacetamide	15	4	+
TG_GATEs	thioacetamide	45	4	+
TG_GATEs	thioacetamide	4.5	8	+
TG_GATEs	thioacetamide	15	8	+
TG_GATEs	thioacetamide	45	8	+
TG_GATEs	thioacetamide	4.5	15	+
TG_GATEs	thioacetamide	15	15	+
TG_GATEs	thioacetamide	45	15	+
TG_GATEs	thioacetamide	4.5	29	+
TG_GATEs	thioacetamide	15	29	+
TG_GATEs	thioacetamide	45	29	+
TG_GATEs	thioridazine	10	4	NA
TG_GATEs	thioridazine	30	4	NA
TG_GATEs	thioridazine	100	4	NA
TG_GATEs	thioridazine	10	8	NA
TG_GATEs	thioridazine	30	8	NA
TG_GATEs	thioridazine	100	8	NA
TG_GATEs	thioridazine	10	15	NA
TG_GATEs	thioridazine	30	15	NA
TG_GATEs	thioridazine	100	15	NA
TG_GATEs	thioridazine	10	29	NA
TG_GATEs	thioridazine	30	29	NA
TG_GATEs	thioridazine	100	29	NA
TG_GATEs	ticlopidine	30	4	NA
TG_GATEs	ticlopidine	100	4	NA
TG_GATEs	ticlopidine	300	4	NA
TG_GATEs	ticlopidine	30	8	NA
TG_GATEs	ticlopidine	100	8	NA
TG_GATEs	ticlopidine	300	8	NA
TG_GATEs	ticlopidine	30	15	NA
TG_GATEs	ticlopidine	100	15	NA
TG_GATEs	ticlopidine	300	15	NA
TG_GATEs	ticlopidine	30	29	NA
TG_GATEs	ticlopidine	100	29	NA
TG_GATEs	ticlopidine	300	29	NA
TG_GATEs	tiopronin	100	15	NA
TG_GATEs	tiopronin	300	15	NA
TG_GATEs	tiopronin	1000	15	NA
TG_GATEs	tiopronin	100	29	NA
TG_GATEs	tiopronin	300	29	NA
TG_GATEs	tiopronin	1000	29	NA
TG_GATEs	tiopronin	100	4	NA
TG_GATEs	tiopronin	300	4	NA
TG_GATEs	tiopronin	1000	4	NA
TG_GATEs	tiopronin	100	8	NA
TG_GATEs	tiopronin	300	8	NA
TG_GATEs	tiopronin	1000	8	NA
TG_GATEs	tolbutamide	100	15	-
TG_GATEs	tolbutamide	300	15	-
TG_GATEs	tolbutamide	1000	15	NA
TG_GATEs	tolbutamide	100	29	-
TG_GATEs	tolbutamide	300	29	-
TG_GATEs	tolbutamide	1000	29	NA
TG_GATEs	tolbutamide	100	4	-
TG_GATEs	tolbutamide	300	4	-
TG_GATEs	tolbutamide	1000	4	NA
TG_GATEs	tolbutamide	100	8	-
TG_GATEs	tolbutamide	300	8	-
TG_GATEs	tolbutamide	1000	8	NA
TG_GATEs	triamterene	15	4	+
TG_GATEs	triamterene	50	4	+
TG_GATEs	triamterene	150	4	+
TG_GATEs	triamterene	15	8	+
TG_GATEs	triamterene	50	8	+
TG_GATEs	triamterene	150	8	+
TG_GATEs	triamterene	15	15	+
TG_GATEs	triamterene	50	15	+
TG_GATEs	triamterene	150	15	+
TG_GATEs	triamterene	15	29	+
TG_GATEs	triamterene	50	29	+
TG_GATEs	triamterene	150	29	+
TG_GATEs	triazolam	100	15	NA
TG_GATEs	triazolam	300	15	NA
TG_GATEs	triazolam	1000	15	NA
TG_GATEs	triazolam	100	29	NA
TG_GATEs	triazolam	300	29	NA
TG_GATEs	triazolam	1000	29	NA
TG_GATEs	triazolam	100	4	NA
TG_GATEs	triazolam	300	4	NA
TG_GATEs	triazolam	1000	4	NA
TG_GATEs	triazolam	100	8	NA
TG_GATEs	triazolam	300	8	NA
TG_GATEs	triazolam	1000	8	NA
TG_GATEs	trimethadione	50	4	NA
TG_GATEs	trimethadione	150	4	NA
TG_GATEs	trimethadione	500	4	NA
TG_GATEs	trimethadione	500	8	NA
TG_GATEs	trimethadione	50	8	NA
TG_GATEs	trimethadione	150	8	NA
TG_GATEs	trimethadione	50	15	NA
TG_GATEs	trimethadione	150	15	NA
TG_GATEs	trimethadione	500	15	NA
TG_GATEs	trimethadione	50	29	NA
TG_GATEs	trimethadione	150	29	NA
TG_GATEs	trimethadione	500	29	NA
TG_GATEs	valproic acid	45	15	-
TG_GATEs	valproic acid	150	15	-
TG_GATEs	valproic acid	450	15	NA
TG_GATEs	valproic acid	45	29	-
TG_GATEs	valproic acid	150	29	-
TG_GATEs	valproic acid	450	29	NA
TG_GATEs	valproic acid	45	4	-
TG_GATEs	valproic acid	150	4	-
TG_GATEs	valproic acid	450	4	NA
TG_GATEs	valproic acid	45	8	-
TG_GATEs	valproic acid	150	8	-
TG_GATEs	valproic acid	450	8	NA
TG_GATEs	vitamin a	10	15	NA
TG_GATEs	vitamin a	30	15	NA
TG_GATEs	vitamin a	100	15	NA
TG_GATEs	vitamin a	10	29	NA
TG_GATEs	vitamin a	30	29	NA
TG_GATEs	vitamin a	100	29	NA
TG_GATEs	vitamin a	10	4	NA
TG_GATEs	vitamin a	30	4	NA
TG_GATEs	vitamin a	100	4	NA
TG_GATEs	vitamin a	10	8	NA
TG_GATEs	vitamin a	30	8	NA
TG_GATEs	vitamin a	100	8	NA
TG_GATEs	wy-14643	10	15	+
TG_GATEs	wy-14643	30	15	+
TG_GATEs	wy-14643	100	15	+
TG_GATEs	wy-14643	10	29	+
TG_GATEs	wy-14643	30	29	+
TG_GATEs	wy-14643	100	29	+
TG_GATEs	wy-14643	10	4	+
TG_GATEs	wy-14643	30	4	+
TG_GATEs	wy-14643	100	4	+
TG_GATEs	wy-14643	10	8	+
TG_GATEs	wy-14643	30	8	+
TG_GATEs	wy-14643	100	8	+
