# Supplementary material for: Genomic Models of Short-Term Exposure Accurately Predict Long-Term Chemical Carcinogenicity and Identify Putative Mechanisms of Action
Source: PLoS One. 2014 Jul 24;9(7):e102579. doi: 10.1371/journal.pone.0102579 (PMC4109923; doi:10.1371/journal.pone.0102579)
Supplement: File S2 — Supporting Information Tables. Contains Tables S3–4, Table S19 and Tables S24–29. Table S3: GSEA report for carcinogens - GSEA results of carcinogenic versus non-carcinogenic compounds in liver - Gene Set Enrichment Analysis comparing the gene expression profiles from rats exposed to carcinogenic and non-carcinogenic compounds. Only gene sets enriched in the carcinogenic compounds with a false discovery rate ≤0.05 are shown. Table S4a: GSEA report for genotoxic carcinogens - GSEA results of genotoxic versus non-genotoxic carcinogens in liver - Gene Set Enrichment Analysis comparing the gene expression profiles of rats exposed to genotoxic and non-genotoxic carcinogens. Only gene sets enriched in either the genotoxic or non-genotoxic carcinogens with a false discovery rate ≤0.05 are shown. Table S4b: GSEA report for non-genotoxic carcinogens - GSEA results of genotoxic versus non-genotoxic carcinogens in liver - Gene Set Enrichment Analysis comparing the gene expression profiles of rats exposed to genotoxic and non-genotoxic carcinogens. Only gene sets enriched in either the genotoxic or non-genotoxic carcinogens with a false discovery rate ≤0.05 are shown. Table S19 Variable importance ranking of the top 150 predictive pathways - Variable importance was calculated by training 200 Random Forest models on the DrugMatrix dataset using a 70–30% random resampling scheme. The variable importance of all 200 models was averaged. Table S23: Chemicals tested in the DrugMatrix - Chemicals with known hepatocarcinogenicity status that were tested in liver. Also included are exposure durations, compound doses and genotoxicity information based on Ames tests if available. Table S24: Chemicals tested in TG-GATEs - Chemicals with known hepatocarcinogenicity status that were tested in liver. Also included are exposure durations and compound doses. Table S25: DrugMatrix cross-validation predictions - Hepatocarcinogenicity predictions in the DrugMatrix Random forest cross-validation re [file pone.0102579.s002.zip › files/Table S25.xlsx]

## Sheet: all_chems_and_predictions
dataset	name	dose_mg/kg	duration	Hepatocarcinogenicity	Genotoxicity	Crossvalidation Prediction	Replicate Confidence
DrugMatrix	1,1-dichloroethene	600	5	-	NA	-	1
DrugMatrix	1,1-dichloroethene	600	3	-	NA	-	1
DrugMatrix	1,1-dichloroethene	600	1	-	NA	-	1
DrugMatrix	3-methylcholanthrene	300	3	-	+	-	1
DrugMatrix	3-methylcholanthrene	300	1	-	+	-	1
DrugMatrix	3-methylcholanthrene	300	5	-	+	-	1
DrugMatrix	6-mercaptopurine	25	3	-	+	-	1
DrugMatrix	6-mercaptopurine	25	5	-	+	-	1
DrugMatrix	acetaminophen	100	5	-	-	-	1
DrugMatrix	acetazolamide	250	0.25	-	NA	-	1
DrugMatrix	albendazole	62	0.25	-	-	-	1
DrugMatrix	albendazole	62	3	-	-	-	1
DrugMatrix	albendazole	62	1	-	-	-	1
DrugMatrix	allyl alcohol	25	1	-	-	-	1
DrugMatrix	allyl alcohol	25	3	-	-	-	1
DrugMatrix	allyl alcohol	25	7	-	-	-	1
DrugMatrix	allyl alcohol	16	7	-	-	-	1
DrugMatrix	allyl alcohol	16	3	-	-	-	1
DrugMatrix	allyl alcohol	16	1	-	-	-	1
DrugMatrix	allyl alcohol	16	0.25	-	-	-	1
DrugMatrix	allyl alcohol	32	5	-	-	-	0.67
DrugMatrix	allyl alcohol	32	3	-	-	+	0.67
DrugMatrix	allyl alcohol	32	1	-	-	+	1
DrugMatrix	allyl alcohol	16	5	-	-	-	1
DrugMatrix	aminoglutethimide	350	3	-	NA	+	1
DrugMatrix	amiodarone	147	5	-	-	-	1
DrugMatrix	amiodarone	147	3	-	-	-	1
DrugMatrix	amlodipine	19	3	-	-	-	1
DrugMatrix	amlodipine	0.2	0.25	-	-	-	1
DrugMatrix	amlodipine	0.2	1	-	-	-	1
DrugMatrix	aspirin	35	0.25	-	-	-	1
DrugMatrix	aspirin	375	0.25	-	-	-	1
DrugMatrix	aspirin	35	1	-	-	-	1
DrugMatrix	aspirin	375	3	-	-	-	1
DrugMatrix	aspirin	375	5	-	-	-	1
DrugMatrix	aspirin	35	5	-	-	-	1
DrugMatrix	aspirin	167	1	-	-	-	1
DrugMatrix	aspirin	167	3	-	-	-	1
DrugMatrix	atorvastatin	2.5	1	-	-	-	1
DrugMatrix	atorvastatin	2.5	5	-	-	-	1
DrugMatrix	atorvastatin	2.5	0.25	-	-	-	0.67
DrugMatrix	atorvastatin	2.5	3	-	-	-	1
DrugMatrix	atorvastatin	300	0.25	-	-	-	1
DrugMatrix	azathioprine	20	3	-	+	-	1
DrugMatrix	azathioprine	160	3	-	+	-	1
DrugMatrix	azathioprine	54	5	-	+	-	1
DrugMatrix	azathioprine	54	3	-	+	-	1
DrugMatrix	balsalazide	1100	5	-	-	-	1
DrugMatrix	balsalazide	1100	0.25	-	-	-	1
DrugMatrix	balsalazide	1100	1	-	-	-	1
DrugMatrix	balsalazide	1100	3	-	-	-	1
DrugMatrix	benzethonium chloride	30	3	-	-	-	1
DrugMatrix	bisphenol a	100	1	-	-	-	1
DrugMatrix	bisphenol a	610	0.25	-	-	-	1
DrugMatrix	bisphenol a	610	1	-	-	-	1
DrugMatrix	carvedilol	2000	1	-	-	-	1
DrugMatrix	carvedilol	2000	3	-	-	+	1
DrugMatrix	carvedilol	2000	5	-	-	-	0.67
DrugMatrix	catechol	195	5	-	-	-	1
DrugMatrix	catechol	40	0.25	-	-	-	1
DrugMatrix	catechol	195	1	-	-	-	1
DrugMatrix	catechol	40	1	-	-	-	1
DrugMatrix	catechol	195	3	-	-	-	1
DrugMatrix	catechol	195	0.25	-	-	-	1
DrugMatrix	chlorambucil	0.6	0.25	-	+	-	1
DrugMatrix	chlorambucil	4.5	5	-	+	-	1
DrugMatrix	chlorambucil	0.6	5	-	+	-	1
DrugMatrix	chlorambucil	4.5	3	-	+	-	1
DrugMatrix	citalopram	90	0.25	-	-	-	1
DrugMatrix	clomipramine	115	3	-	-	-	1
DrugMatrix	closantel	22	3	-	-	-	1
DrugMatrix	closantel	22	1	-	-	-	1
DrugMatrix	closantel	22	5	-	-	-	1
DrugMatrix	clotrimazole	178	3	-	-	+	1
DrugMatrix	clotrimazole	178	5	-	-	+	1
DrugMatrix	clotrimazole	52	0.25	-	-	+	0.67
DrugMatrix	clotrimazole	178	0.25	-	-	+	1
DrugMatrix	clotrimazole	52	5	-	-	-	1
DrugMatrix	clotrimazole	52	3	-	-	+	0.67
DrugMatrix	clotrimazole	52	1	-	-	+	1
DrugMatrix	clotrimazole	89	3	-	-	+	1
DrugMatrix	clotrimazole	89	0.25	-	-	+	0.67
DrugMatrix	clotrimazole	89	5	-	-	+	1
DrugMatrix	clotrimazole	89	1	-	-	+	1
DrugMatrix	cyclosporin a	350	5	-	-	-	1
DrugMatrix	daunorubicin	3.25	1	-	+	-	1
DrugMatrix	daunorubicin	3.25	3	-	+	-	1
DrugMatrix	diclofenac	10	1	-	-	-	1
DrugMatrix	diclofenac	10	3	-	-	-	1
DrugMatrix	diclofenac	10	0.25	-	-	-	1
DrugMatrix	doxorubicin	3	3	-	+	-	1
DrugMatrix	doxorubicin	0.65	0.25	-	+	-	1
DrugMatrix	doxorubicin	3	0.25	-	+	-	1
DrugMatrix	doxorubicin	0.65	1	-	+	-	1
DrugMatrix	doxorubicin	3	5	-	+	-	1
DrugMatrix	doxorubicin	0.65	3	-	+	-	1
DrugMatrix	doxorubicin	3	1	-	+	-	1
DrugMatrix	epirubicin	2.7	3	-	+	-	1
DrugMatrix	epirubicin	2.7	1	-	+	-	1
DrugMatrix	epirubicin	2.7	5	-	+	-	1
DrugMatrix	erythromycin	1500	5	-	-	+	0.67
DrugMatrix	erythromycin	1500	3	-	-	-	1
DrugMatrix	erythromycin	1500	1	-	-	-	1
DrugMatrix	etodolac	24	3	-	NA	-	1
DrugMatrix	etodolac	24	5	-	NA	-	1
DrugMatrix	etodolac	24	1	-	NA	-	1
DrugMatrix	finasteride	800	3	-	-	-	0.67
DrugMatrix	finasteride	800	5	-	-	-	1
DrugMatrix	flubendazole	1200	1	-	-	-	1
DrugMatrix	fluvastatin	5	0.25	-	-	-	1
DrugMatrix	fluvastatin	94	0.25	-	-	-	1
DrugMatrix	fluvastatin	5	5	-	-	+	1
DrugMatrix	fluvastatin	5	1	-	-	-	1
DrugMatrix	fluvastatin	94	5	-	-	+	1
DrugMatrix	fluvastatin	94	3	-	-	+	1
DrugMatrix	fluvastatin	94	1	-	-	+	1
DrugMatrix	glipizide	2500	0.25	-	NA	-	1
DrugMatrix	hexachlorophene	8	1	-	-	-	1
DrugMatrix	hydrocortisone	56	3	-	-	-	1
DrugMatrix	hydrocortisone	56	5	-	-	-	1
DrugMatrix	hydrocortisone	56	1	-	-	-	1
DrugMatrix	ibuprofen	263	1	-	-	-	1
DrugMatrix	ibuprofen	263	3	-	-	-	1
DrugMatrix	ibuprofen	263	5	-	-	-	1
DrugMatrix	ifosfamide	17	1	-	+	-	1
DrugMatrix	ifosfamide	143	3	-	+	-	1
DrugMatrix	ifosfamide	17	0.25	-	+	-	1
DrugMatrix	ifosfamide	143	0.25	-	+	-	1
DrugMatrix	ifosfamide	143	1	-	+	-	1
DrugMatrix	imatinib	150	5	-	+	-	1
DrugMatrix	imatinib	150	1	-	+	-	1
DrugMatrix	imatinib	150	3	-	+	-	1
DrugMatrix	imatinib	15	5	-	+	-	1
DrugMatrix	imatinib	15	1	-	+	-	1
DrugMatrix	imatinib	15	3	-	+	-	1
DrugMatrix	indomethacin	12	3	-	-	-	1
DrugMatrix	indomethacin	12	5	-	-	-	1
DrugMatrix	indomethacin	12	0.25	-	-	-	1
DrugMatrix	isoeugenol	1560	1	-	-	+	0.67
DrugMatrix	isoeugenol	1560	3	-	-	-	1
DrugMatrix	isoeugenol	1560	5	-	-	-	1
DrugMatrix	itraconazole	30	0.25	-	-	-	1
DrugMatrix	itraconazole	30	1	-	-	-	1
DrugMatrix	itraconazole	1093	1	-	-	-	1
DrugMatrix	itraconazole	1093	5	-	-	-	1
DrugMatrix	itraconazole	1093	0.25	-	-	-	1
DrugMatrix	ketoconazole	227	0.25	-	-	-	1
DrugMatrix	ketoconazole	227	1	-	-	+	1
DrugMatrix	ketoconazole	114	5	-	-	-	1
DrugMatrix	ketoconazole	114	0.25	-	-	-	1
DrugMatrix	ketoconazole	227	3	-	-	-	0.67
DrugMatrix	ketorolac	48	1	-	-	-	1
DrugMatrix	ketorolac	48	5	-	-	-	1
DrugMatrix	ketorolac	48	3	-	-	-	1
DrugMatrix	lead (ii) acetate	600	3	-	-	-	1
DrugMatrix	lead (ii) acetate	600	5	-	-	-	1
DrugMatrix	lead(iv) acetate	600	5	-	+	-	1
DrugMatrix	lead(iv) acetate	600	3	-	+	-	1
DrugMatrix	leflunomide	60	3	-	-	-	1
DrugMatrix	leflunomide	30	1	-	-	-	1
DrugMatrix	leflunomide	30	0.25	-	-	-	1
DrugMatrix	leflunomide	60	1	-	-	-	1
DrugMatrix	leflunomide	60	5	-	-	-	1
DrugMatrix	leflunomide	60	0.25	-	-	-	1
DrugMatrix	letrozole	250	0.25	-	-	-	1
DrugMatrix	letrozole	250	5	-	-	-	1
DrugMatrix	letrozole	250	3	-	-	-	1
DrugMatrix	letrozole	250	1	-	-	-	1
DrugMatrix	lomustine	4.2	5	-	+	-	1
DrugMatrix	lomustine	4.2	1	-	+	-	1
DrugMatrix	lomustine	4.2	3	-	+	-	1
DrugMatrix	lomustine	8.75	1	-	+	-	1
DrugMatrix	lomustine	4.2	0.25	-	+	-	1
DrugMatrix	lomustine	8.75	3	-	+	-	1
DrugMatrix	lomustine	8.75	5	-	+	-	0.5
DrugMatrix	lorazepam	2000	3	-	-	+	1
DrugMatrix	lorazepam	2000	1	-	-	+	0.67
DrugMatrix	lorazepam	2000	5	-	-	+	1
DrugMatrix	mebendazole	714	1	-	-	-	1
DrugMatrix	megestrol acetate	132	5	-	-	-	1
DrugMatrix	megestrol acetate	132	1	-	-	-	1
DrugMatrix	meloxicam	33	0.25	-	NA	-	1
DrugMatrix	meloxicam	33	3	-	NA	-	1
DrugMatrix	meloxicam	33	5	-	NA	-	1
DrugMatrix	meloxicam	33	1	-	NA	-	1
DrugMatrix	mestranol	250	1	-	-	+	1
DrugMatrix	mestranol	250	3	-	-	+	1
DrugMatrix	mestranol	250	5	-	-	+	1
DrugMatrix	methimazole	100	1	-	-	+	0.67
DrugMatrix	methimazole	100	3	-	-	-	1
DrugMatrix	methotrexate	0.3	1	-	+	-	1
DrugMatrix	methyl salicylate	444	5	-	NA	+	1
DrugMatrix	methyl salicylate	444	0.25	-	NA	-	1
DrugMatrix	methyl salicylate	444	1	-	NA	-	1
DrugMatrix	methyl salicylate	444	3	-	NA	+	1
DrugMatrix	mitomycin c	1.7	0.25	-	+	-	1
DrugMatrix	mitomycin c	0.5	0.25	-	+	-	1
DrugMatrix	mitomycin c	0.5	5	-	+	-	1
DrugMatrix	mitomycin c	1.7	3	-	+	-	1
DrugMatrix	mitomycin c	1.7	5	-	+	-	1
DrugMatrix	mitomycin c	1.7	1	-	+	-	1
DrugMatrix	modafinil	325	3	-	-	-	1
DrugMatrix	naproxen	10	3	-	-	-	1
DrugMatrix	neomycin	56	0.25	-	-	-	1
DrugMatrix	olanzapine	23	5	-	-	-	1
DrugMatrix	oxfendazole	1500	1	-	-	-	1
DrugMatrix	oxytetracycline	1500	5	-	-	-	1
DrugMatrix	pioglitazone	300	3	-	-	-	1
DrugMatrix	pioglitazone	1500	3	-	-	-	0.67
DrugMatrix	pioglitazone	1500	5	-	-	-	1
DrugMatrix	primidone	750	1	-	-	-	1
DrugMatrix	procarbazine	27	0.25	-	+	-	1
DrugMatrix	procarbazine	54	0.25	-	+	-	1
DrugMatrix	procarbazine	54	3	-	+	-	1
DrugMatrix	procarbazine	54	5	-	+	-	1
DrugMatrix	procarbazine	27	5	-	+	-	1
DrugMatrix	procarbazine	54	1	-	+	-	1
DrugMatrix	progesterone	164	1	-	-	-	1
DrugMatrix	progesterone	164	3	-	-	-	1
DrugMatrix	progesterone	11.3	3	-	-	-	1
DrugMatrix	progesterone	164	0.25	-	-	-	1
DrugMatrix	progesterone	11.3	5	-	-	-	1
DrugMatrix	promethazine	2.3	5	-	-	-	1
DrugMatrix	promethazine	113	5	-	-	-	1
DrugMatrix	promethazine	2.3	3	-	-	-	1
DrugMatrix	promethazine	113	3	-	-	-	1
DrugMatrix	propylthiouracil	625	3	-	-	-	0.67
DrugMatrix	propylthiouracil	625	1	-	-	-	0.67
DrugMatrix	propylthiouracil	625	5	-	-	-	1
DrugMatrix	rabeprazole	1024	3	-	+	-	1
DrugMatrix	raloxifene	6.5	3	-	-	-	1
DrugMatrix	raloxifene	6.5	5	-	-	-	1
DrugMatrix	raloxifene	650	3	-	-	-	1
DrugMatrix	raloxifene	650	0.25	-	-	+	0.67
DrugMatrix	raloxifene	6.5	0.25	-	-	-	1
DrugMatrix	raloxifene	650	5	-	-	-	1
DrugMatrix	raloxifene	650	1	-	-	+	0.67
DrugMatrix	rifabutin	1500	5	-	-	-	1
DrugMatrix	rofecoxib	775	3	-	-	-	1
DrugMatrix	rosiglitazone	1800	5	-	-	+	1
DrugMatrix	rosiglitazone	1800	3	-	-	+	1
DrugMatrix	sildenafil	420	5	-	-	-	1
DrugMatrix	sodium arsenite	30	3	-	NA	-	1
DrugMatrix	sodium arsenite	10	0.25	-	NA	-	1
DrugMatrix	sodium arsenite	30	7	-	NA	-	1
DrugMatrix	sotalol	2000	3	-	-	-	1
DrugMatrix	sotalol	2000	1	-	-	-	1
DrugMatrix	stavudine	1400	3	-	+	+	1
DrugMatrix	streptozotocin	138	1	-	+	-	1
DrugMatrix	streptozotocin	138	5	-	+	-	1
DrugMatrix	streptozotocin	138	3	-	+	-	1
DrugMatrix	thiabendazole	92	1	-	-	-	1
DrugMatrix	trichloroacetic acid	474	1	-	-	-	1
DrugMatrix	troglitazone	1200	3	-	-	-	1
DrugMatrix	troglitazone	1200	5	-	-	-	1
DrugMatrix	tropisetron	100	1	-	-	-	1
DrugMatrix	valproic acid	1340	5	-	-	-	1
DrugMatrix	valproic acid	1340	3	-	-	-	1
DrugMatrix	valproic acid	1500	1	-	-	+	1
DrugMatrix	zileuton	450	3	-	-	+	1
DrugMatrix	2-acetylaminofluorene	30	3	+	+	-	0.67
DrugMatrix	2,3,7,8-tetrachlorodibenzo-p-dioxin	0.02	5	+	-	-	1
DrugMatrix	2,3,7,8-tetrachlorodibenzo-p-dioxin	0.02	1	+	-	-	1
DrugMatrix	2,3,7,8-tetrachlorodibenzo-p-dioxin	0.02	3	+	-	-	1
DrugMatrix	4,4'-methylenedianiline	81	5	+	+	+	0.67
DrugMatrix	4,4'-methylenedianiline	81	3	+	+	+	0.67
DrugMatrix	4,4'-methylenedianiline	81	1	+	+	-	1
DrugMatrix	aflatoxin b1	0.3	5	+	+	-	1
DrugMatrix	aflatoxin b1	0.3	3	+	+	-	1
DrugMatrix	anastrozole	400	3	+	NA	+	1
DrugMatrix	anastrozole	400	1	+	NA	+	1
DrugMatrix	anastrozole	400	5	+	NA	+	1
DrugMatrix	bis(2-ethylhexyl)phthalate	1000	3	+	-	+	1
DrugMatrix	bis(2-ethylhexyl)phthalate	1000	5	+	-	-	0.67
DrugMatrix	carbamazepine	490	3	+	-	+	1
DrugMatrix	carbamazepine	490	1	+	-	-	1
DrugMatrix	carbamazepine	490	5	+	-	+	1
DrugMatrix	carbon tetrachloride	1175	3	+	-	+	0.67
DrugMatrix	carbon tetrachloride	1175	0.25	+	-	+	1
DrugMatrix	carbon tetrachloride	400	7	+	-	+	1
DrugMatrix	carbon tetrachloride	1175	1	+	-	-	0.67
DrugMatrix	carbon tetrachloride	400	1	+	-	-	1
DrugMatrix	carbon tetrachloride	1175	7	+	-	+	1
DrugMatrix	carbon tetrachloride	400	3	+	-	-	0.67
DrugMatrix	carbon tetrachloride	400	0.25	+	-	+	1
DrugMatrix	cerivastatin	0.05	0.25	+	-	-	1
DrugMatrix	cerivastatin	7	3	+	-	+	0.67
DrugMatrix	cerivastatin	7	1	+	-	-	0.67
DrugMatrix	cerivastatin	0.05	1	+	-	-	1
DrugMatrix	cerivastatin	7	5	+	-	-	0.67
DrugMatrix	chloroform	600	3	+	-	-	0.5
DrugMatrix	chloroform	600	1	+	-	-	0.5
DrugMatrix	chloroform	60	0.25	+	-	-	1
DrugMatrix	chloroform	600	5	+	-	+	0.6
DrugMatrix	clofibrate	130	3	+	-	-	1
DrugMatrix	clofibrate	130	7	+	-	-	0.67
DrugMatrix	clofibrate	500	7	+	-	+	1
DrugMatrix	clofibric acid	448	5	+	-	+	1
DrugMatrix	clofibric acid	448	3	+	-	+	1
DrugMatrix	clofibric acid	448	1	+	-	+	1
DrugMatrix	cyproterone acetate	2500	3	+	-	-	1
DrugMatrix	cyproterone acetate	2500	1	+	-	+	1
DrugMatrix	cyproterone acetate	2500	0.25	+	-	-	1
DrugMatrix	cyproterone acetate	2500	5	+	-	-	1
DrugMatrix	diazepam	710	5	+	-	+	1
DrugMatrix	diazepam	710	3	+	-	+	0.67
DrugMatrix	diazepam	710	1	+	-	-	1
DrugMatrix	diethylstilbestrol	280	0.25	+	-	+	1
DrugMatrix	diethylstilbestrol	2.8	1	+	-	+	1
DrugMatrix	diethylstilbestrol	2.8	5	+	-	+	1
DrugMatrix	diethylstilbestrol	2.8	3	+	-	+	1
DrugMatrix	diethylstilbestrol	280	5	+	-	+	1
DrugMatrix	diethylstilbestrol	2.8	0.25	+	-	-	0.67
DrugMatrix	diethylstilbestrol	280	3	+	-	+	1
DrugMatrix	ethanol	6000	0.25	+	-	-	1
DrugMatrix	ethinylestradiol	1480	5	+	-	+	1
DrugMatrix	ethinylestradiol	10	3	+	-	+	1
DrugMatrix	ethinylestradiol	10	0.25	+	-	+	0.67
DrugMatrix	ethinylestradiol	1480	3	+	-	+	1
DrugMatrix	ethinylestradiol	10	1	+	-	+	1
DrugMatrix	ethinylestradiol	1480	0.25	+	-	+	1
DrugMatrix	ethinylestradiol	1480	1	+	-	+	1
DrugMatrix	ethinylestradiol	10	5	+	-	+	1
DrugMatrix	fenbendazole	375	1	+	-	-	1
DrugMatrix	fenofibrate	100	0.25	+	-	+	1
DrugMatrix	fenofibrate	100	1	+	-	+	1
DrugMatrix	fenofibrate	43	1	+	-	+	0.67
DrugMatrix	fenofibrate	43	0.25	+	-	-	1
DrugMatrix	fenofibrate	100	7	+	-	+	1
DrugMatrix	fenofibrate	430	5	+	-	+	1
DrugMatrix	fenofibrate	100	3	+	-	+	1
DrugMatrix	fenofibrate	215	3	+	-	+	1
DrugMatrix	fenofibrate	215	1	+	-	+	1
DrugMatrix	fenofibrate	215	5	+	-	+	1
DrugMatrix	fenofibrate	215	0.25	+	-	+	0.67
DrugMatrix	fenofibrate	43	5	+	-	+	1
DrugMatrix	fluconazole	394	5	+	-	+	1
DrugMatrix	fluconazole	394	1	+	-	-	1
DrugMatrix	fluconazole	10	0.25	+	-	-	1
DrugMatrix	fluconazole	394	0.25	+	-	+	1
DrugMatrix	fluconazole	394	3	+	-	+	1
DrugMatrix	gemfibrozil	100	1	+	-	+	1
DrugMatrix	gemfibrozil	700	1	+	-	+	1
DrugMatrix	gemfibrozil	700	3	+	-	+	1
DrugMatrix	gemfibrozil	100	0.25	+	-	-	1
DrugMatrix	gemfibrozil	100	7	+	-	+	1
DrugMatrix	gemfibrozil	700	0.25	+	-	-	1
DrugMatrix	gemfibrozil	100	3	+	-	+	1
DrugMatrix	gemfibrozil	700	7	+	-	+	1
DrugMatrix	hydrazine	45	3	+	+	-	1
DrugMatrix	hydrazine	45	5	+	+	-	1
DrugMatrix	hydrazine	45	0.25	+	+	-	1
DrugMatrix	isotretinoin	125	0.25	+	-	-	1
DrugMatrix	isotretinoin	13	0.25	+	-	-	1
DrugMatrix	isotretinoin	13	3	+	-	-	1
DrugMatrix	isotretinoin	13	1	+	-	-	1
DrugMatrix	lovastatin	450	1	+	-	+	0.67
DrugMatrix	lovastatin	450	0.25	+	-	-	1
DrugMatrix	lovastatin	450	5	+	-	+	1
DrugMatrix	lovastatin	1500	1	+	-	+	1
DrugMatrix	lovastatin	1500	5	+	-	+	1
DrugMatrix	lovastatin	1500	3	+	-	+	1
DrugMatrix	methapyrilene	100	3	+	-	+	1
DrugMatrix	n-nitrosodiethylamine	34	0.25	+	+	-	1
DrugMatrix	n-nitrosodiethylamine	34	1	+	+	-	1
DrugMatrix	n-nitrosodiethylamine	34	3	+	+	-	1
DrugMatrix	n-nitrosodiethylamine	1.67	5	+	+	-	1
DrugMatrix	n-nitrosodiethylamine	1.67	3	+	+	-	1
DrugMatrix	n-nitrosodiethylamine	100	5	+	+	-	1
DrugMatrix	n-nitrosodimethylamine	10	5	+	+	+	0.67
DrugMatrix	nafenopin	338	3	+	-	+	1
DrugMatrix	nafenopin	338	1	+	-	+	1
DrugMatrix	nafenopin	338	5	+	-	+	1
DrugMatrix	norethindrone	0.08	5	+	NA	-	1
DrugMatrix	norethindrone	375	0.25	+	NA	+	1
DrugMatrix	norethindrone	375	5	+	NA	+	1
DrugMatrix	norethindrone	0.08	0.25	+	NA	-	1
DrugMatrix	norethindrone	0.08	1	+	NA	-	1
DrugMatrix	norethindrone acetate	125	3	+	NA	+	1
DrugMatrix	norethindrone acetate	125	1	+	NA	+	1
DrugMatrix	norethindrone acetate	125	5	+	NA	+	1
DrugMatrix	oxymetholone	1170	3	+	-	-	1
DrugMatrix	oxymetholone	1170	5	+	-	-	1
DrugMatrix	oxymetholone	1170	1	+	-	-	1
DrugMatrix	pantoprazole	1100	3	+	-	-	0.67
DrugMatrix	pantoprazole	1100	5	+	-	-	1
DrugMatrix	phenobarbital	54	3	+	-	-	1
DrugMatrix	phenobarbital	25	1	+	-	-	1
DrugMatrix	phenobarbital	54	1	+	-	-	1
DrugMatrix	phenobarbital	25	0.25	+	-	-	1
DrugMatrix	phenobarbital	54	5	+	-	-	1
DrugMatrix	pirinixic acid	364	3	+	-	+	1
DrugMatrix	pirinixic acid	364	1	+	-	+	1
DrugMatrix	pirinixic acid	364	5	+	-	+	1
DrugMatrix	prednisolone	184	1	+	-	-	1
DrugMatrix	safrole	488	3	+	+	+	1
DrugMatrix	safrole	488	5	+	+	+	1
DrugMatrix	safrole	488	0.25	+	+	-	1
DrugMatrix	safrole	488	1	+	+	-	0.67
DrugMatrix	simvastatin	15	0.25	+	-	-	1
DrugMatrix	simvastatin	1200	1	+	-	+	1
DrugMatrix	simvastatin	1200	3	+	-	+	1
DrugMatrix	simvastatin	15	3	+	-	-	1
DrugMatrix	spironolactone	300	5	+	-	-	1
DrugMatrix	spironolactone	300	1	+	-	+	0.67
DrugMatrix	tamoxifen	64	3	+	NA	-	1
DrugMatrix	tamoxifen	2.5	5	+	NA	-	0.67
DrugMatrix	tamoxifen	2.5	3	+	NA	-	1
DrugMatrix	testosterone	375	3	+	-	-	1
DrugMatrix	testosterone	375	5	+	-	-	0.67
DrugMatrix	thioacetamide	200	5	+	NA	+	1
