# Supplementary material for: Genomic Models of Short-Term Exposure Accurately Predict Long-Term Chemical Carcinogenicity and Identify Putative Mechanisms of Action
Source: PLoS One. 2014 Jul 24;9(7):e102579. doi: 10.1371/journal.pone.0102579 (PMC4109923; doi:10.1371/journal.pone.0102579)
Supplement: File S2 — Supporting Information Tables. Contains Tables S3–4, Table S19 and Tables S24–29. Table S3: GSEA report for carcinogens - GSEA results of carcinogenic versus non-carcinogenic compounds in liver - Gene Set Enrichment Analysis comparing the gene expression profiles from rats exposed to carcinogenic and non-carcinogenic compounds. Only gene sets enriched in the carcinogenic compounds with a false discovery rate ≤0.05 are shown. Table S4a: GSEA report for genotoxic carcinogens - GSEA results of genotoxic versus non-genotoxic carcinogens in liver - Gene Set Enrichment Analysis comparing the gene expression profiles of rats exposed to genotoxic and non-genotoxic carcinogens. Only gene sets enriched in either the genotoxic or non-genotoxic carcinogens with a false discovery rate ≤0.05 are shown. Table S4b: GSEA report for non-genotoxic carcinogens - GSEA results of genotoxic versus non-genotoxic carcinogens in liver - Gene Set Enrichment Analysis comparing the gene expression profiles of rats exposed to genotoxic and non-genotoxic carcinogens. Only gene sets enriched in either the genotoxic or non-genotoxic carcinogens with a false discovery rate ≤0.05 are shown. Table S19 Variable importance ranking of the top 150 predictive pathways - Variable importance was calculated by training 200 Random Forest models on the DrugMatrix dataset using a 70–30% random resampling scheme. The variable importance of all 200 models was averaged. Table S23: Chemicals tested in the DrugMatrix - Chemicals with known hepatocarcinogenicity status that were tested in liver. Also included are exposure durations, compound doses and genotoxicity information based on Ames tests if available. Table S24: Chemicals tested in TG-GATEs - Chemicals with known hepatocarcinogenicity status that were tested in liver. Also included are exposure durations and compound doses. Table S25: DrugMatrix cross-validation predictions - Hepatocarcinogenicity predictions in the DrugMatrix Random forest cross-validation re [file pone.0102579.s002.zip › files/Table S27.xlsx]

## Sheet: all_chems_and_predictions
dataset	name	dose_mg/kg	duration	Hepatocarcinogenicity	Crossvalidation_Prediction	Replicate confidence (3 replicates)
TG_GATEs	acarbose	100	4	-	-	1
TG_GATEs	acarbose	300	4	-	-	1
TG_GATEs	acarbose	100	8	-	-	1
TG_GATEs	acarbose	300	8	-	-	1
TG_GATEs	acarbose	100	15	-	-	1
TG_GATEs	acarbose	300	15	-	-	1
TG_GATEs	acarbose	100	29	-	-	1
TG_GATEs	acarbose	300	29	-	-	1
TG_GATEs	acetamidofluorene	30	15	+	+	1
TG_GATEs	acetamidofluorene	30	4	+	+	1
TG_GATEs	acetamidofluorene	100	4	+	+	1
TG_GATEs	acetamidofluorene	300	4	+	+	1
TG_GATEs	acetamidofluorene	30	8	+	+	1
TG_GATEs	acetamidofluorene	100	8	+	+	1
TG_GATEs	acetamidofluorene	300	8	+	+	1
TG_GATEs	acetamidofluorene	100	15	+	+	1
TG_GATEs	acetamidofluorene	300	15	+	+	1
TG_GATEs	acetamidofluorene	30	29	+	+	1
TG_GATEs	acetamidofluorene	100	29	+	+	1
TG_GATEs	acetamidofluorene	300	29	+	+	1
TG_GATEs	acetaminophen	300	4	-	-	1
TG_GATEs	acetaminophen	300	8	-	-	1
TG_GATEs	acetaminophen	300	15	-	-	1
TG_GATEs	acetaminophen	300	29	-	-	1
TG_GATEs	acetaminophen	600	4	+	+	0.67
TG_GATEs	acetaminophen	1000	4	+	+	1
TG_GATEs	acetaminophen	600	8	+	-	0.67
TG_GATEs	acetaminophen	1000	8	+	+	0.67
TG_GATEs	acetaminophen	600	15	+	-	1
TG_GATEs	acetaminophen	1000	15	+	-	0.67
TG_GATEs	acetaminophen	600	29	+	-	1
TG_GATEs	acetaminophen	1000	29	+	+	0.67
TG_GATEs	allyl alcohol	3	15	-	-	1
TG_GATEs	allyl alcohol	3	29	-	-	1
TG_GATEs	allyl alcohol	3	4	-	-	1
TG_GATEs	allyl alcohol	3	8	-	-	1
TG_GATEs	allyl alcohol	10	15	+	-	1
TG_GATEs	allyl alcohol	30	15	+	+	0.67
TG_GATEs	allyl alcohol	10	29	+	-	1
TG_GATEs	allyl alcohol	30	29	+	-	1
TG_GATEs	allyl alcohol	10	4	+	-	1
TG_GATEs	allyl alcohol	30	4	+	-	1
TG_GATEs	allyl alcohol	10	8	+	-	1
TG_GATEs	allyl alcohol	30	8	+	-	0.67
TG_GATEs	aspirin	45	15	-	-	1
TG_GATEs	aspirin	150	15	-	-	1
TG_GATEs	aspirin	45	29	-	-	1
TG_GATEs	aspirin	150	29	-	-	1
TG_GATEs	aspirin	45	4	-	-	1
TG_GATEs	aspirin	150	4	-	-	1
TG_GATEs	aspirin	45	8	-	-	1
TG_GATEs	aspirin	150	8	-	-	1
TG_GATEs	caffeine	10	4	-	-	1
TG_GATEs	caffeine	30	4	-	-	1
TG_GATEs	caffeine	100	4	-	-	1
TG_GATEs	caffeine	10	8	-	-	1
TG_GATEs	caffeine	30	8	-	-	1
TG_GATEs	caffeine	100	8	-	-	1
TG_GATEs	caffeine	10	15	-	-	1
TG_GATEs	caffeine	30	15	-	-	1
TG_GATEs	caffeine	100	15	-	-	1
TG_GATEs	caffeine	10	29	-	-	1
TG_GATEs	caffeine	30	29	-	-	1
TG_GATEs	caffeine	100	29	-	-	1
TG_GATEs	captopril	100	4	-	-	1
TG_GATEs	captopril	300	4	-	-	1
TG_GATEs	captopril	1000	4	-	-	1
TG_GATEs	captopril	100	8	-	-	1
TG_GATEs	captopril	300	8	-	-	1
TG_GATEs	captopril	1000	8	-	-	1
TG_GATEs	captopril	100	15	-	-	1
TG_GATEs	captopril	300	15	-	-	1
TG_GATEs	captopril	1000	15	-	-	1
TG_GATEs	captopril	100	29	-	-	1
TG_GATEs	captopril	300	29	-	-	1
TG_GATEs	captopril	1000	29	-	-	0.67
TG_GATEs	carbamazepine	30	4	+	-	1
TG_GATEs	carbamazepine	100	4	+	+	1
TG_GATEs	carbamazepine	300	4	+	+	1
TG_GATEs	carbamazepine	30	8	+	-	1
TG_GATEs	carbamazepine	100	8	+	-	0.67
TG_GATEs	carbamazepine	300	8	+	+	1
TG_GATEs	carbamazepine	30	15	+	-	1
TG_GATEs	carbamazepine	100	15	+	-	0.67
TG_GATEs	carbamazepine	300	15	+	+	1
TG_GATEs	carbamazepine	30	29	+	-	1
TG_GATEs	carbamazepine	100	29	+	-	1
TG_GATEs	carbamazepine	300	29	+	+	1
TG_GATEs	carbon tetrachloride	30	4	-	-	1
TG_GATEs	carbon tetrachloride	30	8	-	-	1
TG_GATEs	carbon tetrachloride	30	15	-	-	0.67
TG_GATEs	carbon tetrachloride	30	29	-	-	0.67
TG_GATEs	carbon tetrachloride	100	4	+	+	0.67
TG_GATEs	carbon tetrachloride	300	4	+	+	0.67
TG_GATEs	carbon tetrachloride	100	8	+	-	0.67
TG_GATEs	carbon tetrachloride	300	8	+	+	1
TG_GATEs	carbon tetrachloride	100	15	+	+	1
TG_GATEs	carbon tetrachloride	300	15	+	+	1
TG_GATEs	carbon tetrachloride	100	29	+	+	1
TG_GATEs	carbon tetrachloride	300	29	+	+	1
TG_GATEs	chlorpheniramine	3	4	-	-	1
TG_GATEs	chlorpheniramine	10	4	-	-	1
TG_GATEs	chlorpheniramine	30	4	-	-	1
TG_GATEs	chlorpheniramine	3	8	-	-	1
TG_GATEs	chlorpheniramine	10	8	-	-	1
TG_GATEs	chlorpheniramine	30	8	-	-	1
TG_GATEs	chlorpheniramine	3	15	-	-	1
TG_GATEs	chlorpheniramine	10	15	-	-	1
TG_GATEs	chlorpheniramine	30	15	-	-	1
TG_GATEs	chlorpheniramine	3	29	-	-	1
TG_GATEs	chlorpheniramine	10	29	-	-	1
TG_GATEs	chlorpheniramine	30	29	-	-	1
TG_GATEs	chlorpropamide	30	4	-	-	1
TG_GATEs	chlorpropamide	100	4	-	-	1
TG_GATEs	chlorpropamide	30	8	-	-	1
TG_GATEs	chlorpropamide	100	8	-	-	1
TG_GATEs	chlorpropamide	30	15	-	-	1
TG_GATEs	chlorpropamide	100	15	-	-	1
TG_GATEs	chlorpropamide	30	29	-	-	1
TG_GATEs	chlorpropamide	100	29	-	-	1
TG_GATEs	cimetidine	100	4	-	-	1
TG_GATEs	cimetidine	300	4	-	-	1
TG_GATEs	cimetidine	1000	4	-	-	1
TG_GATEs	cimetidine	100	8	-	-	1
TG_GATEs	cimetidine	300	8	-	-	1
TG_GATEs	cimetidine	1000	8	-	-	1
TG_GATEs	cimetidine	100	15	-	-	1
TG_GATEs	cimetidine	300	15	-	-	1
TG_GATEs	cimetidine	1000	15	-	-	1
TG_GATEs	cimetidine	100	29	-	-	1
TG_GATEs	cimetidine	300	29	-	-	1
TG_GATEs	cimetidine	1000	29	-	-	1
TG_GATEs	ciprofloxacin	100	4	-	-	1
TG_GATEs	ciprofloxacin	300	4	-	-	1
TG_GATEs	ciprofloxacin	100	8	-	-	1
TG_GATEs	ciprofloxacin	300	8	-	-	1
TG_GATEs	ciprofloxacin	100	15	-	-	1
TG_GATEs	ciprofloxacin	300	15	-	-	1
TG_GATEs	ciprofloxacin	100	29	-	-	1
TG_GATEs	ciprofloxacin	300	29	-	-	1
TG_GATEs	clofibrate	30	4	-	-	1
TG_GATEs	clofibrate	30	8	-	-	1
TG_GATEs	clofibrate	30	15	-	-	1
TG_GATEs	clofibrate	30	29	-	-	1
TG_GATEs	clofibrate	100	4	+	+	1
TG_GATEs	clofibrate	300	4	+	+	1
TG_GATEs	clofibrate	100	8	+	+	1
TG_GATEs	clofibrate	300	8	+	+	1
TG_GATEs	clofibrate	100	15	+	+	1
TG_GATEs	clofibrate	300	15	+	+	1
TG_GATEs	clofibrate	100	29	+	+	1
TG_GATEs	clofibrate	300	29	+	+	1
TG_GATEs	clomipramine	10	4	-	-	1
TG_GATEs	clomipramine	30	4	-	-	1
TG_GATEs	clomipramine	10	15	-	-	1
TG_GATEs	clomipramine	30	15	-	-	1
TG_GATEs	clomipramine	10	29	-	-	1
TG_GATEs	clomipramine	30	29	-	-	1
TG_GATEs	clomipramine	10	8	-	-	1
TG_GATEs	clomipramine	30	8	-	-	1
TG_GATEs	coumarin	15	4	-	-	0.67
TG_GATEs	coumarin	50	4	-	+	1
TG_GATEs	coumarin	15	8	-	-	1
TG_GATEs	coumarin	50	8	-	+	0.67
TG_GATEs	coumarin	15	15	-	-	1
TG_GATEs	coumarin	50	15	-	-	1
TG_GATEs	coumarin	15	29	-	-	0.67
TG_GATEs	coumarin	50	29	-	+	1
TG_GATEs	cyclosporine a	10	15	-	-	1
TG_GATEs	cyclosporine a	10	29	-	-	1
TG_GATEs	cyclosporine a	10	4	-	-	1
TG_GATEs	cyclosporine a	10	8	-	-	1
TG_GATEs	dantrolene	25	15	-	-	1
TG_GATEs	dantrolene	25	29	-	-	1
TG_GATEs	dantrolene	25	4	-	-	1
TG_GATEs	dantrolene	25	8	-	-	1
TG_GATEs	dantrolene	250	15	+	+	1
TG_GATEs	dantrolene	75	15	+	-	1
TG_GATEs	dantrolene	250	29	+	+	1
TG_GATEs	dantrolene	75	29	+	-	0.67
TG_GATEs	dantrolene	75	4	+	-	0.67
TG_GATEs	dantrolene	250	4	+	+	1
TG_GATEs	dantrolene	250	8	+	+	0.67
TG_GATEs	dantrolene	75	8	+	-	1
TG_GATEs	diazepam	25	15	-	-	1
TG_GATEs	diazepam	25	4	-	-	1
TG_GATEs	diazepam	25	8	-	-	1
TG_GATEs	diazepam	25	29	-	-	1
TG_GATEs	diazepam	75	15	+	-	1
TG_GATEs	diazepam	250	15	+	+	1
TG_GATEs	diazepam	75	4	+	-	0.67
TG_GATEs	diazepam	250	4	+	+	1
TG_GATEs	diazepam	75	8	+	-	1
TG_GATEs	diazepam	250	8	+	+	1
TG_GATEs	diazepam	75	29	+	-	1
TG_GATEs	diazepam	250	29	+	+	0.67
TG_GATEs	diclofenac	1	4	-	-	1
TG_GATEs	diclofenac	3	4	-	-	1
TG_GATEs	diclofenac	1	8	-	-	1
TG_GATEs	diclofenac	3	8	-	-	1
TG_GATEs	diclofenac	1	15	-	-	1
TG_GATEs	diclofenac	3	15	-	-	1
TG_GATEs	diclofenac	1	29	-	-	1
TG_GATEs	diclofenac	3	29	-	-	1
TG_GATEs	diltiazem	80	4	-	-	1
TG_GATEs	diltiazem	80	8	-	-	1
TG_GATEs	diltiazem	80	15	-	-	1
TG_GATEs	diltiazem	80	29	-	-	1
TG_GATEs	disopyramide	40	4	-	-	1
TG_GATEs	disopyramide	120	4	-	-	1
TG_GATEs	disopyramide	400	4	-	+	0.67
TG_GATEs	disopyramide	40	8	-	-	1
TG_GATEs	disopyramide	120	8	-	-	1
TG_GATEs	disopyramide	400	8	-	-	1
TG_GATEs	disopyramide	40	15	-	-	1
TG_GATEs	disopyramide	120	15	-	-	1
TG_GATEs	disopyramide	400	15	-	-	1
TG_GATEs	disopyramide	40	29	-	-	1
TG_GATEs	disopyramide	400	29	-	+	0.67
TG_GATEs	disopyramide	120	29	-	-	1
TG_GATEs	enalapril	60	15	-	-	1
TG_GATEs	enalapril	60	4	-	-	1
TG_GATEs	enalapril	200	4	-	-	1
TG_GATEs	enalapril	600	4	-	-	1
TG_GATEs	enalapril	60	8	-	-	1
TG_GATEs	enalapril	200	8	-	-	1
TG_GATEs	enalapril	600	8	-	-	1
TG_GATEs	enalapril	200	15	-	-	1
TG_GATEs	enalapril	600	15	-	-	1
TG_GATEs	enalapril	60	29	-	-	1
TG_GATEs	enalapril	200	29	-	-	1
TG_GATEs	enalapril	600	29	-	-	1
TG_GATEs	erythromycin ethylsuccinate	100	4	-	-	1
TG_GATEs	erythromycin ethylsuccinate	300	4	-	-	1
TG_GATEs	erythromycin ethylsuccinate	100	8	-	-	1
TG_GATEs	erythromycin ethylsuccinate	300	8	-	-	1
TG_GATEs	erythromycin ethylsuccinate	100	15	-	-	1
TG_GATEs	erythromycin ethylsuccinate	300	15	-	-	1
TG_GATEs	erythromycin ethylsuccinate	100	29	-	-	1
TG_GATEs	erythromycin ethylsuccinate	300	29	-	-	1
TG_GATEs	erythromycin ethylsuccinate	1000	4	+	-	1
TG_GATEs	erythromycin ethylsuccinate	1000	8	+	-	1
TG_GATEs	erythromycin ethylsuccinate	1000	15	+	-	1
TG_GATEs	erythromycin ethylsuccinate	1000	29	+	-	1
TG_GATEs	ethanol	400	4	-	-	1
TG_GATEs	ethanol	1200	4	-	-	1
TG_GATEs	ethanol	400	8	-	-	1
TG_GATEs	ethanol	1200	8	-	-	1
TG_GATEs	ethanol	400	15	-	-	1
TG_GATEs	ethanol	1200	15	-	-	1
TG_GATEs	ethanol	400	29	-	-	1
TG_GATEs	ethanol	1200	29	-	-	1
TG_GATEs	ethanol	4000	4	+	-	1
TG_GATEs	ethanol	4000	8	+	-	1
TG_GATEs	ethanol	4000	15	+	-	1
TG_GATEs	ethanol	4000	29	+	-	1
TG_GATEs	ethionamide	30	4	-	-	1
TG_GATEs	ethionamide	100	4	-	+	1
TG_GATEs	ethionamide	300	4	-	+	1
TG_GATEs	ethionamide	30	8	-	-	1
TG_GATEs	ethionamide	100	8	-	+	0.67
TG_GATEs	ethionamide	300	8	-	+	1
TG_GATEs	ethionamide	30	15	-	-	1
TG_GATEs	ethionamide	100	15	-	+	0.67
TG_GATEs	ethionamide	300	15	-	+	1
TG_GATEs	ethionamide	30	29	-	-	1
TG_GATEs	ethionamide	100	29	-	+	1
TG_GATEs	ethionine	25	4	+	-	1
TG_GATEs	ethionine	80	4	+	+	1
TG_GATEs	ethionine	250	4	+	+	1
TG_GATEs	ethionine	25	8	+	-	1
TG_GATEs	ethionine	80	8	+	+	1
TG_GATEs	ethionine	250	8	+	+	1
TG_GATEs	ethionine	25	15	+	-	1
TG_GATEs	ethionine	80	15	+	+	0.67
TG_GATEs	ethionine	250	15	+	+	1
TG_GATEs	ethionine	25	29	+	-	1
TG_GATEs	ethionine	80	29	+	+	1
TG_GATEs	ethionine	250	29	+	+	1
TG_GATEs	famotidine	100	15	-	-	1
TG_GATEs	famotidine	300	15	-	-	1
TG_GATEs	famotidine	1000	15	-	-	1
TG_GATEs	famotidine	100	29	-	-	1
TG_GATEs	famotidine	300	29	-	-	1
TG_GATEs	famotidine	1000	29	-	-	1
TG_GATEs	famotidine	100	4	-	-	1
TG_GATEs	famotidine	300	4	-	-	1
TG_GATEs	famotidine	1000	4	-	-	1
TG_GATEs	famotidine	100	8	-	-	1
TG_GATEs	famotidine	300	8	-	-	1
TG_GATEs	famotidine	1000	8	-	-	1
TG_GATEs	fenofibrate	10	4	-	+	1
TG_GATEs	fenofibrate	10	8	-	+	1
TG_GATEs	fenofibrate	10	15	-	+	1
TG_GATEs	fenofibrate	10	29	-	+	1
TG_GATEs	fenofibrate	100	4	+	+	1
TG_GATEs	fenofibrate	1000	4	+	+	1
TG_GATEs	fenofibrate	100	8	+	+	1
TG_GATEs	fenofibrate	1000	8	+	+	1
TG_GATEs	fenofibrate	100	15	+	+	1
TG_GATEs	fenofibrate	1000	15	+	+	1
TG_GATEs	fenofibrate	100	29	+	+	1
TG_GATEs	fenofibrate	1000	29	+	+	1
TG_GATEs	flutamide	15	15	-	-	1
TG_GATEs	flutamide	50	15	-	-	0.67
TG_GATEs	flutamide	15	4	-	-	1
TG_GATEs	flutamide	50	4	-	+	1
TG_GATEs	flutamide	15	8	-	-	1
TG_GATEs	flutamide	50	8	-	-	1
TG_GATEs	flutamide	15	29	-	-	1
TG_GATEs	flutamide	50	29	-	-	0.67
TG_GATEs	furosemide	30	15	-	-	1
TG_GATEs	furosemide	30	29	-	-	1
TG_GATEs	furosemide	30	4	-	-	1
TG_GATEs	furosemide	30	8	-	-	1
TG_GATEs	gemfibrozil	30	15	+	+	1
TG_GATEs	gemfibrozil	100	15	+	+	1
TG_GATEs	gemfibrozil	300	15	+	+	1
TG_GATEs	gemfibrozil	30	29	+	+	1
TG_GATEs	gemfibrozil	100	29	+	+	1
TG_GATEs	gemfibrozil	300	29	+	+	1
TG_GATEs	gemfibrozil	30	4	+	+	1
TG_GATEs	gemfibrozil	100	4	+	+	1
TG_GATEs	gemfibrozil	300	4	+	+	1
TG_GATEs	gemfibrozil	30	8	+	+	1
TG_GATEs	gemfibrozil	100	8	+	+	1
TG_GATEs	gemfibrozil	300	8	+	+	1
TG_GATEs	glibenclamide	100	4	-	-	1
TG_GATEs	glibenclamide	300	4	-	-	0.67
TG_GATEs	glibenclamide	100	8	-	-	1
TG_GATEs	glibenclamide	300	8	-	-	1
TG_GATEs	glibenclamide	100	15	-	-	1
TG_GATEs	glibenclamide	300	15	-	-	1
TG_GATEs	glibenclamide	100	29	-	-	1
TG_GATEs	glibenclamide	300	29	-	-	1
TG_GATEs	haloperidol	3	4	-	-	1
TG_GATEs	haloperidol	3	8	-	-	1
TG_GATEs	haloperidol	3	29	-	-	1
TG_GATEs	haloperidol	3	15	-	-	1
TG_GATEs	hexachlorobenzene	30	15	+	+	1
TG_GATEs	hexachlorobenzene	100	15	+	+	1
TG_GATEs	hexachlorobenzene	300	15	+	+	1
TG_GATEs	hexachlorobenzene	30	29	+	+	1
TG_GATEs	hexachlorobenzene	100	29	+	+	1
TG_GATEs	hexachlorobenzene	300	29	+	+	1
TG_GATEs	hexachlorobenzene	30	4	+	+	0.67
TG_GATEs	hexachlorobenzene	100	4	+	+	1
TG_GATEs	hexachlorobenzene	300	4	+	+	1
TG_GATEs	hexachlorobenzene	30	8	+	+	0.67
TG_GATEs	hexachlorobenzene	100	8	+	+	1
TG_GATEs	hexachlorobenzene	300	8	+	+	1
TG_GATEs	indomethacin	0.5	4	-	-	1
TG_GATEs	indomethacin	1.6	4	-	-	1
TG_GATEs	indomethacin	0.5	8	-	-	1
TG_GATEs	indomethacin	1.6	8	-	-	1
TG_GATEs	indomethacin	0.5	15	-	-	1
TG_GATEs	indomethacin	1.6	15	-	-	1
TG_GATEs	indomethacin	0.5	29	-	-	1
TG_GATEs	indomethacin	1.6	29	-	-	1
TG_GATEs	isoniazid	50	4	-	-	1
TG_GATEs	isoniazid	50	8	-	-	1
TG_GATEs	isoniazid	50	15	-	-	1
TG_GATEs	isoniazid	50	29	-	-	1
TG_GATEs	isoniazid	100	4	+	-	1
TG_GATEs	isoniazid	100	8	+	-	1
TG_GATEs	isoniazid	100	15	+	-	1
TG_GATEs	isoniazid	100	29	+	-	1
TG_GATEs	ketoconazole	10	15	-	-	1
TG_GATEs	ketoconazole	30	15	-	-	1
TG_GATEs	ketoconazole	100	15	-	-	1
TG_GATEs	ketoconazole	10	29	-	-	1
TG_GATEs	ketoconazole	30	29	-	-	1
TG_GATEs	ketoconazole	100	29	-	-	1
TG_GATEs	ketoconazole	10	4	-	-	1
TG_GATEs	ketoconazole	30	4	-	-	1
TG_GATEs	ketoconazole	100	4	-	-	1
TG_GATEs	ketoconazole	10	8	-	-	1
TG_GATEs	ketoconazole	30	8	-	-	1
TG_GATEs	ketoconazole	100	8	-	-	1
TG_GATEs	lornoxicam	0.3	4	-	-	1
TG_GATEs	lornoxicam	1	4	-	-	1
TG_GATEs	lornoxicam	0.3	8	-	-	1
TG_GATEs	lornoxicam	1	8	-	-	1
TG_GATEs	lornoxicam	0.3	15	-	-	1
TG_GATEs	lornoxicam	1	15	-	-	1
TG_GATEs	lornoxicam	0.3	29	-	-	1
TG_GATEs	lornoxicam	1	29	-	-	1
TG_GATEs	meloxicam	3	4	-	-	1
TG_GATEs	meloxicam	3	8	-	-	1
TG_GATEs	meloxicam	3	15	-	-	1
TG_GATEs	meloxicam	3	29	-	-	1
TG_GATEs	metformin	100	8	-	-	1
TG_GATEs	metformin	300	8	-	-	1
TG_GATEs	metformin	1000	8	-	-	1
TG_GATEs	metformin	100	29	-	-	1
TG_GATEs	metformin	300	29	-	-	1
TG_GATEs	metformin	1000	29	-	-	1
TG_GATEs	metformin	300	4	-	-	1
TG_GATEs	metformin	1000	4	-	-	1
TG_GATEs	metformin	100	15	-	-	1
TG_GATEs	metformin	300	15	-	-	1
TG_GATEs	metformin	1000	15	-	-	1
TG_GATEs	metformin	100	4	-	-	1
TG_GATEs	methapyrilene	10	4	+	-	1
TG_GATEs	methapyrilene	30	4	+	-	0.67
TG_GATEs	methapyrilene	100	4	+	+	0.67
TG_GATEs	methapyrilene	10	8	+	-	1
TG_GATEs	methapyrilene	30	8	+	-	1
TG_GATEs	methapyrilene	100	8	+	+	1
TG_GATEs	methapyrilene	10	15	+	-	1
TG_GATEs	methapyrilene	30	15	+	+	0.67
TG_GATEs	methapyrilene	100	15	+	+	1
TG_GATEs	methapyrilene	10	29	+	-	1
TG_GATEs	methapyrilene	30	29	+	+	1
TG_GATEs	methapyrilene	100	29	+	+	1
TG_GATEs	methimazole	10	4	-	-	1
TG_GATEs	methimazole	10	8	-	-	1
TG_GATEs	methimazole	10	15	-	-	1
TG_GATEs	methimazole	10	29	-	-	1
TG_GATEs	methyldopa	200	4	-	-	1
TG_GATEs	methyldopa	60	4	-	-	1
TG_GATEs	methyldopa	60	8	-	-	1
TG_GATEs	methyldopa	200	8	-	-	1
TG_GATEs	methyldopa	60	15	-	-	1
TG_GATEs	methyldopa	200	15	-	-	1
TG_GATEs	methyldopa	60	29	-	-	1
TG_GATEs	methyldopa	200	29	-	-	1
TG_GATEs	monocrotaline	3	15	+	-	1
TG_GATEs	monocrotaline	10	15	+	+	1
TG_GATEs	monocrotaline	30	15	+	+	1
TG_GATEs	monocrotaline	3	29	+	-	1
TG_GATEs	monocrotaline	3	4	+	-	1
TG_GATEs	monocrotaline	10	4	+	-	1
TG_GATEs	monocrotaline	30	4	+	-	0.67
TG_GATEs	monocrotaline	3	8	+	-	1
TG_GATEs	monocrotaline	10	8	+	-	0.67
TG_GATEs	monocrotaline	30	8	+	+	1
TG_GATEs	monocrotaline	10	29	+	+	1
TG_GATEs	naproxen	6	4	-	-	1
TG_GATEs	naproxen	20	4	-	-	1
TG_GATEs	naproxen	6	8	-	-	1
TG_GATEs	naproxen	20	8	-	-	1
TG_GATEs	naproxen	6	15	-	-	1
TG_GATEs	naproxen	20	15	-	-	1
TG_GATEs	naproxen	6	29	-	-	1
TG_GATEs	naproxen	20	29	-	-	1
TG_GATEs	nitrofurantoin	10	4	-	-	1
TG_GATEs	nitrofurantoin	30	4	-	-	1
TG_GATEs	nitrofurantoin	100	4	-	-	1
TG_GATEs	nitrofurantoin	10	8	-	-	1
TG_GATEs	nitrofurantoin	30	8	-	-	1
TG_GATEs	nitrofurantoin	100	8	-	-	1
TG_GATEs	nitrofurantoin	10	15	-	-	1
TG_GATEs	nitrofurantoin	30	15	-	-	1
TG_GATEs	nitrofurantoin	100	15	-	-	1
TG_GATEs	nitrofurantoin	10	29	-	-	1
TG_GATEs	nitrofurantoin	30	29	-	-	1
TG_GATEs	nitrofurantoin	100	29	-	-	1
TG_GATEs	nitrofurazone	10	4	-	-	1
TG_GATEs	nitrofurazone	30	4	-	-	1
TG_GATEs	nitrofurazone	10	8	-	-	1
TG_GATEs	nitrofurazone	30	8	-	-	1
TG_GATEs	nitrofurazone	10	15	-	-	1
TG_GATEs	nitrofurazone	30	15	-	-	1
TG_GATEs	nitrofurazone	10	29	-	-	1
TG_GATEs	nitrofurazone	30	29	-	-	1
TG_GATEs	nitrosodiethylamine	3	4	+	-	1
TG_GATEs	nitrosodiethylamine	10	4	+	+	1
TG_GATEs	nitrosodiethylamine	30	4	+	+	1
TG_GATEs	nitrosodiethylamine	3	8	+	+	1
TG_GATEs	nitrosodiethylamine	10	8	+	+	1
TG_GATEs	nitrosodiethylamine	30	8	+	+	1
TG_GATEs	nitrosodiethylamine	3	15	+	+	1
TG_GATEs	nitrosodiethylamine	10	15	+	+	1
TG_GATEs	nitrosodiethylamine	30	15	+	+	1
TG_GATEs	nitrosodiethylamine	3	29	+	+	1
TG_GATEs	nitrosodiethylamine	10	29	+	+	1
TG_GATEs	omeprazole	100	15	-	-	1
TG_GATEs	omeprazole	100	29	-	-	1
TG_GATEs	omeprazole	100	4	-	-	1
TG_GATEs	omeprazole	100	8	-	-	1
TG_GATEs	pemoline	7.5	4	-	-	1
TG_GATEs	pemoline	25	4	-	-	1
TG_GATEs	pemoline	75	4	-	-	1
TG_GATEs	pemoline	25	15	-	-	1
TG_GATEs	pemoline	75	15	-	-	1
TG_GATEs	pemoline	7.5	8	-	-	1
TG_GATEs	pemoline	25	8	-	-	1
TG_GATEs	pemoline	75	8	-	-	1
TG_GATEs	pemoline	7.5	29	-	-	1
TG_GATEs	pemoline	25	29	-	-	1
TG_GATEs	pemoline	75	29	-	-	1
TG_GATEs	pemoline	7.5	15	-	-	1
TG_GATEs	perhexiline	15	4	-	-	1
TG_GATEs	perhexiline	50	4	-	-	1
TG_GATEs	perhexiline	15	8	-	-	1
TG_GATEs	perhexiline	50	8	-	-	1
TG_GATEs	perhexiline	15	15	-	-	1
TG_GATEs	perhexiline	50	15	-	-	1
TG_GATEs	perhexiline	15	29	-	-	1
TG_GATEs	perhexiline	50	29	-	-	1
TG_GATEs	phenacetin	100	4	-	-	1
TG_GATEs	phenacetin	300	4	-	-	0.67
TG_GATEs	phenacetin	100	15	-	-	1
TG_GATEs	phenacetin	300	15	-	-	1
TG_GATEs	phenacetin	100	29	-	-	1
TG_GATEs	phenacetin	300	29	-	-	1
TG_GATEs	phenacetin	100	8	-	-	1
TG_GATEs	phenacetin	300	8	-	-	0.67
TG_GATEs	phenobarbital	10	4	-	+	1
TG_GATEs	phenobarbital	30	4	-	+	1
TG_GATEs	phenobarbital	10	8	-	-	0.67
TG_GATEs	phenobarbital	30	8	-	+	1
TG_GATEs	phenobarbital	10	15	-	+	0.67
TG_GATEs	phenobarbital	30	15	-	+	1
TG_GATEs	phenobarbital	10	29	-	+	0.67
TG_GATEs	phenobarbital	30	29	-	+	1
TG_GATEs	phenobarbital	100	4	+	+	1
TG_GATEs	phenobarbital	100	8	+	+	1
TG_GATEs	phenobarbital	100	15	+	+	1
TG_GATEs	phenobarbital	100	29	+	+	1
TG_GATEs	phenylbutazone	20	15	-	-	1
TG_GATEs	phenylbutazone	60	15	-	-	1
TG_GATEs	phenylbutazone	20	29	-	-	1
TG_GATEs	phenylbutazone	60	29	-	-	1
TG_GATEs	phenylbutazone	20	4	-	-	1
TG_GATEs	phenylbutazone	60	4	-	-	0.67
TG_GATEs	phenylbutazone	20	8	-	-	1
TG_GATEs	phenylbutazone	60	8	-	-	1
TG_GATEs	phenytoin	60	4	+	-	1
TG_GATEs	phenytoin	200	4	+	-	1
TG_GATEs	phenytoin	600	4	+	+	1
TG_GATEs	phenytoin	60	8	+	-	1
TG_GATEs	phenytoin	200	8	+	-	1
TG_GATEs	phenytoin	600	8	+	+	1
TG_GATEs	phenytoin	60	15	+	-	1
TG_GATEs	phenytoin	200	15	+	-	1
TG_GATEs	phenytoin	600	15	+	-	1
TG_GATEs	phenytoin	60	29	+	-	1
TG_GATEs	phenytoin	200	29	+	-	1
TG_GATEs	phenytoin	600	29	+	-	0.67
TG_GATEs	promethazine	20	15	-	-	1
TG_GATEs	promethazine	20	29	-	-	1
TG_GATEs	promethazine	20	4	-	-	1
TG_GATEs	promethazine	20	8	-	-	1
TG_GATEs	propylthiouracil	10	4	-	-	1
TG_GATEs	propylthiouracil	10	8	-	-	1
TG_GATEs	propylthiouracil	10	15	-	+	1
TG_GATEs	propylthiouracil	10	29	-	+	1
TG_GATEs	ranitidine	100	4	-	-	1
TG_GATEs	ranitidine	300	4	-	-	1
TG_GATEs	ranitidine	1000	4	-	-	1
TG_GATEs	ranitidine	100	8	-	-	1
TG_GATEs	ranitidine	300	8	-	-	1
TG_GATEs	ranitidine	1000	8	-	-	1
TG_GATEs	ranitidine	100	15	-	-	1
TG_GATEs	ranitidine	300	15	-	-	1
TG_GATEs	ranitidine	1000	15	-	-	1
TG_GATEs	ranitidine	100	29	-	-	1
TG_GATEs	ranitidine	300	29	-	-	1
TG_GATEs	ranitidine	1000	29	-	-	1
TG_GATEs	rifampicin	20	4	-	-	1
TG_GATEs	rifampicin	20	8	-	-	1
TG_GATEs	rifampicin	20	15	-	-	1
TG_GATEs	rifampicin	20	29	-	-	1
TG_GATEs	simvastatin	40	4	-	-	1
TG_GATEs	simvastatin	40	8	-	-	1
TG_GATEs	simvastatin	40	15	-	-	1
TG_GATEs	simvastatin	40	29	-	-	1
TG_GATEs	simvastatin	120	4	+	+	0.67
TG_GATEs	simvastatin	400	4	+	+	1
TG_GATEs	simvastatin	120	8	+	-	1
TG_GATEs	simvastatin	400	8	+	+	1
TG_GATEs	simvastatin	120	15	+	-	1
TG_GATEs	simvastatin	400	15	+	+	1
TG_GATEs	simvastatin	120	29	+	-	1
TG_GATEs	simvastatin	400	29	+	+	1
TG_GATEs	sulfasalazine	100	4	-	-	1
TG_GATEs	sulfasalazine	300	4	-	-	1
TG_GATEs	sulfasalazine	100	8	-	-	1
TG_GATEs	sulfasalazine	300	8	-	-	1
TG_GATEs	sulfasalazine	100	15	-	-	1
TG_GATEs	sulfasalazine	300	15	-	-	1
TG_GATEs	sulfasalazine	100	29	-	-	1
TG_GATEs	sulfasalazine	300	29	-	-	0.67
TG_GATEs	tamoxifen	6	15	+	-	1
TG_GATEs	tamoxifen	20	15	+	-	1
TG_GATEs	tamoxifen	60	15	+	-	0.67
TG_GATEs	tamoxifen	6	29	+	-	1
TG_GATEs	tamoxifen	20	29	+	-	1
TG_GATEs	tamoxifen	60	29	+	-	0.67
TG_GATEs	tamoxifen	6	4	+	-	1
TG_GATEs	tamoxifen	20	4	+	-	1
TG_GATEs	tamoxifen	60	4	+	-	1
TG_GATEs	tamoxifen	6	8	+	-	1
TG_GATEs	tamoxifen	20	8	+	-	1
TG_GATEs	tamoxifen	60	8	+	-	1
TG_GATEs	tannic acid	100	15	-	-	1
TG_GATEs	tannic acid	300	15	-	-	1
TG_GATEs	tannic acid	100	29	-	-	1
TG_GATEs	tannic acid	300	29	-	-	1
TG_GATEs	tannic acid	100	4	-	-	1
TG_GATEs	tannic acid	300	4	-	-	1
TG_GATEs	tannic acid	100	8	-	-	1
TG_GATEs	tannic acid	300	8	-	-	1
TG_GATEs	terbinafine	75	4	+	-	1
TG_GATEs	terbinafine	250	4	+	+	1
TG_GATEs	terbinafine	750	4	+	+	1
TG_GATEs	terbinafine	75	8	+	-	1
TG_GATEs	terbinafine	250	8	+	+	1
TG_GATEs	terbinafine	750	8	+	+	1
TG_GATEs	terbinafine	75	15	+	-	1
TG_GATEs	terbinafine	250	15	+	+	1
TG_GATEs	terbinafine	750	15	+	+	1
TG_GATEs	terbinafine	75	29	+	-	1
TG_GATEs	terbinafine	250	29	+	+	0.67
TG_GATEs	terbinafine	750	29	+	+	1
TG_GATEs	tetracycline	100	15	-	-	1
TG_GATEs	tetracycline	300	15	-	-	1
TG_GATEs	tetracycline	1000	15	-	-	1
TG_GATEs	tetracycline	100	29	-	-	1
TG_GATEs	tetracycline	300	29	-	-	1
TG_GATEs	tetracycline	1000	29	-	-	1
TG_GATEs	tetracycline	100	4	-	-	1
TG_GATEs	tetracycline	300	4	-	-	1
TG_GATEs	tetracycline	1000	4	-	-	1
TG_GATEs	tetracycline	100	8	-	-	1
TG_GATEs	tetracycline	300	8	-	-	1
TG_GATEs	tetracycline	1000	8	-	-	1
TG_GATEs	theophylline	20	4	-	-	1
TG_GATEs	theophylline	60	4	-	-	1
TG_GATEs	theophylline	20	8	-	-	1
TG_GATEs	theophylline	60	8	-	-	1
TG_GATEs	theophylline	20	15	-	-	1
TG_GATEs	theophylline	60	15	-	-	1
TG_GATEs	theophylline	20	29	-	-	1
TG_GATEs	theophylline	60	29	-	-	1
TG_GATEs	thioacetamide	4.5	4	+	-	1
TG_GATEs	thioacetamide	15	4	+	+	1
TG_GATEs	thioacetamide	45	4	+	+	1
TG_GATEs	thioacetamide	4.5	8	+	-	1
TG_GATEs	thioacetamide	15	8	+	+	1
TG_GATEs	thioacetamide	45	8	+	+	1
TG_GATEs	thioacetamide	4.5	15	+	-	0.67
TG_GATEs	thioacetamide	15	15	+	+	1
TG_GATEs	thioacetamide	45	15	+	+	1
TG_GATEs	thioacetamide	4.5	29	+	+	1
TG_GATEs	thioacetamide	15	29	+	+	1
TG_GATEs	thioacetamide	45	29	+	+	1
TG_GATEs	tolbutamide	100	15	-	-	1
TG_GATEs	tolbutamide	300	15	-	-	1
TG_GATEs	tolbutamide	100	29	-	-	1
TG_GATEs	tolbutamide	300	29	-	-	1
TG_GATEs	tolbutamide	100	4	-	-	1
TG_GATEs	tolbutamide	300	4	-	-	1
TG_GATEs	tolbutamide	100	8	-	-	1
TG_GATEs	tolbutamide	300	8	-	-	1
TG_GATEs	triamterene	15	4	+	-	1
TG_GATEs	triamterene	50	4	+	-	1
TG_GATEs	triamterene	150	4	+	-	1
TG_GATEs	triamterene	15	8	+	-	1
TG_GATEs	triamterene	50	8	+	-	1
TG_GATEs	triamterene	150	8	+	-	1
TG_GATEs	triamterene	15	15	+	-	1
TG_GATEs	triamterene	50	15	+	-	1
TG_GATEs	triamterene	150	15	+	-	1
TG_GATEs	triamterene	15	29	+	-	1
TG_GATEs	triamterene	50	29	+	-	1
TG_GATEs	triamterene	150	29	+	-	1
TG_GATEs	valproic acid	45	15	-	-	1
TG_GATEs	valproic acid	150	15	-	-	1
TG_GATEs	valproic acid	45	29	-	-	1
TG_GATEs	valproic acid	150	29	-	-	1
TG_GATEs	valproic acid	45	4	-	-	1
TG_GATEs	valproic acid	150	4	-	-	1
TG_GATEs	valproic acid	45	8	-	-	1
TG_GATEs	valproic acid	150	8	-	-	1
TG_GATEs	wy-14643	10	15	+	+	1
TG_GATEs	wy-14643	30	15	+	+	1
TG_GATEs	wy-14643	100	15	+	+	1
TG_GATEs	wy-14643	10	29	+	+	1
TG_GATEs	wy-14643	30	29	+	+	1
TG_GATEs	wy-14643	100	29	+	+	1
TG_GATEs	wy-14643	10	4	+	+	1
TG_GATEs	wy-14643	30	4	+	+	1
TG_GATEs	wy-14643	100	4	+	+	1
TG_GATEs	wy-14643	10	8	+	+	1
TG_GATEs	wy-14643	30	8	+	+	1
TG_GATEs	wy-14643	100	8	+	+	1
