# Supplementary material for: Genomic Models of Short-Term Exposure Accurately Predict Long-Term Chemical Carcinogenicity and Identify Putative Mechanisms of Action
Source: PLoS One. 2014 Jul 24;9(7):e102579. doi: 10.1371/journal.pone.0102579 (PMC4109923; doi:10.1371/journal.pone.0102579)
Supplement: File S2 — Supporting Information Tables. Contains Tables S3–4, Table S19 and Tables S24–29. Table S3: GSEA report for carcinogens - GSEA results of carcinogenic versus non-carcinogenic compounds in liver - Gene Set Enrichment Analysis comparing the gene expression profiles from rats exposed to carcinogenic and non-carcinogenic compounds. Only gene sets enriched in the carcinogenic compounds with a false discovery rate ≤0.05 are shown. Table S4a: GSEA report for genotoxic carcinogens - GSEA results of genotoxic versus non-genotoxic carcinogens in liver - Gene Set Enrichment Analysis comparing the gene expression profiles of rats exposed to genotoxic and non-genotoxic carcinogens. Only gene sets enriched in either the genotoxic or non-genotoxic carcinogens with a false discovery rate ≤0.05 are shown. Table S4b: GSEA report for non-genotoxic carcinogens - GSEA results of genotoxic versus non-genotoxic carcinogens in liver - Gene Set Enrichment Analysis comparing the gene expression profiles of rats exposed to genotoxic and non-genotoxic carcinogens. Only gene sets enriched in either the genotoxic or non-genotoxic carcinogens with a false discovery rate ≤0.05 are shown. Table S19 Variable importance ranking of the top 150 predictive pathways - Variable importance was calculated by training 200 Random Forest models on the DrugMatrix dataset using a 70–30% random resampling scheme. The variable importance of all 200 models was averaged. Table S23: Chemicals tested in the DrugMatrix - Chemicals with known hepatocarcinogenicity status that were tested in liver. Also included are exposure durations, compound doses and genotoxicity information based on Ames tests if available. Table S24: Chemicals tested in TG-GATEs - Chemicals with known hepatocarcinogenicity status that were tested in liver. Also included are exposure durations and compound doses. Table S25: DrugMatrix cross-validation predictions - Hepatocarcinogenicity predictions in the DrugMatrix Random forest cross-validation re [file pone.0102579.s002.zip › files/Table S28.xlsx]

## Sheet: DiffanalGeneRanking.20130513.xl
	# compounds gene is up|down			Fold-change Quantiles						Enrichment						(Observed-Expected)/sqrt(Expected)
GeneID	N	Nup	Ndn	0	0.25	0.5	0.75	1	description	p.value	FDR	N[-|0]	N[-|1]	N[+|0]	N[+|1]	S[-|0]	S[-|1]	S[+|0]	S[+|1]
ENSRNOG00000008050_at	126	0	126	0.01	0.1	0.27	0.52	1.8	STAC3	0.00889512	0.0537368	34	52	7	36	1.27515	-0.870388	-1.80334	1.23091
ENSRNOG00000009864_at	116	116	0	0.53	1.7	2.52	3.61	11.05	PLA2G12A	0.180841	0.346142	38	48	13	30	0.685994	-0.5547	-0.970143	0.784465
ENSRNOG00000036571_at	112	112	0	0.64	1.19	1.91	4.24	65.56	CES2	0.000127199	0.0056666	47	39	8	35	1.70649	-1.47119	-2.41335	2.08058
ENSRNOG00000014320_at	97	0	97	0.25	0.45	0.55	0.74	1.62	INHBA	0.0650774	0.172527	45	41	15	28	0.790569	-0.73721	-1.11803	1.04257
ENSRNOG00000018606_at	96	0	96	0.12	0.46	0.61	0.82	1.25	OR51E2	0.135431	0.285436	47	39	17	26	0.663403	-0.658281	-0.938194	0.930949
ENSRNOG00000007529_at	94	0	94	0.2	0.46	0.62	0.84	1.85	BMF	0.00863215	0.0522993	52	34	15	28	1.09726	-1.14065	-1.55176	1.61312
ENSRNOG00000009329_at	86	86	0	0.27	1.3	2.55	5.16	18.87	NR1D1	0.131948	0.278353	53	33	20	23	0.621164	-0.709208	-0.878459	1.00297
ENSRNOG00000016029_at	86	2	84	0.16	0.54	0.68	0.83	1.96	RB1	0.258948	0.449793	52	34	21	22	0.477818	-0.545545	-0.675737	0.771517
ENSRNOG00000020420_at	84	2	82	0.08	0.5	0.65	0.91	2.2	PKLR	0.038757	0.122508	55	31	19	24	0.806784	-0.935819	-1.14097	1.32345
ENSRNOG00000017619_at	84	73	11	0.09	1.02	1.43	2.15	9.84	Rat: Aldh1a1	0.00844953	0.0513297	54	32	16	27	1.07349	-1.16929	-1.51814	1.65362
ENSRNOG00000007801_at	83	0	83	0.14	0.52	0.65	0.81	1.55	R3HDM2	0.0140047	0.0662454	55	31	17	26	1.01036	-1.13555	-1.42887	1.60591
ENSRNOG00000016807_at	83	0	83	0.08	0.52	0.68	0.89	1.38	OAT	0.0372016	0.122508	57	29	20	23	0.790912	-0.962435	-1.11852	1.36109
ENSRNOG00000019822_at	83	83	0	0.75	1.18	1.53	2.35	40.92	GADD45B	0.0224773	0.0846907	57	29	19	24	0.889757	-1.06547	-1.25831	1.5068
ENSRNOG00000017899_at	83	56	27	0.05	0.81	1.09	1.87	10.29	Rat: Akr7a3	0.000235926	0.00864554	62	24	16	27	1.38675	-1.71499	-1.96116	2.42536
ENSRNOG00000010079_at	82	0	82	0.01	0.36	0.73	0.89	1.4	CA3	0.0372016	0.122508	57	29	20	23	0.790912	-0.962435	-1.11852	1.36109
ENSRNOG00000010589_at	82	82	0	0.57	1.4	1.89	2.39	7.69	ZNF622	0.709707	0.846878	51	35	24	19	0.141421	-0.166667	-0.2	0.235702
ENSRNOG00000019365_at	82	82	0	0.58	1.28	1.87	2.65	7.83	ABLIM3	0.140464	0.292515	50	36	19	24	0.589768	-0.632456	-0.834058	0.894427
ENSRNOG00000030776_at	82	0	82	0.23	0.49	0.61	0.84	1.58	SYTL2	0.708434	0.845802	48	38	22	21	0.19518	-0.212598	-0.276026	0.300658
ENSRNOG00000018505_at	79	76	3	0.44	1.05	1.42	2.14	14.35	CIDEA	0.000297862	0.00907784	58	28	14	29	1.44338	-1.62221	-2.04124	2.29416
ENSRNOG00000013552_at	79	7	72	0.01	0.28	0.53	0.95	3.22	SCD	0.123055	0.261372	60	26	24	19	0.534522	-0.730297	-0.755929	1.0328
ENSRNOG00000008012_at	79	61	18	0.31	0.99	1.33	1.8	10.02	ABCB1	0.00103342	0.0154119	61	25	17	26	1.24808	-1.54349	-1.76505	2.18282
ENSRNOG00000001442_at	78	78	0	0.6	1.22	1.52	2.06	5.52	POR	0.573973	0.743058	51	35	23	20	0.237289	-0.275241	-0.335578	0.389249
ENSRNOG00000029711_at	78	65	13	0.06	0.91	1.53	2.89	17.22	GSTA2	0.0195959	0.0768945	61	25	21	22	0.856586	-1.13143	-1.2114	1.60009
ENSRNOG00000002930_at	76	76	0	0.85	1.12	1.36	1.86	7.86	PPL	0.000513567	0.0127293	62	24	17	26	1.28608	-1.61658	-1.8188	2.28619
ENSRNOG00000013925_at	76	1	75	0.1	0.36	0.63	0.89	2.68	NOX4	0.002052	0.0246318	61	25	18	25	1.14829	-1.44338	-1.62392	2.04124
ENSRNOG00000006622_at	75	0	75	0.16	0.39	0.57	0.79	2.17	CRY1	0.0224773	0.0846907	57	29	19	24	0.889757	-1.06547	-1.25831	1.5068
ENSRNOG00000028891_at	75	4	71	0.16	0.58	0.75	0.91	2.36	Rat: Cyp2t1	1.52573e-05	0.00266651	65	21	15	28	1.59752	-2.04124	-2.25924	2.88675
ENSRNOG00000009350_at	74	0	74	0.04	0.42	0.73	0.91	1.87	SEZ6	0.000198006	0.00776318	64	22	17	26	1.36083	-1.76777	-1.9245	2.5
ENSRNOG00000011474_at	74	0	74	0.16	0.55	0.67	0.87	1.41	PPP1R3B	0.0328258	0.118194	60	26	21	22	0.816497	-1.06066	-1.1547	1.5
ENSRNOG00000009440_at	73	0	73	0.13	0.56	0.73	0.89	1.34	Rat: Gucy1b2	0.00346513	0.0292134	62	24	19	24	1.08866	-1.41421	-1.5396	2
ENSRNOG00000015061_at	73	0	73	0.13	0.57	0.73	0.87	1.24	IGFALS	0.00639477	0.0406133	62	24	20	23	0.991837	-1.31008	-1.40267	1.85273
ENSRNOG00000016648_at	73	0	73	0.16	0.58	0.77	0.9	1.3	Rat: GGLO_RAT	0.0485628	0.139159	62	24	23	20	0.708492	-0.984732	-1.00196	1.39262
ENSRNOG00000022523_at	73	73	0	0.6	1.14	1.48	1.97	7.13	FKBP5	0.342472	0.535878	50	36	29	14	-0.367452	0.46188	0.519656	-0.653197
ENSRNOG00000013408_at	72	1	71	0.08	0.39	0.61	0.86	3.11	NPAS2	0.0810827	0.208833	60	26	23	20	0.627355	-0.842701	-0.887214	1.19176
ENSRNOG00000020836_at	71	0	71	0.16	0.55	0.67	0.84	1.87	RORC	0.0003016	0.00907784	61	25	16	27	1.3492	-1.6418	-1.90806	2.32186
ENSRNOG00000011497_at	71	1	70	0.14	0.42	0.61	0.89	3.21	ALDH1B1	0.010315	0.0573	63	23	21	22	0.935414	-1.27802	-1.32288	1.80739
ENSRNOG00000013683_at	70	0	70	0.27	0.6	0.74	0.89	1.22	S1PR1	0.00089625	0.0154119	63	23	18	25	1.22474	-1.59099	-1.73205	2.25
ENSRNOG00000014448_at	70	0	70	0.08	0.4	0.67	0.9	2.31	ARNTL	0.0550705	0.153522	58	28	21	22	0.734904	-0.92376	-1.03931	1.30639
ENSRNOG00000001990_at	70	57	13	0.19	0.91	1.2	1.67	4.48	Rat: Ugt2b1	0.00358762	0.0296403	63	23	20	23	1.03065	-1.38444	-1.45757	1.95789
ENSRNOG00000018567_at	69	69	0	0.73	1.12	1.37	1.71	6.27	SLC20A1	0.00639477	0.0406133	62	24	20	23	0.991837	-1.31008	-1.40267	1.85273
ENSRNOG00000007546_at	68	68	0	0.38	1.16	1.72	2.65	7.32	ASNS	0.00180335	0.0232459	63	23	19	24	1.12709	-1.48873	-1.59394	2.10538
ENSRNOG00000018736_at	68	68	0	0.67	1.19	1.4	1.66	6.46	PNPLA2	0.175078	0.342586	59	27	24	19	0.492922	-0.662122	-0.697097	0.936382
ENSRNOG00000019500_at	67	67	0	0.68	1.05	1.45	2.62	196.66	CYP1A1	1	1	56	30	28	15	0	0	0	0
ENSRNOG00000000167_at	67	1	66	0.11	0.48	0.71	0.89	1.62	ALAS1	0.693347	0.828661	56	30	30	13	-0.17609	0.249029	0.249029	-0.35218
ENSRNOG00000018086_at	66	0	66	0.1	0.57	0.78	0.95	1.43	SLC22A8	0.00903232	0.0537368	66	20	23	20	0.865485	-1.29099	-1.22398	1.82574
ENSRNOG00000003515_at	66	43	23	0.1	0.88	1.1	1.42	3.12	EPHX1	0.0275193	0.101335	64	22	23	20	0.787839	-1.13389	-1.11417	1.60357
ENSRNOG00000016099_at	65	0	65	0.23	0.55	0.75	0.98	1.43	ID4	0.00902266	0.0537368	65	21	22	21	0.919145	-1.32288	-1.29987	1.87083
ENSRNOG00000038880_at	65	0	65	0.11	0.56	0.82	0.95	1.45	Rat: Apoa4	0.0769975	0.199246	61	25	23	20	0.668153	-0.912871	-0.944911	1.29099
ENSRNOG00000017084_at	64	0	64	0.33	0.59	0.69	0.83	1.78	HSD11B2	0.694193	0.829236	58	28	27	16	0.177123	-0.246183	-0.25049	0.348155
ENSRNOG00000037060_at	64	0	64	0.36	0.56	0.65	0.8	1.64	ODF3B	0.168208	0.333658	61	25	25	18	0.484248	-0.68483	-0.68483	0.968496
ENSRNOG00000004725_at	64	3	61	0.06	0.59	0.77	0.96	1.79	CELA1	0.00764991	0.0465967	67	19	23	20	0.903696	-1.37281	-1.27802	1.94145
ENSRNOG00000008645_at	63	0	63	0.16	0.63	0.79	0.89	1.21	IGFBP3	0.0157838	0.0662454	65	21	23	20	0.826869	-1.2114	-1.16937	1.71317
ENSRNOG00000031230_at	63	0	63	0.03	0.5	0.74	0.89	1.65	HBB	0.836237	0.942893	62	24	32	11	-0.0842152	0.138013	0.119098	-0.19518
ENSRNOG00000022686_at	63	57	6	0.57	0.84	1.11	1.7	6.4	ZDHHC2	7.92426e-06	0.00200044	69	17	17	26	1.54079	-2.179	-2.179	3.08158
ENSRNOG00000032560_at	63	48	15	0.09	0.9	1.07	1.54	2.89	CYP3A5	0.423106	0.604665	61	25	27	16	0.304636	-0.446304	-0.43082	0.631169
ENSRNOG00000023423_at	62	0	62	0.22	0.59	0.73	0.87	1.53	AIM1L	0.325179	0.523118	60	26	26	17	0.35218	-0.498058	-0.498058	0.704361
ENSRNOG00000009019_at	62	2	60	0.1	0.34	0.56	0.95	2.56	SLC6A6	0.010315	0.0573	63	23	21	22	0.935414	-1.27802	-1.32288	1.80739
ENSRNOG00000020704_at	62	4	58	0.22	0.57	0.76	0.92	2.26	DAK	0.116893	0.251496	62	24	25	18	0.525226	-0.755929	-0.742781	1.06904
ENSRNOG00000019058_at	62	57	5	0.32	0.87	1.18	1.96	49.5	GSTM1	0.00300751	0.0292134	64	22	20	23	1.06904	-1.46059	-1.51186	2.06559
ENSRNOG00000020918_at	62	17	45	0.13	0.6	0.88	1.2	3.09	CCND1	0.675032	0.819977	64	22	30	13	0.16843	-0.276026	-0.238197	0.39036
ENSRNOG00000014900_at	61	1	60	0.41	0.64	0.77	0.88	2.08	CREM	0.315946	0.523118	62	24	27	16	0.346194	-0.516398	-0.489592	0.730297
ENSRNOG00000006331_at	60	0	60	0.16	0.59	0.73	0.85	1.34	ELOVL5	0.401429	0.582034	65	21	29	14	0.294753	-0.483046	-0.416844	0.68313
ENSRNOG00000011637_at	60	0	60	0.25	0.62	0.75	0.87	1.31	MBL2	0.116893	0.251496	62	24	25	18	0.525226	-0.755929	-0.742781	1.06904
ENSRNOG00000024115_at	60	4	56	0.11	0.59	0.79	1.04	2.89	C6	0.000282041	0.00907784	68	18	20	23	1.21854	-1.78521	-1.72328	2.52467
ENSRNOG00000019000_at	59	59	0	0.75	1.09	1.24	1.58	2.88	LIMK2	0.00764991	0.0465967	67	19	23	20	0.903696	-1.37281	-1.27802	1.94145
ENSRNOG00000025648_at	59	0	59	0.01	0.31	0.53	0.87	2.34	DHRS7	0.0244011	0.0914839	66	20	24	19	0.774597	-1.1767	-1.09545	1.6641
ENSRNOG00000018740_at	59	57	2	0.66	1.03	1.21	1.54	2.8	UGT1A1	0.0646775	0.171667	66	20	26	17	0.59588	-0.939618	-0.842701	1.32882
ENSRNOG00000019481_at	59	35	24	0.1	0.78	1.07	1.44	3.74	CYP8B1	0.000455673	0.0115032	69	17	21	22	1.1619	-1.76505	-1.64317	2.49615
ENSRNOG00000006082_at	58	0	58	0.24	0.62	0.75	0.88	1.52	FAM82A1	1	1	63	23	31	12	0.0421076	-0.0690066	-0.0595491	0.09759
ENSRNOG00000007949_at	58	0	58	0.09	0.63	0.82	0.95	1.16	RGN	0.0031251	0.0292134	70	16	24	19	0.926367	-1.51814	-1.31008	2.14698
ENSRNOG00000032917_at	58	58	0	0.72	1.04	1.26	1.78	16.83	ZFAND2A	0.0113876	0.0613821	69	17	25	18	0.800044	-1.31112	-1.13143	1.85421
ENSRNOG00000034191_at	58	0	58	0.07	0.58	0.85	1.1	1.57	FMO1	0.0831152	0.209355	69	17	28	15	0.538867	-0.938194	-0.762073	1.32681
ENSRNOG00000004400_at	58	1	57	0.06	0.6	0.79	0.99	1.58	AVPR1A	0.0113876	0.0613821	69	17	25	18	0.800044	-1.31112	-1.13143	1.85421
ENSRNOG00000038331_at	58	1	57	0.05	0.4	0.6	0.88	2.4	AKR1C1	0.000772065	0.0154119	70	16	22	21	1.10663	-1.74501	-1.56502	2.46781
ENSRNOG00000007637_at	57	57	0	0.78	1.12	1.38	1.6	3.39	ACER2	0.098419	0.224732	57	29	35	8	-0.553317	0.872503	0.782508	-1.23391
ENSRNOG00000010224_at	57	57	0	0.47	1.16	1.62	2.4	14.28	RAB30	0.000803262	0.0154119	66	20	20	23	1.14459	-1.61869	-1.61869	2.28917
ENSRNOG00000010642_at	57	57	0	0.77	1.09	1.25	1.55	2.55	LYSMD2	0.0445497	0.129103	64	22	24	19	0.696311	-1.02012	-0.984732	1.44267
ENSRNOG00000016776_at	57	0	57	0.21	0.62	0.74	0.87	1.4	EXTL1	0.000455673	0.0115032	69	17	21	22	1.1619	-1.76505	-1.64317	2.49615
ENSRNOG00000021027_at	57	57	0	0.21	1.08	1.7	4.05	33.06	DBP	0.689208	0.824148	61	25	29	14	0.129099	-0.196116	-0.182574	0.27735
ENSRNOG00000007700_at	57	1	56	0.1	0.61	0.78	0.95	1.66	INHBC	0.000730485	0.0154119	71	15	23	20	1.05269	-1.72516	-1.48873	2.43975
ENSRNOG00000014117_at	57	56	1	0.64	1.02	1.22	1.7	8.64	HMOX1	0.207127	0.390858	67	19	29	14	0.375	-0.639602	-0.53033	0.904534
ENSRNOG00000010887_at	57	3	54	0.11	0.61	0.78	0.96	2.04	C11orf54	0.0175394	0.0696669	70	16	26	17	0.75	-1.2792	-1.06066	1.80907
ENSRNOG00000019484_at	57	54	3	0.34	1.02	1.24	1.63	4.19	SLC6A9	0.0271882	0.100278	65	21	24	19	0.735662	-1.09735	-1.04038	1.55188
ENSRNOG00000009438_at	56	0	56	0.03	0.59	0.82	0.95	1.24	SERPINA6	0.192946	0.366226	69	17	30	13	0.369274	-0.67082	-0.522233	0.948683
ENSRNOG00000007601_at	56	2	54	0.26	0.62	0.79	0.95	1.83	INHBE	0.0239148	0.0898088	67	19	25	18	0.723568	-1.14097	-1.02328	1.61357
ENSRNOG00000004527_at	56	5	51	0.2	0.63	0.91	1.06	2.7	LIN7A	0.000983518	0.0154119	69	17	22	21	1.0699	-1.65567	-1.51307	2.34146
ENSRNOG00000025689_at	56	17	39	0.25	0.7	0.85	0.97	4.95	ABHD1	0.000210841	0.00785295	69	17	20	23	1.25495	-1.87194	-1.77477	2.64733
ENSRNOG00000016541_at	55	55	0	0.71	1.08	1.31	1.67	6.97	ENC1	0.00259499	0.025523	67	19	22	21	0.995307	-1.48464	-1.40758	2.0996
ENSRNOG00000019470_at	55	0	55	0.26	0.63	0.81	0.91	1.2	HAO2	0.207687	0.390858	66	20	28	15	0.421076	-0.690066	-0.595491	0.9759
ENSRNOG00000016173_at	55	21	34	0.11	0.75	0.97	1.15	4.04	CYP1A2	0.0015552	0.0210322	70	16	23	20	1.016	-1.63299	-1.43684	2.3094
ENSRNOG00000007319_at	54	54	0	0.61	1.11	1.46	2.05	22.42	TRIB3	0.0113876	0.0613821	69	17	25	18	0.800044	-1.31112	-1.13143	1.85421
ENSRNOG00000010951_at	54	0	54	0.38	0.66	0.76	0.88	1.37	CMTM6	0.219523	0.390858	65	21	28	15	0.381	-0.612372	-0.538816	0.866025
ENSRNOG00000011409_at	54	54	0	0.63	1	1.15	1.57	5.37	HEBP2	1.42481e-05	0.00266651	71	15	19	24	1.42009	-2.15728	-2.00832	3.05085
ENSRNOG00000019328_at	54	53	1	0.3	0.97	1.56	2.35	12.09	PHGDH	0.00396001	0.0321327	68	18	23	20	0.941513	-1.45699	-1.3315	2.06049
ENSRNOG00000016349_at	53	9	44	0.21	0.68	0.88	1.06	2.9	GNMT	0.0204485	0.0780824	69	17	26	17	0.712052	-1.19024	-1.00699	1.68325
ENSRNOG00000005271_at	53	53	0	0.65	0.99	1.25	1.61	4.17	RAPGEF5	1	1	61	25	31	12	-0.0425628	0.0671156	0.0601929	-0.0949158
ENSRNOG00000007886_at	53	53	0	0.69	1.07	1.21	1.54	2.67	ORM1	0.822093	0.931104	68	18	33	10	0.0812444	-0.154303	-0.114897	0.218218
ENSRNOG00000014171_at	53	0	53	0.42	0.63	0.75	0.88	1.28	TNFSF12	0.833312	0.940062	64	22	31	12	0.0837708	-0.140028	-0.11847	0.19803
ENSRNOG00000004009_at	53	1	52	0.09	0.6	0.78	0.96	2.91	XPNPEP2	0.00208791	0.0246318	69	17	23	20	0.978945	-1.54366	-1.38444	2.18306
ENSRNOG00000006967_at	53	1	52	0.24	0.58	0.76	0.97	1.87	Rat: Xiap	0.150891	0.313367	65	21	27	16	0.468191	-0.738272	-0.662122	1.04407
ENSRNOG00000034157_at	53	1	52	0.35	0.66	0.79	0.9	1.59	Rat: Cyp4f6	0.0168787	0.0672778	71	15	27	16	0.701068	-1.2465	-0.99146	1.76282
ENSRNOG00000010922_at	53	51	2	0.64	1.12	1.26	1.56	2.82	PPP2R1B	0.00208791	0.0246318	69	17	23	20	0.978945	-1.54366	-1.38444	2.18306
ENSRNOG00000024947_at	53	42	11	0.35	0.85	1.09	1.61	5.96	FABP2	4.83538e-06	0.00170553	74	12	20	23	1.43166	-2.34622	-2.02467	3.31806
ENSRNOG00000020440_at	53	14	39	0.04	0.68	0.88	1.12	3.33	FADS2	0.00112032	0.0158097	72	14	24	19	1	-1.70561	-1.41421	2.41209
ENSRNOG00000013982_at	53	36	17	0.01	0.8	1.24	1.99	9.37	HSD17B2	1	1	65	21	32	11	0.0414513	-0.0721688	-0.058621	0.102062
ENSRNOG00000033465_at	52	0	52	0.03	0.57	0.75	0.9	1.92	HBB	0.270038	0.461846	64	22	36	7	-0.326599	0.606478	0.46188	-0.85769
ENSRNOG00000029571_at	52	1	51	0.22	0.66	0.83	0.95	1.59	COQ10A	0.00912926	0.0537368	71	15	26	17	0.787575	-1.37121	-1.1138	1.93918
ENSRNOG00000007713_at	52	2	50	0.24	0.65	0.84	1	1.61	TMCC3	0.52132	0.695501	62	24	34	9	-0.25	0.426401	0.353553	-0.603023
ENSRNOG00000009481_at	52	4	48	0.09	0.49	0.7	0.96	6.2	DDHD1	0.260523	0.451494	70	16	31	12	0.324978	-0.617213	-0.459588	0.872872
ENSRNOG00000008937_at	51	0	51	0.3	0.64	0.74	0.89	1.47	CSRP1	0.413169	0.598292	63	23	28	15	0.299572	-0.463586	-0.423659	0.65561
ENSRNOG00000015740_at	51	0	51	0.14	0.56	0.71	0.94	1.9	RNF125	0.527718	0.701267	65	21	30	13	0.209427	-0.35007	-0.296174	0.495074
ENSRNOG00000014532_at	51	50	1	0.61	1.04	1.23	1.6	9.07	LBP	0.818916	0.928432	67	19	35	8	-0.121268	0.235702	0.171499	-0.333333
ENSRNOG00000027164_at	51	1	50	0.29	0.64	0.77	0.88	1.56	Rat: LOC100302372	0.140316	0.292476	67	19	28	15	0.460739	-0.770154	-0.651584	1.08916
ENSRNOG00000001926_at	51	2	49	0.19	0.61	0.8	0.97	3.32	CLDN1	0.0578899	0.158425	68	18	27	16	0.586395	-0.980196	-0.829288	1.38621
ENSRNOG00000002657_at	51	4	47	0.26	0.67	0.81	0.97	2.42	PLA2G4A	9.01437e-06	0.00204807	73	13	20	23	1.397	-2.24537	-1.97566	3.17543
ENSRNOG00000008989_at	51	31	20	0.18	0.84	1.03	1.29	3.54	CRYL1	0.179237	0.343361	70	16	30	13	0.408248	-0.758098	-0.57735	1.07211
ENSRNOG00000006779_at	50	8	42	0.26	0.67	0.83	0.98	3.91	CROT	0.120494	0.257055	70	16	29	14	0.492366	-0.894427	-0.696311	1.26491
ENSRNOG00000004226_at	50	50	0	0.69	1.08	1.25	1.59	7.46	IRAK3	1	1	67	19	33	10	0.0408248	-0.0758098	-0.057735	0.107211
ENSRNOG00000010588_at	50	50	0	0.63	1.09	1.31	1.56	2.63	TENC1	0.826321	0.93403	66	20	34	9	-0.0816497	0.15162	0.11547	-0.214423
ENSRNOG00000011398_at	50	50	0	0.71	1.08	1.25	1.57	4.7	TRMT61A	0.0927653	0.218066	68	18	28	15	0.5	-0.852803	-0.707107	1.20605
ENSRNOG00000019202_at	50	50	0	0.72	0.97	1.16	1.63	24.74	Rat: PVR	0.00479178	0.0380661	72	14	26	17	0.824786	-1.46647	-1.16642	2.0739
ENSRNOG00000020165_at	50	0	50	0.35	0.61	0.75	0.88	3.25	AHSP	0.825452	0.933513	65	21	34	9	-0.123091	0.223607	0.174078	-0.316228
ENSRNOG00000022921_at	50	50	0	0.65	1.01	1.19	1.58	5.97	DACT2	1.03644e-06	0.000784933	73	13	18	25	1.58345	-2.45038	-2.23934	3.46537
ENSRNOG00000023257_at	50	0	50	0.38	0.66	0.77	0.88	1.22	ADAMTS9	0.371314	0.572337	69	17	31	12	0.285774	-0.530669	-0.404145	0.750479
ENSRNOG00000029993_at	50	0	50	0.13	0.66	0.84	0.96	1.35	KYNU	0.207127	0.390858	67	19	29	14	0.375	-0.639602	-0.53033	0.904534
ENSRNOG00000043498_at	50	50	0	0.71	1.11	1.3	1.51	3.36	SIK2	0.527718	0.701267	65	21	30	13	0.209427	-0.35007	-0.296174	0.495074
ENSRNOG00000039560_at	50	5	45	0.12	0.63	0.86	1.08	3.12	OMD	0.19442	0.368409	68	18	29	14	0.414513	-0.721688	-0.58621	1.02062
ENSRNOG00000007508_at	50	1	49	0.15	0.58	0.73	0.93	1.66	LRTM2	0.00163603	0.0218651	74	12	26	17	0.898146	-1.66782	-1.27017	2.35865
ENSRNOG00000017558_at	50	1	49	0.14	0.55	0.76	0.88	1.87	TUBB2A	0.673979	0.819977	65	21	31	12	0.125	-0.213201	-0.176777	0.301511
ENSRNOG00000025019_at	50	1	49	0.13	0.57	0.78	0.96	1.96	DIO1	0.0527418	0.147211	69	17	27	16	0.625	-1.066	-0.883883	1.50756
ENSRNOG00000005464_at	50	2	48	0.24	0.63	0.79	0.96	2.4	LGALSL	0.0175394	0.0696669	70	16	26	17	0.75	-1.2792	-1.06066	1.80907
ENSRNOG00000028896_at	50	35	15	0.14	0.7	1.2	2.19	46.31	A2M	0.655195	0.814876	68	18	32	11	0.163299	-0.303239	-0.23094	0.428845
ENSRNOG00000000936_at	49	0	49	0.32	0.62	0.76	0.93	1.34	STX2	0.412958	0.598292	64	22	29	14	0.254	-0.408248	-0.359211	0.57735
ENSRNOG00000001007_at	49	49	0	0.68	1.12	1.32	1.53	3.73	BAIAP2L1	0.527718	0.701267	65	21	30	13	0.209427	-0.35007	-0.296174	0.495074
ENSRNOG00000015667_at	49	45	4	0.48	1.02	1.21	1.48	3.12	EPCAM	0.000455673	0.0115032	69	17	21	22	1.1619	-1.76505	-1.64317	2.49615
ENSRNOG00000036942_at	49	35	14	0.35	0.78	1.03	1.57	6.03	TNFRSF9	0.120494	0.257055	70	16	29	14	0.492366	-0.894427	-0.696311	1.26491
ENSRNOG00000000588_at	49	34	15	0.29	0.91	1.16	1.39	3.79	SLC16A10	0.831728	0.938742	64	22	33	10	-0.0829027	0.144338	0.117242	-0.204124
ENSRNOG00000009715_at	49	22	27	0.16	0.77	1	1.26	5.16	ME1	0.0527418	0.147211	69	17	27	16	0.625	-1.066	-0.883883	1.50756
ENSRNOG00000020776_at	48	7	41	0.31	0.65	0.85	1.03	2.37	DHCR7	0.19442	0.368409	68	18	29	14	0.414513	-0.721688	-0.58621	1.02062
ENSRNOG00000003285_at	48	0	48	0.27	0.68	0.81	0.94	1.32	MPV17L	0.00112032	0.0158097	72	14	24	19	1	-1.70561	-1.41421	2.41209
ENSRNOG00000003546_at	48	48	0	0.55	0.96	1.16	1.57	10.04	TNFRSF12A	0.00233815	0.0246318	72	14	25	18	0.911929	-1.58771	-1.28966	2.24537
ENSRNOG00000007136_at	48	48	0	0.77	1.03	1.14	1.46	5.75	ANXA7	3.88294e-05	0.00377726	73	13	21	22	1.30534	-2.1392	-1.84602	3.02529
ENSRNOG00000012190_at	48	0	48	0.33	0.65	0.78	0.91	1.31	CLDN2	0.00181328	0.0232459	73	13	25	18	0.948504	-1.68644	-1.34139	2.38499
ENSRNOG00000018287_at	48	0	48	0.03	0.61	0.79	0.97	1.51	Rat: RGD1307603	0.0139793	0.0662454	72	14	27	16	0.738549	-1.34164	-1.04447	1.89737
ENSRNOG00000017669_at	48	47	1	0.45	1.05	1.26	1.51	2.42	CHD1L	0.831728	0.938742	64	22	33	10	-0.0829027	0.144338	0.117242	-0.204124
ENSRNOG00000019741_at	48	47	1	0.56	0.97	1.18	1.52	7.53	ISYNA1	0.037134	0.122508	73	13	29	14	0.606339	-1.17851	-0.857493	1.66667
ENSRNOG00000018937_at	48	2	46	0.12	0.7	0.87	1.02	1.77	GSTM2	0.0139793	0.0662454	72	14	27	16	0.738549	-1.34164	-1.04447	1.89737
ENSRNOG00000009068_at	47	5	42	0.35	0.65	0.79	0.94	3.33	PHLDA3	0.831728	0.938742	64	22	33	10	-0.0829027	0.144338	0.117242	-0.204124
ENSRNOG00000008965_at	47	0	47	0.19	0.41	0.57	0.88	2.26	SOCS2	0.179237	0.343361	70	16	30	13	0.408248	-0.758098	-0.57735	1.07211
ENSRNOG00000005387_at	47	46	1	0.6	1.14	1.26	1.55	4.97	RBM3	0.0139793	0.0662454	72	14	27	16	0.738549	-1.34164	-1.04447	1.89737
ENSRNOG00000016456_at	47	1	46	0.16	0.64	0.87	1.06	2.21	IL33	0.00112032	0.0158097	72	14	24	19	1	-1.70561	-1.41421	2.41209
ENSRNOG00000007545_at	47	4	43	0.3	0.57	0.76	0.96	3.37	ANGPTL4	0.0505334	0.142447	70	16	28	15	0.57735	-1.02653	-0.816497	1.45173
ENSRNOG00000009550_at	47	31	16	0.25	0.88	1.13	1.55	4.51	SQLE	0.128381	0.271079	69	17	29	14	0.453632	-0.806559	-0.641533	1.14065
ENSRNOG00000014447_at	46	8	38	0.07	0.48	0.86	1.41	3.53	GCK	0.176803	0.342586	71	15	31	12	0.363803	-0.707107	-0.514496	1
ENSRNOG00000005250_at	46	7	39	0.12	0.45	0.8	1.12	4.47	ABCG5	0.000154275	0.00674063	74	12	23	20	1.16064	-2.02073	-1.64139	2.85774
ENSRNOG00000002889_at	46	0	46	0.32	0.63	0.79	0.91	1.4	AFP	0.106482	0.240007	72	14	30	13	0.485071	-0.942809	-0.685994	1.33333
ENSRNOG00000005210_at	46	46	0	0.74	1	1.17	1.43	6.3	GNAI1	3.4746e-05	0.00377726	76	10	23	20	1.23091	-2.23607	-1.74078	3.16228
ENSRNOG00000031182_at	46	46	0	0.45	1.1	1.28	1.57	14.86	HILPDA	0.000534335	0.012915	72	14	23	20	1.08902	-1.82036	-1.54011	2.57438
ENSRNOG00000032472_at	46	46	0	0.6	0.97	1.22	1.58	4.71	GPR64	0.00903232	0.0537368	66	20	23	20	0.865485	-1.29099	-1.22398	1.82574
ENSRNOG00000001825_at	46	45	1	0.65	0.99	1.26	1.57	2.43	PKP2	0.192946	0.366226	69	17	30	13	0.369274	-0.67082	-0.522233	0.948683
ENSRNOG00000009322_at	46	1	45	0.26	0.64	0.82	0.94	1.55	CCDC126	0.0727843	0.18964	71	15	29	14	0.530723	-0.985527	-0.750555	1.39375
ENSRNOG00000002478_at	46	2	44	0.25	0.65	0.85	1.01	2.09	INSIG2	1	1	61	25	30	13	0.042796	-0.0662266	-0.0605228	0.0936586
ENSRNOG00000018494_at	46	2	44	0.13	0.62	0.82	1.03	2.63	PPP1R3C	0.000534335	0.012915	72	14	23	20	1.08902	-1.82036	-1.54011	2.57438
ENSRNOG00000001388_at	46	42	4	0.18	0.99	1.69	2.86	10.58	SDS	0.664105	0.814876	67	19	32	11	0.123091	-0.223607	-0.174078	0.316228
ENSRNOG00000005420_at	45	6	39	0.17	0.46	0.74	1.05	5.54	ABCG8	7.71473e-07	0.000784933	76	10	20	23	1.5	-2.55841	-2.12132	3.61814
ENSRNOG00000013737_at	45	40	5	0.39	1.11	1.31	1.53	2.46	BCAR3	0.176803	0.342586	71	15	31	12	0.363803	-0.707107	-0.514496	1
ENSRNOG00000001979_at	45	0	45	0.18	0.65	0.81	0.96	1.7	RCAN1	0.385212	0.579772	68	18	31	12	0.246183	-0.447214	-0.348155	0.632456
ENSRNOG00000005871_at	45	45	0	0.71	1.07	1.24	1.54	5.07	IL1RN	0.240642	0.419922	72	14	32	11	0.320256	-0.653197	-0.452911	0.92376
ENSRNOG00000016957_at	45	45	0	0.6	1.03	1.28	1.73	6.14	IGFBP2	0.534692	0.703428	61	25	33	10	-0.210538	0.345033	0.297746	-0.48795
ENSRNOG00000019742_at	45	45	0	0.72	1.05	1.23	1.5	4	STAT3	0.0168377	0.0672778	65	21	40	3	-0.597614	1.25	0.845154	-1.76777
ENSRNOG00000037167_at	45	0	45	0.11	0.62	0.75	0.92	1.48	RTP3	0.0035565	0.0294904	73	13	26	17	0.86164	-1.56525	-1.21854	2.21359
ENSRNOG00000038455_at	45	45	0	0.5	1	1.19	1.87	9.87	GPX2	0.00163603	0.0218651	74	12	26	17	0.898146	-1.66782	-1.27017	2.35865
ENSRNOG00000001288_at	45	44	1	0.43	1.1	1.33	1.6	2.6	GPR146	0.0827902	0.208833	62	24	37	6	-0.492366	0.894427	0.696311	-1.26491
ENSRNOG00000011668_at	45	2	43	0.28	0.61	0.82	1.04	2.76	NFIL3	0.666006	0.816163	66	20	31	12	0.165805	-0.288675	-0.234484	0.408248
ENSRNOG00000016122_at	45	42	3	0.31	0.96	1.21	1.68	4.06	HMGCR	0.128381	0.271079	69	17	29	14	0.453632	-0.806559	-0.641533	1.14065
ENSRNOG00000020272_at	45	10	35	0.2	0.64	0.77	0.98	4.01	KIAA1324	0.179237	0.343361	70	16	30	13	0.408248	-0.758098	-0.57735	1.07211
ENSRNOG00000018233_at	45	33	12	0.36	0.87	1.05	1.36	5.55	GAS6	0.0133186	0.0662454	73	13	28	15	0.690578	-1.31158	-0.976624	1.85485
ENSRNOG00000011081_at	45	30	15	0.07	0.76	1.25	2.18	20.27	SERPINA7	0.514982	0.68745	67	19	31	12	0.206197	-0.366618	-0.291606	0.518476
ENSRNOG00000000281_at	44	6	38	0.17	0.7	0.89	1.04	2.3	PRODH	0.00181328	0.0232459	73	13	25	18	0.948504	-1.68644	-1.34139	2.38499
ENSRNOG00000011053_at	44	6	38	0.4	0.7	0.8	0.92	2.36	CYP2U1	0.260523	0.451494	70	16	31	12	0.324978	-0.617213	-0.459588	0.872872
ENSRNOG00000009963_at	44	39	5	0.47	0.95	1.12	1.45	5.2	CTPS	0.000297284	0.00907784	77	9	26	17	1.00565	-2.0016	-1.4222	2.83069
ENSRNOG00000009779_at	44	44	0	0.81	1.06	1.2	1.46	5.85	KRT8P11	0.000567798	0.0135793	75	11	25	18	1.02062	-1.89525	-1.44338	2.68028
ENSRNOG00000012862_at	44	44	0	0.72	1.04	1.21	1.49	5.28	SPSB4	0.106482	0.240007	72	14	30	13	0.485071	-0.942809	-0.685994	1.33333
ENSRNOG00000031335_at	44	44	0	0.79	1.11	1.32	1.5	3.1	ANKRD37	0.666006	0.816163	66	20	31	12	0.165805	-0.288675	-0.234484	0.408248
ENSRNOG00000009243_at	44	1	43	0.29	0.67	0.86	1.01	1.54	OAF	7.00691e-06	0.00198996	76	10	22	21	1.31966	-2.34635	-1.86628	3.31825
ENSRNOG00000028415_at	44	4	40	0.19	0.44	0.62	1.01	5.16	CDC20	0.4738	0.653937	69	17	37	6	-0.198263	0.425628	0.280386	-0.601929
ENSRNOG00000011250_at	44	12	32	0.05	0.41	0.74	1.21	16.39	Rat: Inmt	0.0035565	0.0294904	73	13	26	17	0.86164	-1.56525	-1.21854	2.21359
ENSRNOG00000009785_at	43	8	35	0.11	0.42	0.66	1.17	7.45	CDKN3	0.217547	0.390858	74	12	33	10	0.315735	-0.696311	-0.446516	0.984732
ENSRNOG00000014915_at	43	36	7	0.42	0.91	1.09	1.38	4.23	GSR	0.367588	0.567365	70	16	32	11	0.242536	-0.471405	-0.342997	0.666667
ENSRNOG00000003674_at	43	38	5	0.51	0.97	1.14	1.47	4.49	PIR	0.00375025	0.0305396	76	10	28	15	0.800641	-1.63299	-1.13228	2.3094
ENSRNOG00000003134_at	43	43	0	0.7	1.07	1.28	1.55	3.52	SLC4A4	0.371314	0.572337	69	17	31	12	0.285774	-0.530669	-0.404145	0.750479
ENSRNOG00000009052_at	43	0	43	0.22	0.58	0.77	0.94	1.49	IGF2BP3	0.115033	0.249994	71	15	30	13	0.446844	-0.848668	-0.631933	1.2002
ENSRNOG00000015747_at	43	0	43	0.17	0.7	0.83	0.93	1.2	LIPC	0.176803	0.342586	71	15	31	12	0.363803	-0.707107	-0.514496	1
ENSRNOG00000018969_at	43	43	0	0.75	1.06	1.22	1.48	3.18	GPATCH4	0.192946	0.366226	69	17	30	13	0.369274	-0.67082	-0.522233	0.948683
ENSRNOG00000027368_at	43	43	0	0.71	1.09	1.29	1.53	3.98	FAM100A	0.0105005	0.0581879	74	12	28	15	0.727607	-1.41421	-1.02899	2
ENSRNOG00000004502_at	43	1	42	0.26	0.71	0.85	0.99	1.5	HAL	0.000747011	0.0154119	74	12	25	18	0.984732	-1.78885	-1.39262	2.52982
ENSRNOG00000007591_at	43	1	42	0.32	0.67	0.78	0.94	2.81	SLC45A3	0.0139793	0.0662454	72	14	27	16	0.738549	-1.34164	-1.04447	1.89737
ENSRNOG00000010238_at	43	42	1	0.62	1.03	1.27	1.55	3.08	CHMP4C	0.260523	0.451494	70	16	31	12	0.324978	-0.617213	-0.459588	0.872872
ENSRNOG00000010753_at	43	42	1	0.58	0.99	1.2	1.56	19.78	AIG1	0.0505334	0.142447	70	16	28	15	0.57735	-1.02653	-0.816497	1.45173
ENSRNOG00000011526_at	43	42	1	0.51	1.07	1.25	1.46	2.9	PCSK6	0.810935	0.921222	69	17	36	7	-0.119523	0.25	0.169031	-0.353553
ENSRNOG00000013971_at	43	41	2	0.31	0.93	1.28	1.82	5.18	PSAT1	0.00912926	0.0537368	71	15	26	17	0.787575	-1.37121	-1.1138	1.93918
ENSRNOG00000033740_at	43	41	2	0.53	1.15	1.36	1.77	3.8	LURAP1L	0.115033	0.249994	71	15	30	13	0.446844	-0.848668	-0.631933	1.2002
ENSRNOG00000001770_at	43	24	19	0.08	0.8	0.98	1.18	9.64	EHHADH	0.00485874	0.0384636	71	15	25	18	0.875	-1.49241	-1.23744	2.11058
ENSRNOG00000031004_at	42	34	8	0.46	0.95	1.1	1.36	4.53	CYP2J2	0.0300304	0.109869	70	16	27	16	0.663221	-1.1547	-0.937937	1.63299
ENSRNOG00000013061_at	42	35	7	0.38	0.9	1.12	1.44	4.43	TUSC3	7.23899e-05	0.00540371	77	9	25	18	1.09141	-2.12132	-1.54349	3
ENSRNOG00000010126_at	42	42	0	0.8	1.15	1.29	1.54	2.36	Rat: RGD1307704	0.161942	0.325028	72	14	31	12	0.402259	-0.800641	-0.56888	1.13228
ENSRNOG00000015850_at	42	42	0	0.7	0.91	1	1.38	111.78	RBP7	0.0133186	0.0662454	73	13	28	15	0.690578	-1.31158	-0.976624	1.85485
ENSRNOG00000016769_at	42	0	42	0.34	0.64	0.77	0.92	2.27	RAB38	0.0505334	0.142447	70	16	28	15	0.57735	-1.02653	-0.816497	1.45173
ENSRNOG00000018413_at	42	42	0	0.59	1.05	1.2	1.56	3.46	PER3	0.384459	0.579772	63	23	35	8	-0.288675	0.513265	0.408248	-0.725866
ENSRNOG00000038738_at	42	40	2	0.4	0.93	1.26	1.73	7.16	C2orf88	0.037134	0.122508	73	13	29	14	0.606339	-1.17851	-0.857493	1.66667
ENSRNOG00000002837_at	42	4	38	0.34	0.62	0.79	1	2.83	IER2	0.653082	0.814876	66	20	35	8	-0.162489	0.308607	0.229794	-0.436436
ENSRNOG00000016219_at	42	38	4	0.21	0.99	1.22	1.69	16.68	VNN1	0.128381	0.271079	69	17	29	14	0.453632	-0.806559	-0.641533	1.14065
ENSRNOG00000031138_at	42	4	38	0.33	0.66	0.83	1.07	3.68	Rat: Irgm	0.0346005	0.122508	74	12	30	13	0.560449	-1.1431	-0.792594	1.61658
ENSRNOG00000016791_at	42	3	39	0.13	0.62	0.87	1.1	3.53	CHKA	0.822093	0.931104	68	18	33	10	0.0812444	-0.154303	-0.114897	0.218218
ENSRNOG00000008243_at	42	28	14	0.31	0.89	1.05	1.33	3.14	SLC43A1	0.00233815	0.0246318	72	14	25	18	0.911929	-1.58771	-1.28966	2.24537
ENSRNOG00000006411_at	42	15	27	0.24	0.75	0.95	1.26	3.35	CAV2	0.142337	0.295874	74	12	32	11	0.396526	-0.851257	-0.560772	1.20386
ENSRNOG00000020035_at	42	17	25	0.19	0.6	0.92	1.41	5.1	CYP17A1	0.037134	0.122508	73	13	29	14	0.606339	-1.17851	-0.857493	1.66667
ENSRNOG00000015072_at	42	19	23	0.1	0.84	0.99	1.19	5.41	PTGR1	0.814642	0.924047	70	16	34	9	0.0800641	-0.163299	-0.113228	0.23094
ENSRNOG00000018627_at	41	8	33	0.11	0.71	0.92	1.09	2.32	PLEKHB1	0.0346005	0.122508	74	12	30	13	0.560449	-1.1431	-0.792594	1.61658
ENSRNOG00000029862_at	41	8	33	0.27	0.56	0.82	1.05	3.77	SPC24	0.120261	0.257055	76	10	33	10	0.391031	-0.912871	-0.553001	1.29099
ENSRNOG00000008115_at	41	7	34	0.27	0.58	0.75	1.03	4.92	ARHGAP11B	0.793917	0.905057	74	12	36	7	0.0778499	-0.187317	-0.110096	0.264906
ENSRNOG00000001973_at	41	35	6	0.49	0.88	1.03	1.33	5.3	UGT2A1	0.120494	0.257055	70	16	29	14	0.492366	-0.894427	-0.696311	1.26491
ENSRNOG00000015003_at	41	35	6	0.47	0.84	1.02	1.27	13.83	PEX11A	0.00479178	0.0380661	72	14	26	17	0.824786	-1.46647	-1.16642	2.0739
ENSRNOG00000019183_at	41	5	36	0.2	0.56	0.74	0.98	2.63	ALOX15	0.347554	0.541222	67	19	37	6	-0.280224	0.571548	0.396297	-0.80829
ENSRNOG00000001736_at	41	0	41	0.12	0.73	0.88	0.98	1.31	BDH1	0.459755	0.636929	73	13	34	9	0.197334	-0.435194	-0.279073	0.615457
ENSRNOG00000003228_at	41	0	41	0.31	0.62	0.75	0.98	2.15	MID1IP1	1	1	66	20	33	10	0	0	0	0
ENSRNOG00000003463_at	41	0	41	0.22	0.63	0.79	1	3.42	SREBF1	0.106482	0.240007	72	14	30	13	0.485071	-0.942809	-0.685994	1.33333
ENSRNOG00000012886_at	41	41	0	0.8	0.98	1.12	1.49	16.65	MAFF	0.042715	0.123944	72	14	29	14	0.568711	-1.08012	-0.804279	1.52753
ENSRNOG00000013954_at	41	41	0	0.82	1.05	1.23	1.45	3.48	ALPL	0.652265	0.814876	69	17	33	10	0.121268	-0.235702	-0.171499	0.333333
ENSRNOG00000013973_at	41	41	0	0.43	1.05	1.39	2.19	234.52	LCN2	0.779003	0.893435	76	10	37	6	0.0768095	-0.204124	-0.108625	0.288675
ENSRNOG00000017063_at	41	0	41	0.18	0.71	0.85	0.96	1.16	FCN3	0.00990804	0.0553097	75	11	29	14	0.680545	-1.38804	-0.962435	1.96299
ENSRNOG00000017531_at	41	0	41	0.12	0.62	0.82	1.04	1.72	AKR1C1	0.0616212	0.163747	73	13	30	13	0.522937	-1.04083	-0.739544	1.47196
ENSRNOG00000000177_at	41	40	1	0.62	1.04	1.22	1.42	2.79	PPAP2C	0.000190824	0.00774199	76	10	25	18	1.05618	-2.00594	-1.49366	2.83683
ENSRNOG00000014565_at	41	1	40	0.41	0.69	0.83	0.98	1.65	LCMT1	0.606569	0.772059	74	12	35	8	0.156412	-0.365148	-0.221201	0.516398
ENSRNOG00000015519_at	41	1	40	0.03	0.67	0.86	1	1.77	CES1	0.217547	0.390858	74	12	33	10	0.315735	-0.696311	-0.446516	0.984732
ENSRNOG00000016695_at	41	1	40	0.35	0.7	0.83	0.95	1.94	MMP2	0.217547	0.390858	74	12	33	10	0.315735	-0.696311	-0.446516	0.984732
ENSRNOG00000017328_at	41	40	1	0.64	0.97	1.15	1.44	5.97	PTER	5.25471e-06	0.00170553	78	8	23	20	1.29991	-2.46885	-1.83835	3.49149
ENSRNOG00000027008_at	41	4	37	0.26	0.66	0.82	1.01	3.47	IRGM	0.642156	0.810544	70	16	33	10	0.160904	-0.320256	-0.227552	0.452911
ENSRNOG00000019639_at	41	10	31	0.41	0.7	0.86	1.02	2.46	PGPEP1	0.825452	0.933513	65	21	34	9	-0.123091	0.223607	0.174078	-0.316228
ENSRNOG00000006302_at	41	16	25	0.29	0.75	0.92	1.1	2.15	GCLC	0.346779	0.540756	72	14	33	10	0.239046	-0.5	-0.338062	0.707107
ENSRNOG00000020989_at	40	8	32	0.26	0.72	0.9	1.08	2.64	TM7SF2	0.00375025	0.0305396	76	10	28	15	0.800641	-1.63299	-1.13228	2.3094
ENSRNOG00000022268_at	40	6	34	0.27	0.55	0.73	0.99	8.79	PNPLA3	0.642156	0.810544	70	16	33	10	0.160904	-0.320256	-0.227552	0.452911
ENSRNOG00000011071_at	40	0	40	0.36	0.7	0.8	0.93	1.25	NT5E	9.34693e-05	0.00540371	78	8	26	17	1.04083	-2.12289	-1.47196	3.00222
ENSRNOG00000013589_at	40	0	40	0.19	0.7	0.86	0.97	1.45	CXCL12	0.176803	0.342586	71	15	31	12	0.363803	-0.707107	-0.514496	1
ENSRNOG00000013950_at	40	0	40	0.13	0.72	0.84	0.96	1.17	AADAC	0.637934	0.806559	71	15	34	9	0.119523	-0.25	-0.169031	0.353553
ENSRNOG00000028625_at	40	40	0	0.46	0.96	1.25	1.61	10.41	EIF4EBP3	0.367558	0.567365	65	21	36	7	-0.284356	0.540062	0.402139	-0.763763
ENSRNOG00000029792_at	40	0	40	0.3	0.69	0.79	0.9	1.15	OGN	1	1	70	16	35	8	0	0	0	0
ENSRNOG00000031353_at	40	0	40	0.07	0.66	0.85	0.98	1.93	SLC22A25	0.0139956	0.0662454	76	10	30	13	0.634441	-1.36201	-0.897235	1.92617
ENSRNOG00000020194_at	40	4	36	0.19	0.71	0.91	1.08	1.87	HES6	0.0139956	0.0662454	76	10	30	13	0.634441	-1.36201	-0.897235	1.92617
ENSRNOG00000000036_at	40	1	39	0.36	0.69	0.82	0.94	1.84	KLHDC8A	0.00240169	0.0246318	75	11	27	16	0.848875	-1.64992	-1.20049	2.33333
ENSRNOG00000012772_at	40	39	1	0.55	0.97	1.29	1.8	4.39	NQO1	0.00990804	0.0553097	75	11	29	14	0.680545	-1.38804	-0.962435	1.96299
ENSRNOG00000028592_at	40	39	1	0.6	1.05	1.26	1.46	3.46	PABPC4	0.0192318	0.0755963	74	12	29	14	0.643614	-1.28103	-0.910208	1.81164
ENSRNOG00000029668_at	40	39	1	0.57	0.9	1.13	1.68	23.82	Rat: LOC360228	0.598395	0.765946	75	11	36	7	0.116248	-0.288675	-0.164399	0.408248
ENSRNOG00000014718_at	40	13	27	0.26	0.7	0.89	1.07	4.58	ACSL3	0.0168787	0.0672778	71	15	27	16	0.701068	-1.2465	-0.99146	1.76282
ENSRNOG00000010350_at	40	20	20	0.39	0.74	0.9	1.17	3.03	RCAN2	0.0113889	0.0613821	77	9	30	13	0.670936	-1.47966	-0.948847	2.09256
ENSRNOG00000000814_at	39	9	30	0.06	0.74	0.91	1.06	2.35	FABP7	0.00492694	0.0387336	75	11	28	15	0.764292	-1.52122	-1.08087	2.15133
ENSRNOG00000017693_at	39	9	30	0.37	0.66	0.81	0.99	2.73	SLC2A5	0.13792	0.28801	75	11	33	10	0.353553	-0.801784	-0.5	1.13389
ENSRNOG00000016353_at	39	7	32	0.23	0.47	0.63	0.81	20.31	Rat: RGD1308116	0.0346005	0.122508	74	12	30	13	0.560449	-1.1431	-0.792594	1.61658
ENSRNOG00000011420_at	39	6	33	0.17	0.52	0.71	0.99	4.88	MTMR7	0.0616212	0.163747	73	13	30	13	0.522937	-1.04083	-0.739544	1.47196
ENSRNOG00000001627_at	39	0	39	0.28	0.7	0.85	0.95	1.32	ABI3BP	0.0841158	0.210012	75	11	32	11	0.434135	-0.957427	-0.61396	1.35401
ENSRNOG00000009001_at	39	39	0	0.7	1.11	1.28	1.48	2.64	MTSS1	0.385212	0.579772	68	18	31	12	0.246183	-0.447214	-0.348155	0.632456
ENSRNOG00000009076_at	39	39	0	0.63	1.05	1.23	1.5	2.96	TTPAL	0.100259	0.228246	73	13	31	12	0.440352	-0.898146	-0.622752	1.27017
ENSRNOG00000012427_at	39	0	39	0.32	0.68	0.84	0.98	1.61	VEPH1	0.793917	0.905057	74	12	36	7	0.0778499	-0.187317	-0.110096	0.264906
ENSRNOG00000013527_at	39	0	39	0.44	0.64	0.75	0.9	1.49	Rat: LOC100360403	0.0246495	0.0919601	72	14	28	15	0.653197	-1.21296	-0.92376	1.71538
ENSRNOG00000016924_at	39	0	39	0.22	0.63	0.77	0.98	2.04	ACLY	0.346779	0.540756	72	14	33	10	0.239046	-0.5	-0.338062	0.707107
ENSRNOG00000032136_at	39	0	39	0.36	0.66	0.79	0.9	1.31	CDC42EP3	0.0841158	0.210012	75	11	32	11	0.434135	-0.957427	-0.61396	1.35401
ENSRNOG00000011751_at	39	38	1	0.65	1.05	1.18	1.46	3.92	NCDN	0.0346005	0.122508	74	12	30	13	0.560449	-1.1431	-0.792594	1.61658
ENSRNOG00000000245_at	39	36	3	0.52	0.91	1.1	1.33	5.05	SLC16A6	9.34693e-05	0.00540371	78	8	26	17	1.04083	-2.12289	-1.47196	3.00222
ENSRNOG00000019206_at	39	36	3	0.19	1.04	1.25	1.61	4.07	NUPR1	0.642156	0.810544	70	16	33	10	0.160904	-0.320256	-0.227552	0.452911
ENSRNOG00000032844_at	39	10	29	0.05	0.75	0.9	1.07	6.13	HLA-DRA	0.158515	0.32037	73	13	32	11	0.358569	-0.75	-0.507093	1.06066
ENSRNOG00000009629_at	39	27	12	0.33	0.85	1.06	1.29	5.04	CA2	0.0139956	0.0662454	76	10	30	13	0.634441	-1.36201	-0.897235	1.92617
ENSRNOG00000012387_at	39	27	12	0.26	0.84	1.12	1.45	3.26	Rat: Keg1	0.0841158	0.210012	75	11	32	11	0.434135	-0.957427	-0.61396	1.35401
ENSRNOG00000022242_at	39	15	24	0.23	0.78	0.95	1.21	20.46	CXCL9	0.459755	0.636929	73	13	34	9	0.197334	-0.435194	-0.279073	0.615457
ENSRNOG00000027784_at	39	23	16	0.14	0.61	1.12	1.64	3.98	TSKU	0.0909906	0.218066	74	12	31	12	0.478091	-1	-0.676123	1.41421
ENSRNOG00000009686_at	38	38	0	0.69	0.97	1.12	1.47	22.9	AQP7	0.000190824	0.00774199	76	10	25	18	1.05618	-2.00594	-1.49366	2.83683
ENSRNOG00000011078_at	38	38	0	0.7	1.04	1.21	1.45	2.73	SRM	0.13792	0.28801	75	11	33	10	0.353553	-0.801784	-0.5	1.13389
ENSRNOG00000011944_at	38	38	0	0.71	0.97	1.11	1.39	9.64	SNX10	3.8999e-05	0.00377726	80	6	27	16	1.02614	-2.26301	-1.45118	3.20038
ENSRNOG00000012896_at	38	0	38	0.05	0.62	0.83	0.94	2.38	CYP2C18	0.028907	0.10593	75	11	30	13	0.597614	-1.25	-0.845154	1.76777
ENSRNOG00000014456_at	38	38	0	0.57	1.07	1.32	1.63	7.75	COQ10B	0.042715	0.123944	72	14	29	14	0.568711	-1.08012	-0.804279	1.52753
ENSRNOG00000016021_at	38	0	38	0.43	0.68	0.81	0.93	1.39	LIMS2	0.0346005	0.122508	74	12	30	13	0.560449	-1.1431	-0.792594	1.61658
ENSRNOG00000020676_at	38	0	38	0.37	0.66	0.77	0.92	1.75	PPP1R14A	0.346779	0.540756	72	14	33	10	0.239046	-0.5	-0.338062	0.707107
ENSRNOG00000043416_at	38	38	0	0.75	1.03	1.2	1.46	3.16	BCL3	0.0899448	0.218066	67	19	39	4	-0.436178	0.936382	0.616849	-1.32424
ENSRNOG00000007324_at	38	1	37	0.42	0.68	0.8	0.91	1.66	PLXNA2	0.00990804	0.0553097	75	11	29	14	0.680545	-1.38804	-0.962435	1.96299
ENSRNOG00000027145_at	38	1	37	0.36	0.69	0.86	0.99	1.83	RORA	0.347554	0.541222	67	19	37	6	-0.280224	0.571548	0.396297	-0.80829
ENSRNOG00000007793_at	38	2	36	0.27	0.67	0.86	1.03	1.74	PNRC1	0.653082	0.814876	66	20	35	8	-0.162489	0.308607	0.229794	-0.436436
ENSRNOG00000004466_at	38	3	35	0.25	0.71	0.82	0.96	1.68	FAM210B	0.00569909	0.0402122	74	12	27	16	0.812444	-1.54303	-1.14897	2.18218
ENSRNOG00000016260_at	38	35	3	0.42	0.89	1.08	1.42	5.51	POLR3G	0.000297284	0.00907784	77	9	26	17	1.00565	-2.0016	-1.4222	2.83069
ENSRNOG00000016690_at	38	14	24	0.19	0.79	1	1.25	3.76	IDI1	0.0346005	0.122508	74	12	30	13	0.560449	-1.1431	-0.792594	1.61658
ENSRNOG00000016750_at	38	23	15	0.42	0.78	0.94	1.17	64.98	CYP26A1	0.115033	0.249994	71	15	30	13	0.446844	-0.848668	-0.631933	1.2002
ENSRNOG00000000777_at	37	6	31	0.32	0.73	0.88	1.03	2.44	Rat: RT1-S3	0.000656424	0.0142038	77	9	27	16	0.920737	-1.87794	-1.30212	2.65581
ENSRNOG00000004536_at	37	4	33	0.16	0.7	0.81	0.92	1.62	BBOX1	0.626259	0.794007	72	14	34	9	0.15861	-0.340503	-0.224309	0.481543
ENSRNOG00000008415_at	37	37	0	0.6	1.01	1.26	1.54	2.55	NAB2	0.0227771	0.085678	63	23	39	4	-0.606339	1.17851	0.857493	-1.66667
ENSRNOG00000009734_at	37	37	0	0.58	0.94	1.13	1.44	182.76	AKR1B10	0.0139956	0.0662454	76	10	30	13	0.634441	-1.36201	-0.897235	1.92617
ENSRNOG00000015644_at	37	37	0	0.7	1.06	1.21	1.43	3.3	UGCG	0.346779	0.540756	72	14	33	10	0.239046	-0.5	-0.338062	0.707107
ENSRNOG00000019892_at	37	37	0	0.8	1.07	1.22	1.43	3.38	LRRFIP1	0.00145532	0.0197994	77	9	28	15	0.83666	-1.75	-1.18322	2.47487
ENSRNOG00000028036_at	37	0	37	0.35	0.69	0.86	0.97	1.32	ADAMTS7	0.00990804	0.0553097	75	11	29	14	0.680545	-1.38804	-0.962435	1.96299
ENSRNOG00000018487_at	37	36	1	0.63	1.02	1.16	1.37	3.39	SLC3A2	0.00240169	0.0246318	75	11	27	16	0.848875	-1.64992	-1.20049	2.33333
ENSRNOG00000014504_at	37	35	2	0.53	0.94	1.24	1.68	5.26	IL1R1	0.448651	0.623066	70	16	38	5	-0.235702	0.534522	0.333333	-0.755929
ENSRNOG00000016885_at	37	35	2	0.32	0.88	1.09	1.6	8.32	KLF6	0.0246495	0.0919601	72	14	28	15	0.653197	-1.21296	-0.92376	1.71538
ENSRNOG00000004503_at	37	3	34	0.16	0.69	0.87	1.02	1.92	C14orf149	0.0139956	0.0662454	76	10	30	13	0.634441	-1.36201	-0.897235	1.92617
ENSRNOG00000008843_at	37	34	3	0.52	0.91	1.1	1.47	8.18	ECI1	0.0246495	0.0919601	72	14	28	15	0.653197	-1.21296	-0.92376	1.71538
ENSRNOG00000033262_at	37	34	3	0.54	1.01	1.18	1.4	2.84	REEP6	0.00726755	0.0445064	76	10	29	14	0.717137	-1.5	-1.01419	2.12132
ENSRNOG00000001963_at	37	10	27	0.28	0.67	0.85	1.16	21.22	MX1	0.805459	0.915459	72	14	35	8	0.0789337	-0.174078	-0.111629	0.246183
ENSRNOG00000002826_at	37	17	20	0.32	0.78	0.98	1.22	4.49	HSD17B7	0.240642	0.419922	72	14	32	11	0.320256	-0.653197	-0.452911	0.92376
ENSRNOG00000017120_at	36	9	27	0.31	0.79	0.93	1.18	2.47	ABHD2	0.028907	0.10593	75	11	30	13	0.597614	-1.25	-0.845154	1.76777
ENSRNOG00000002045_at	36	4	32	0.34	0.76	0.88	1.03	3.46	ANXA3	0.0113889	0.0613821	77	9	30	13	0.670936	-1.47966	-0.948847	2.09256
ENSRNOG00000032261_at	36	4	32	0.32	0.73	0.85	0.96	1.92	CYP2D6	0.217547	0.390858	74	12	33	10	0.315735	-0.696311	-0.446516	0.984732
ENSRNOG00000002635_at	36	0	36	0.42	0.7	0.86	0.96	1.38	DEXI	0.00375025	0.0305396	76	10	28	15	0.800641	-1.63299	-1.13228	2.3094
ENSRNOG00000010134_at	36	36	0	0.64	0.94	1.09	1.42	9.67	ACOT1	0.000451579	0.0115032	76	10	26	17	0.970143	-1.88562	-1.37199	2.66667
ENSRNOG00000010797_at	36	36	0	0.89	1.09	1.21	1.46	3.79	ESM1	1	1	71	15	35	8	0.0396526	-0.0851257	-0.0560772	0.120386
ENSRNOG00000012752_at	36	0	36	0.52	0.69	0.8	0.91	1.35	CKLF	0.367588	0.567365	70	16	32	11	0.242536	-0.471405	-0.342997	0.666667
ENSRNOG00000014665_at	36	36	0	0.57	1.02	1.19	1.44	3.07	DHDDS	0.00375025	0.0305396	76	10	28	15	0.800641	-1.63299	-1.13228	2.3094
ENSRNOG00000015588_at	36	36	0	0.87	1.03	1.1	1.31	7.35	NOL3	0.000241304	0.00870226	78	8	27	16	0.956183	-2	-1.35225	2.82843
ENSRNOG00000018151_at	36	36	0	0.67	1.04	1.25	1.55	5.27	ISG20	0.0207775	0.0785467	77	9	31	12	0.589256	-1.33631	-0.833333	1.88982
ENSRNOG00000020136_at	36	36	0	0.73	1.02	1.13	1.36	8.54	TGM1	0.620359	0.787405	73	13	35	8	0.117851	-0.267261	-0.166667	0.377964
ENSRNOG00000020951_at	36	0	36	0.41	0.65	0.76	0.87	1.26	SLC4A1	0.825452	0.933513	65	21	34	9	-0.123091	0.223607	0.174078	-0.316228
ENSRNOG00000023896_at	36	0	36	0.25	0.58	0.77	0.97	1.91	DUSP6	0.499827	0.673977	69	17	32	11	0.203111	-0.385758	-0.287242	0.545545
ENSRNOG00000026965_at	36	0	36	0.42	0.7	0.81	0.94	1.33	TMEM140	0.0497986	0.1409	75	11	31	12	0.515484	-1.10663	-0.729004	1.56502
ENSRNOG00000037188_at	36	0	36	0.16	0.7	0.86	1	1.41	PZP	0.620359	0.787405	73	13	35	8	0.117851	-0.267261	-0.166667	0.377964
ENSRNOG00000008048_at	36	35	1	0.63	0.95	1.13	1.41	5.27	PLSCR2	0.217547	0.390858	74	12	33	10	0.315735	-0.696311	-0.446516	0.984732
ENSRNOG00000018796_at	36	35	1	0.39	1.18	1.37	1.58	2.26	HERPUD1	0.240642	0.419922	72	14	32	11	0.320256	-0.653197	-0.452911	0.92376
ENSRNOG00000016488_at	36	2	34	0.26	0.72	0.89	1	1.73	PLTP	0.0841158	0.210012	75	11	32	11	0.434135	-0.957427	-0.61396	1.35401
ENSRNOG00000030287_at	36	34	2	0.49	0.97	1.07	1.29	5.18	ACAA1	0.042715	0.123944	72	14	29	14	0.568711	-1.08012	-0.804279	1.52753
ENSRNOG00000020308_at	36	33	3	0.45	1	1.14	1.46	7.63	ECH1	0.0909906	0.218066	74	12	31	12	0.478091	-1	-0.676123	1.41421
ENSRNOG00000023651_at	36	3	33	0.38	0.72	0.84	0.96	2.41	GPR98	0.637934	0.806559	71	15	34	9	0.119523	-0.25	-0.169031	0.353553
ENSRNOG00000018735_at	36	10	26	0.09	0.78	0.92	1.08	4.33	CD74	0.329243	0.523118	73	13	33	10	0.277568	-0.59588	-0.392541	0.842701
ENSRNOG00000024382_at	36	10	26	0.42	0.77	0.9	1.08	4.64	FCGR3A	0.0841158	0.210012	75	11	32	11	0.434135	-0.957427	-0.61396	1.35401
ENSRNOG00000013464_at	36	25	11	0.23	0.79	1.11	1.87	77.16	SPINK1	0.190691	0.362856	76	10	34	9	0.3114	-0.749269	-0.440386	1.05963
ENSRNOG00000000632_at	35	7	28	0.16	0.5	0.7	0.99	5.01	CDK1	0.292441	0.497868	76	10	35	8	0.232495	-0.57735	-0.328798	0.816497
ENSRNOG00000004921_at	35	6	29	0.27	0.58	0.77	0.98	3.35	NUSAP1	0.449999	0.624556	71	15	38	5	-0.195515	0.456435	0.276501	-0.645497
ENSRNOG00000013057_at	35	6	29	0.3	0.61	0.81	1.02	3.33	PRC1	0.793917	0.905057	74	12	36	7	0.0778499	-0.187317	-0.110096	0.264906
ENSRNOG00000020480_at	35	5	30	0.06	0.78	0.96	1.1	2.01	FADS1	0.0113889	0.0613821	77	9	30	13	0.670936	-1.47966	-0.948847	2.09256
ENSRNOG00000018237_at	35	31	4	0.55	0.91	1.03	1.27	23.55	GSTP1	0.0139956	0.0662454	76	10	30	13	0.634441	-1.36201	-0.897235	1.92617
ENSRNOG00000019221_at	35	31	4	0.48	1.01	1.12	1.31	2.62	GSTM4	0.626259	0.794007	72	14	34	9	0.15861	-0.340503	-0.224309	0.481543
ENSRNOG00000002216_at	35	35	0	0.69	1.02	1.14	1.32	3.65	SRD5A3	0.0113889	0.0613821	77	9	30	13	0.670936	-1.47966	-0.948847	2.09256
ENSRNOG00000002980_at	35	35	0	0.73	1.05	1.19	1.4	3.74	TSR1	0.00214943	0.0246318	78	8	29	14	0.789337	-1.74078	-1.11629	2.46183
ENSRNOG00000004473_at	35	35	0	0.64	1.05	1.23	1.51	8.18	PPARGC1A	0.136301	0.287002	68	18	39	4	-0.394669	0.870388	0.558146	-1.23091
ENSRNOG00000005758_at	35	0	35	0.28	0.7	0.84	1.03	1.47	BTBD11	0.00726755	0.0445064	76	10	29	14	0.717137	-1.5	-1.01419	2.12132
ENSRNOG00000006019_at	35	0	35	0.26	0.66	0.81	0.97	1.63	G0S2	0.814642	0.924047	70	16	34	9	0.0800641	-0.163299	-0.113228	0.23094
ENSRNOG00000008274_at	35	0	35	0.39	0.69	0.78	0.88	1.3	XPC	0.637934	0.806559	71	15	34	9	0.119523	-0.25	-0.169031	0.353553
ENSRNOG00000008572_at	35	35	0	0.84	1.06	1.21	1.42	2.77	PPCS	0.120261	0.257055	76	10	33	10	0.391031	-0.912871	-0.553001	1.29099
ENSRNOG00000007237_at	35	1	34	0.23	0.61	0.81	1.04	1.76	ID2	0.100259	0.228246	73	13	31	12	0.440352	-0.898146	-0.622752	1.27017
ENSRNOG00000009117_at	35	1	34	0.4	0.65	0.8	0.96	2.11	OTUB2	0.217547	0.390858	74	12	33	10	0.315735	-0.696311	-0.446516	0.984732
ENSRNOG00000027179_at	35	2	33	0.46	0.7	0.84	0.99	2.08	ZDHHC23	1	1	71	15	35	8	0.0396526	-0.0851257	-0.0560772	0.120386
ENSRNOG00000027252_at	35	33	2	0.49	1	1.16	1.45	9.18	PLA1A	0.606569	0.772059	74	12	35	8	0.156412	-0.365148	-0.221201	0.516398
ENSRNOG00000031743_at	35	11	24	0.24	0.73	0.93	1.2	15.09	GBP2	0.0186024	0.0732491	78	8	32	11	0.544949	-1.31122	-0.770675	1.85435
ENSRNOG00000000969_at	35	12	23	0.31	0.79	0.97	1.12	2.04	CYP3A5	0.0497986	0.1409	75	11	31	12	0.515484	-1.10663	-0.729004	1.56502
ENSRNOG00000012516_at	34	9	25	0.29	0.71	0.9	1.12	2.63	C7	0.142337	0.295874	74	12	32	11	0.396526	-0.851257	-0.560772	1.20386
ENSRNOG00000009597_at	34	27	7	0.47	0.85	1.02	1.38	7.65	CYP4A11	0.037134	0.122508	73	13	29	14	0.606339	-1.17851	-0.857493	1.66667
ENSRNOG00000012193_at	34	6	28	0.4	0.76	0.91	1.09	1.77	CITED2	0.00145532	0.0197994	77	9	28	15	0.83666	-1.75	-1.18322	2.47487
ENSRNOG00000020696_at	34	6	28	0.4	0.72	0.89	1.05	2.68	PMVK	0.240642	0.419922	72	14	32	11	0.320256	-0.653197	-0.452911	0.92376
ENSRNOG00000018635_at	34	5	29	0.16	0.49	0.64	0.97	6.38	CCNB1	1	1	73	13	36	7	0.0391031	-0.0912871	-0.0553001	0.129099
ENSRNOG00000007060_at	34	4	30	0.38	0.71	0.86	1	3.07	PLIN2	0.4738	0.653937	69	17	37	6	-0.198263	0.425628	0.280386	-0.601929
ENSRNOG00000001222_at	34	34	0	0.64	0.99	1.2	1.46	2.88	UBE2G2	0.420547	0.604665	73	13	39	4	-0.192879	0.495074	0.272772	-0.70014
ENSRNOG00000002052_at	34	0	34	0.26	0.72	0.86	0.94	1.35	CCDC80	0.0560986	0.155245	78	8	33	10	0.464991	-1.1547	-0.657596	1.63299
ENSRNOG00000002176_at	34	0	34	0.47	0.71	0.8	0.9	1.2	PVRL3	0.0616212	0.163747	73	13	30	13	0.522937	-1.04083	-0.739544	1.47196
ENSRNOG00000003256_at	34	34	0	0.81	1.08	1.18	1.39	6.1	CCNG1	0.00240169	0.0246318	75	11	27	16	0.848875	-1.64992	-1.20049	2.33333
ENSRNOG00000003890_at	34	34	0	0.74	1.02	1.17	1.4	2.85	NAP1L1	0.00231304	0.0246318	80	6	31	12	0.697486	-1.73205	-0.986394	2.44949
ENSRNOG00000006304_at	34	34	0	0.75	1.02	1.12	1.33	6.61	MDM2	0.000297284	0.00907784	77	9	26	17	1.00565	-2.0016	-1.4222	2.83069
ENSRNOG00000006997_at	34	34	0	0.79	0.98	1.06	1.31	4.23	APP	0.000656424	0.0142038	77	9	27	16	0.920737	-1.87794	-1.30212	2.65581
ENSRNOG00000008035_at	34	34	0	0.78	1.07	1.17	1.39	2.86	CINP	0.120261	0.257055	76	10	33	10	0.391031	-0.912871	-0.553001	1.29099
ENSRNOG00000008432_at	34	34	0	0.54	0.93	1.16	1.46	7.66	SLC22A5	5.15218e-05	0.00433547	79	7	26	17	1.07571	-2.25	-1.52128	3.18198
ENSRNOG00000010133_at	34	0	34	0.44	0.72	0.82	0.91	1.58	BPGM	0.419521	0.604665	72	14	39	4	-0.232495	0.57735	0.328798	-0.816497
ENSRNOG00000012060_at	34	0	34	0.43	0.71	0.81	0.94	1.3	GUCY1B3	0.301924	0.501075	75	11	34	9	0.273722	-0.63901	-0.387101	0.903696
ENSRNOG00000014852_at	34	34	0	0.6	1.04	1.22	1.5	4.26	FBXO30	0.0139956	0.0662454	76	10	30	13	0.634441	-1.36201	-0.897235	1.92617
ENSRNOG00000014870_at	34	34	0	0.61	0.93	1.05	1.38	21.67	SLC13A5	0.420547	0.604665	73	13	39	4	-0.192879	0.495074	0.272772	-0.70014
ENSRNOG00000030269_at	34	0	34	0.49	0.7	0.76	0.88	1.43	ATP2B2	0.0497986	0.1409	75	11	31	12	0.515484	-1.10663	-0.729004	1.56502
ENSRNOG00000034116_at	34	0	34	0.31	0.75	0.89	1	1.45	GK	0.0264409	0.0976807	76	10	31	12	0.552536	-1.21854	-0.781404	1.72328
ENSRNOG00000000547_at	34	1	33	0.34	0.64	0.76	0.9	1.67	TSPYL4	0.13792	0.28801	75	11	33	10	0.353553	-0.801784	-0.5	1.13389
ENSRNOG00000002258_at	34	33	1	0.56	1.02	1.19	1.49	2.95	TMEM150C	0.217547	0.390858	74	12	33	10	0.315735	-0.696311	-0.446516	0.984732
ENSRNOG00000010291_at	34	1	33	0.21	0.7	0.81	0.94	1.65	SLC46A1	0.0346005	0.122508	74	12	30	13	0.560449	-1.1431	-0.792594	1.61658
ENSRNOG00000033076_at	34	33	1	0.65	1	1.13	1.39	4.01	THNSL1	5.15218e-05	0.00433547	79	7	26	17	1.07571	-2.25	-1.52128	3.18198
ENSRNOG00000003977_at	34	2	32	0.17	0.49	0.67	0.88	4.68	DUSP1	0.0909906	0.218066	74	12	31	12	0.478091	-1	-0.676123	1.41421
ENSRNOG00000013585_at	34	2	32	0.4	0.69	0.8	0.92	2.05	NMNAT3	0.805459	0.915459	72	14	35	8	0.0789337	-0.174078	-0.111629	0.246183
ENSRNOG00000033573_at	34	2	32	0.31	0.67	0.81	1.02	1.62	SGK2	0.814642	0.924047	70	16	34	9	0.0800641	-0.163299	-0.113228	0.23094
ENSRNOG00000032297_at	34	10	24	0.29	0.8	0.99	1.24	2.6	MSMO1	0.0264409	0.0976807	76	10	31	12	0.552536	-1.21854	-0.781404	1.72328
ENSRNOG00000011483_at	34	22	12	0.33	0.76	0.9	1.22	32	S100A9	0.419521	0.604665	72	14	39	4	-0.232495	0.57735	0.328798	-0.816497
ENSRNOG00000019118_at	34	21	13	0.26	0.84	1.04	1.31	6.94	SLC13A3	0.606569	0.772059	74	12	35	8	0.156412	-0.365148	-0.221201	0.516398
ENSRNOG00000025418_at	34	21	13	0.46	0.82	1.01	1.22	4.15	ARMC9	0.606569	0.772059	74	12	35	8	0.156412	-0.365148	-0.221201	0.516398
ENSRNOG00000016093_at	33	7	26	0.32	0.72	0.86	1.04	2.6	HYAL3	0.00492694	0.0387336	75	11	28	15	0.764292	-1.52122	-1.08087	2.15133
ENSRNOG00000019982_at	33	6	27	0.27	0.76	0.93	1.09	2.04	ETHE1	0.114939	0.249994	77	9	34	9	0.348743	-0.866025	-0.493197	1.22474
ENSRNOG00000010747_at	33	28	5	0.54	1.04	1.16	1.35	2.77	DAP	0.13792	0.28801	75	11	33	10	0.353553	-0.801784	-0.5	1.13389
ENSRNOG00000001224_at	33	4	29	0.5	0.76	0.89	1.01	2.76	ITGB2	0.00214943	0.0246318	78	8	29	14	0.789337	-1.74078	-1.11629	2.46183
ENSRNOG00000028895_at	33	4	29	0.24	0.66	0.82	1.01	3.64	RTP4	0.322057	0.523118	74	12	34	9	0.235702	-0.534522	-0.333333	0.755929
ENSRNOG00000008047_at	33	0	33	0.29	0.73	0.84	0.91	1.26	KHK	0.0376321	0.122508	77	9	32	11	0.50834	-1.18673	-0.718902	1.67829
ENSRNOG00000018785_at	33	0	33	0.41	0.71	0.83	0.93	1.31	SLC16A13	0.399342	0.579772	77	9	36	7	0.192024	-0.51031	-0.271563	0.721688
ENSRNOG00000020871_at	33	0	33	0.35	0.72	0.85	0.99	1.52	LTBP4	0.637934	0.806559	71	15	34	9	0.119523	-0.25	-0.169031	0.353553
ENSRNOG00000023828_at	33	0	33	0.16	0.74	0.91	1.05	1.39	Rat: LOC686571	1.31655e-05	0.00266651	80	6	26	17	1.11027	-2.38352	-1.57016	3.3708
ENSRNOG00000028870_at	33	33	0	0.42	0.97	1.04	1.33	651.72	ACOT1	2.1703e-05	0.00352208	79	7	25	18	1.16093	-2.36784	-1.6418	3.34863
ENSRNOG00000033608_at	33	33	0	0.7	0.99	1.1	1.29	3.43	CD276	0.000126205	0.0056666	79	7	27	16	0.991314	-2.12814	-1.40193	3.00965
ENSRNOG00000007152_at	33	1	32	0.12	0.6	0.87	1.09	2.69	BHLHE40	0.801038	0.91226	71	15	37	6	-0.117851	0.267261	0.166667	-0.377964
ENSRNOG00000014797_at	33	32	1	0.65	0.95	1.07	1.31	8.47	TMBIM1	0.000189016	0.00774199	80	6	28	15	0.942809	-2.13809	-1.33333	3.02372
ENSRNOG00000017115_at	33	32	1	0.63	0.94	1.07	1.24	2.94	CHCHD6	0.000761977	0.0154119	79	7	29	14	0.824958	-1.87083	-1.16667	2.64575
ENSRNOG00000024899_at	33	1	32	0.42	0.66	0.76	0.87	1.66	CXCL13	0.00525595	0.0394097	80	6	32	11	0.617213	-1.58424	-0.872872	2.24045
ENSRNOG00000030021_at	33	1	32	0.3	0.75	0.88	1.01	2.52	Rat: Ccl6	0.0113889	0.0613821	77	9	30	13	0.670936	-1.47966	-0.948847	2.09256
ENSRNOG00000013296_at	33	31	2	0.64	0.93	1.08	1.25	2.67	MGST2	0.459755	0.636929	73	13	34	9	0.197334	-0.435194	-0.279073	0.615457
ENSRNOG00000017601_at	33	2	31	0.28	0.66	0.82	1.02	2.6	SRD5A1	0.0207775	0.0785467	77	9	31	12	0.589256	-1.33631	-0.833333	1.88982
ENSRNOG00000040155_at	33	2	31	0.36	0.71	0.83	0.95	1.97	RDH5	0.00922418	0.0537368	78	8	31	12	0.62565	-1.46059	-0.884802	2.06559
ENSRNOG00000004089_at	33	19	14	0.22	0.91	1.12	1.32	1.9	ENPP2	0.606569	0.772059	74	12	35	8	0.156412	-0.365148	-0.221201	0.516398
ENSRNOG00000009565_at	32	9	23	0.23	0.64	0.83	1.12	10.9	PDK4	1	1	71	15	36	7	-0.0394669	0.0870388	0.0558146	-0.123091
ENSRNOG00000019430_at	32	9	23	0.43	0.77	0.89	1.07	4.77	CORO1A	0.620359	0.787405	73	13	35	8	0.117851	-0.267261	-0.166667	0.377964
ENSRNOG00000030142_at	32	9	23	0.35	0.76	0.9	1.06	2.63	HIST1H4F	0.00990804	0.0553097	75	11	29	14	0.680545	-1.38804	-0.962435	1.96299
ENSRNOG00000000165_at	32	25	7	0.25	0.85	1.13	1.4	2.78	PFKFB1	0.0497986	0.1409	75	11	31	12	0.515484	-1.10663	-0.729004	1.56502
ENSRNOG00000024365_at	32	6	26	0.14	0.47	0.68	0.99	5.4	ECT2	1	1	75	11	37	6	0.0385758	-0.0990148	-0.0545545	0.140028
ENSRNOG00000021130_at	32	5	27	0.43	0.75	0.88	0.99	1.93	ABCC8	0.0132092	0.0662454	79	7	32	11	0.581238	-1.44338	-0.821995	2.04124
ENSRNOG00000014333_at	32	28	4	0.53	1.01	1.23	1.5	5.65	VCAM1	1	1	71	15	36	7	-0.0394669	0.0870388	0.0558146	-0.123091
ENSRNOG00000015131_at	32	4	28	0.12	0.47	0.75	0.98	6.67	UBE2C	0.602554	0.770835	72	14	38	5	-0.1557	0.374634	0.220193	-0.529813
ENSRNOG00000001277_at	32	32	0	0.88	1.07	1.27	1.43	3.68	MAFK	0.00922418	0.0537368	78	8	31	12	0.62565	-1.46059	-0.884802	2.06559
ENSRNOG00000004327_at	32	0	32	0.15	0.74	0.88	1.04	1.65	DDC	0.268902	0.461846	77	9	35	8	0.270031	-0.693103	-0.381881	0.980196
ENSRNOG00000010549_at	32	32	0	0.68	0.95	1.07	1.39	4.93	TSPO	0.793917	0.905057	74	12	36	7	0.0778499	-0.187317	-0.110096	0.264906
ENSRNOG00000021750_at	32	32	0	0.56	0.99	1.14	1.4	6.6	ID1	0.329243	0.523118	73	13	33	10	0.277568	-0.59588	-0.392541	0.842701
ENSRNOG00000031612_at	32	0	32	0.24	0.76	0.88	1.01	1.48	GLS2	0.00104031	0.0154119	78	8	28	15	0.872357	-1.87276	-1.2337	2.64849
ENSRNOG00000004980_at	32	31	1	0.58	0.94	1.09	1.38	2.93	RANGRF	0.00447257	0.035907	78	8	30	13	0.707107	-1.60357	-1	2.26779
ENSRNOG00000013452_at	32	31	1	0.56	1.01	1.2	1.42	3.53	Rat: Rcn1	0.13792	0.28801	75	11	33	10	0.353553	-0.801784	-0.5	1.13389
ENSRNOG00000009942_at	32	2	30	0.23	0.44	0.62	0.91	3.09	CIB2	0.0067488	0.042009	79	7	31	12	0.661724	-1.5922	-0.935819	2.25171
ENSRNOG00000003745_at	32	29	3	0.24	0.65	0.98	2.11	25.59	ATF3	0.0497986	0.1409	75	11	31	12	0.515484	-1.10663	-0.729004	1.56502
ENSRNOG00000010714_at	32	21	11	0.48	0.88	1.04	1.16	2.52	FGL1	1	1	75	11	37	6	0.0385758	-0.0990148	-0.0545545	0.140028
ENSRNOG00000029726_at	32	19	13	0.34	0.91	1.02	1.19	1.98	GSTM1	0.620359	0.787405	73	13	35	8	0.117851	-0.267261	-0.166667	0.377964
ENSRNOG00000033915_at	32	13	19	0.22	0.82	1.01	1.25	4.72	GPT	0.432885	0.61072	75	11	35	8	0.194625	-0.468293	-0.275241	0.662266
ENSRNOG00000016044_at	31	9	22	0.41	0.74	0.91	1.08	2.24	MAB21L3	0.13792	0.28801	75	11	33	10	0.353553	-0.801784	-0.5	1.13389
ENSRNOG00000015222_at	31	8	23	0.32	0.76	0.94	1.15	2.11	FAM46C	0.066806	0.176083	77	9	33	10	0.428174	-1.03024	-0.60553	1.45699
ENSRNOG00000033609_at	31	8	23	0.12	0.72	0.94	1.19	2.5	IRX1	0.0560986	0.155245	78	8	33	10	0.464991	-1.1547	-0.657596	1.63299
ENSRNOG00000010296_at	31	24	7	0.57	0.86	1	1.18	7.28	SLC7A7	0.598395	0.765946	75	11	36	7	0.116248	-0.288675	-0.164399	0.408248
ENSRNOG00000021314_at	31	7	24	0.42	0.8	0.94	1.1	2.2	FDFT1	0.0841158	0.210012	75	11	32	11	0.434135	-0.957427	-0.61396	1.35401
ENSRNOG00000003300_at	31	25	6	0.33	0.75	1.03	1.57	8.11	BTG2	0.346779	0.540756	72	14	33	10	0.239046	-0.5	-0.338062	0.707107
ENSRNOG00000018775_at	31	27	4	0.61	0.95	1.06	1.27	5.45	CYSTM1	4.4467e-06	0.00170553	81	5	26	17	1.14454	-2.52413	-1.61862	3.56965
ENSRNOG00000002089_at	31	0	31	0.31	0.71	0.85	0.95	1.4	CCNG2	1	1	74	12	37	6	0	0	0	0
ENSRNOG00000005126_at	31	31	0	0.77	0.97	1.05	1.35	7.8	PQLC3	0.000999617	0.0154119	80	6	30	13	0.778499	-1.87317	-1.10096	2.64906
ENSRNOG00000007923_at	31	31	0	0.76	1.02	1.11	1.27	3.09	CGREF1	0.0560986	0.155245	78	8	33	10	0.464991	-1.1547	-0.657596	1.63299
ENSRNOG00000011269_at	31	0	31	0.06	0.76	0.94	1	1.66	SULT1C3	0.0488161	0.139159	79	7	34	9	0.422452	-1.12268	-0.597438	1.58771
ENSRNOG00000014806_at	31	0	31	0.33	0.71	0.82	0.93	1.31	PNKD	0.13792	0.28801	75	11	33	10	0.353553	-0.801784	-0.5	1.13389
ENSRNOG00000017702_at	31	0	31	0.27	0.75	0.89	0.99	1.25	GPLD1	0.0207775	0.0785467	77	9	31	12	0.589256	-1.33631	-0.833333	1.88982
ENSRNOG00000023116_at	31	0	31	0.18	0.74	0.85	0.93	1.5	AGMO	0.432885	0.61072	75	11	35	8	0.194625	-0.468293	-0.275241	0.662266
ENSRNOG00000033101_at	31	31	0	0.62	0.99	1.14	1.33	3.14	MYO18A	0.295103	0.497868	71	15	39	4	-0.272475	0.65561	0.385337	-0.927173
ENSRNOG00000014297_at	31	30	1	0.56	0.98	1.18	1.45	2.11	SDC4	0.598395	0.765946	75	11	36	7	0.116248	-0.288675	-0.164399	0.408248
ENSRNOG00000031163_at	31	30	1	0.55	0.99	1.31	1.66	3.52	NFKBIZ	0.204503	0.387192	70	16	39	4	-0.312825	0.730297	0.442401	-1.0328
ENSRNOG00000008079_at	31	3	28	0.28	0.77	0.93	1.07	1.72	UGP2	0.0741048	0.19198	76	10	32	11	0.471405	-1.06904	-0.666667	1.51186
ENSRNOG00000023546_at	31	28	3	0.34	0.93	1.14	1.65	12.24	HSPB1	0.0741048	0.19198	76	10	32	11	0.471405	-1.06904	-0.666667	1.51186
ENSRNOG00000016265_at	31	2	29	0.27	0.74	0.87	0.99	1.68	ACSL5	0.581638	0.747868	76	10	36	7	0.154303	-0.396059	-0.218218	0.560112
ENSRNOG00000028557_at	31	29	2	0.57	0.99	1.08	1.29	2.77	HIBCH	0.000311724	0.00907784	79	7	28	15	0.907738	-2.00189	-1.28373	2.8311
ENSRNOG00000007234_at	31	10	21	0.37	0.81	0.99	1.13	2.2	Rat: CP51A_RAT	0.066806	0.176083	77	9	33	10	0.428174	-1.03024	-0.60553	1.45699
ENSRNOG00000013410_at	31	10	21	0.17	0.84	0.99	1.13	2.32	SPINK1	0.432885	0.61072	75	11	35	8	0.194625	-0.468293	-0.275241	0.662266
ENSRNOG00000019630_at	31	20	11	0.12	0.81	1.03	1.32	2.74	HACL1	0.00922418	0.0537368	78	8	31	12	0.62565	-1.46059	-0.884802	2.06559
ENSRNOG00000013668_at	31	12	19	0.42	0.75	0.91	1.11	5.71	CAPG	0.0139956	0.0662454	76	10	30	13	0.634441	-1.36201	-0.897235	1.92617
ENSRNOG00000034013_at	31	18	13	0.43	0.74	0.94	1.15	3.41	ACACA	0.637934	0.806559	71	15	34	9	0.119523	-0.25	-0.169031	0.353553
ENSRNOG00000013409_at	31	14	17	0.31	0.8	0.95	1.12	2.3	GCLM	1	1	75	11	37	6	0.0385758	-0.0990148	-0.0545545	0.140028
ENSRNOG00000037302_at	30	9	21	0.33	0.65	0.82	1.05	4.89	RAD51	1	1	76	10	38	5	0	0	0	0
ENSRNOG00000024159_at	30	8	22	0.47	0.8	0.94	1.07	3.36	FCER1G	0.0113889	0.0613821	77	9	30	13	0.670936	-1.47966	-0.948847	2.09256
ENSRNOG00000002425_at	30	7	23	0.21	0.79	0.89	1.01	2.5	PCTP	0.0067488	0.042009	79	7	31	12	0.661724	-1.5922	-0.935819	2.25171
ENSRNOG00000018755_at	30	7	23	0.25	0.78	0.94	1.12	3.44	ACSS2	0.0207775	0.0785467	77	9	31	12	0.589256	-1.33631	-0.833333	1.88982
ENSRNOG00000000694_at	30	4	26	0.08	0.79	0.95	1.08	2.14	DAO	0.00214943	0.0246318	78	8	29	14	0.789337	-1.74078	-1.11629	2.46183
ENSRNOG00000002347_at	30	0	30	0.41	0.71	0.86	0.96	1.47	RGL1	0.066806	0.176083	77	9	33	10	0.428174	-1.03024	-0.60553	1.45699
ENSRNOG00000003869_at	30	0	30	0.3	0.71	0.82	0.95	1.24	SOD3	0.570225	0.738627	77	9	37	6	0.114708	-0.316228	-0.162221	0.447214
ENSRNOG00000005615_at	30	30	0	0.55	0.96	1.21	1.74	5.36	GADD45A	0.0113889	0.0613821	77	9	30	13	0.670936	-1.47966	-0.948847	2.09256
ENSRNOG00000010262_at	30	30	0	0.77	0.98	1.09	1.31	34.07	HDC	0.13792	0.28801	75	11	33	10	0.353553	-0.801784	-0.5	1.13389
ENSRNOG00000010645_at	30	30	0	0.68	0.95	1.11	1.36	8.41	LGALS3	1	1	73	13	36	7	0.0391031	-0.0912871	-0.0553001	0.129099
ENSRNOG00000011068_at	30	0	30	0.42	0.73	0.85	0.95	1.21	PAPSS2	0.000121799	0.0056475	82	4	30	13	0.848668	-2.17832	-1.2002	3.08062
ENSRNOG00000011517_at	30	30	0	0.7	1	1.08	1.3	8.13	TNFRSF21	1	1	75	11	38	5	-0.0384048	0.102062	0.0543125	-0.144338
ENSRNOG00000014096_at	30	0	30	0.42	0.73	0.87	0.97	1.49	NR3C1	0.00447257	0.035907	78	8	30	13	0.707107	-1.60357	-1	2.26779
ENSRNOG00000015366_at	30	30	0	0.68	0.99	1.09	1.33	6.85	Rat: Neurl3	0.322057	0.523118	74	12	34	9	0.235702	-0.534522	-0.333333	0.755929
ENSRNOG00000016486_at	30	30	0	0.66	1.04	1.17	1.34	4.83	NOP58	0.000999617	0.0154119	80	6	30	13	0.778499	-1.87317	-1.10096	2.64906
ENSRNOG00000017321_at	30	30	0	0.81	1.02	1.13	1.29	2.32	TRUB1	0.120261	0.257055	76	10	33	10	0.391031	-0.912871	-0.553001	1.29099
ENSRNOG00000018561_at	30	30	0	0.55	1.05	1.23	1.57	3.9	PPRC1	0.0018188	0.0232459	79	7	30	13	0.742959	-1.73445	-1.0507	2.45289
ENSRNOG00000020501_at	30	0	30	0.28	0.67	0.83	0.96	1.74	TJP3	0.175937	0.342586	71	15	40	3	-0.348743	0.866025	0.493197	-1.22474
ENSRNOG00000020578_at	30	0	30	0.26	0.69	0.83	1.01	1.48	Rat: Ceacam1	0.322057	0.523118	74	12	34	9	0.235702	-0.534522	-0.333333	0.755929
ENSRNOG00000043201_at	30	0	30	0.19	0.74	0.91	1.03	1.44	ADCK3	0.0956851	0.218709	78	8	34	9	0.385758	-0.990148	-0.545545	1.40028
ENSRNOG00000012664_at	30	29	1	0.47	1.03	1.2	1.35	3.2	POLR1E	0.00447257	0.035907	78	8	30	13	0.707107	-1.60357	-1	2.26779
ENSRNOG00000015461_at	30	1	29	0.3	0.72	0.85	0.95	2.14	SERPINE2	0.779003	0.893435	76	10	37	6	0.0768095	-0.204124	-0.108625	0.288675
ENSRNOG00000016508_at	30	1	29	0.37	0.72	0.85	1	2.01	PALMD	0.801946	0.91238	72	14	37	6	-0.0782062	0.182574	0.1106	-0.258199
ENSRNOG00000020811_at	30	29	1	0.42	1	1.32	1.61	2.82	IL6R	0.000515448	0.0127293	63	23	42	1	-0.83666	1.75	1.18322	-2.47487
ENSRNOG00000032805_at	30	1	29	0.27	0.73	0.85	0.91	1.55	CYP2F1	0.598395	0.765946	75	11	36	7	0.116248	-0.288675	-0.164399	0.408248
ENSRNOG00000019622_at	30	20	10	0.46	0.77	0.94	1.25	4.87	CXCR7	0.240642	0.419922	72	14	32	11	0.320256	-0.653197	-0.452911	0.92376
ENSRNOG00000024874_at	30	19	11	0.33	0.9	1.02	1.2	2.65	PRTFDC1	0.620359	0.787405	73	13	35	8	0.117851	-0.267261	-0.166667	0.377964
ENSRNOG00000010319_at	30	12	18	0.42	0.81	0.94	1.08	3.85	LCP1	0.114939	0.249994	77	9	34	9	0.348743	-0.866025	-0.493197	1.22474
ENSRNOG00000003622_at	30	13	17	0.47	0.76	0.92	1.06	6.7	CYBB	0.00922418	0.0537368	78	8	31	12	0.62565	-1.46059	-0.884802	2.06559
ENSRNOG00000021029_at	30	13	17	0.07	0.64	1.06	1.52	4.08	HAMP	1	1	77	9	39	4	-0.0379049	0.113228	0.0536056	-0.160128
ENSRNOG00000009514_at	30	15	15	0.47	0.73	0.84	1.04	12.75	MME	0.000761977	0.0154119	79	7	29	14	0.824958	-1.87083	-1.16667	2.64575
ENSRNOG00000014490_at	29	20	9	0.39	0.9	1.06	1.34	4.5	BDH2	0.598395	0.765946	75	11	36	7	0.116248	-0.288675	-0.164399	0.408248
ENSRNOG00000005930_at	29	22	7	0.33	0.92	1.06	1.29	4.37	NNMT	1	1	77	9	39	4	-0.0379049	0.113228	0.0536056	-0.160128
ENSRNOG00000006444_at	29	6	23	0.44	0.74	0.87	1.01	2.75	FKBP4	0.801946	0.91238	72	14	37	6	-0.0782062	0.182574	0.1106	-0.258199
ENSRNOG00000010071_at	29	6	23	0.47	0.64	0.73	0.87	4.16	C4orf46	0.190691	0.362856	76	10	34	9	0.3114	-0.749269	-0.440386	1.05963
ENSRNOG00000004575_at	29	5	24	0.36	0.66	0.84	1.04	3.16	IL1A	1	1	72	14	36	7	0	0	0	0
ENSRNOG00000024428_at	29	5	24	0.23	0.57	0.74	1	4.46	KIF20A	0.779003	0.893435	76	10	37	6	0.0768095	-0.204124	-0.108625	0.288675
ENSRNOG00000007415_at	29	4	25	0.42	0.78	0.9	1.05	3.52	PTGS1	0.268902	0.461846	77	9	35	8	0.270031	-0.693103	-0.381881	0.980196
ENSRNOG00000038686_at	29	4	25	0.42	0.73	0.86	0.99	3.33	AP1S2	0.120261	0.257055	76	10	33	10	0.391031	-0.912871	-0.553001	1.29099
ENSRNOG00000014976_at	29	26	3	0.19	0.99	1.29	1.89	5.17	ACSM2A	0.581638	0.747868	76	10	36	7	0.154303	-0.396059	-0.218218	0.560112
ENSRNOG00000017210_at	29	3	26	0.41	0.77	0.89	1.05	1.67	SLC22A23	0.066806	0.176083	77	9	33	10	0.428174	-1.03024	-0.60553	1.45699
ENSRNOG00000021463_at	29	26	3	0.53	1.02	1.23	1.5	2.34	PPARA	1	1	74	12	37	6	0	0	0	0
ENSRNOG00000002095_at	29	0	29	0.35	0.7	0.81	0.95	1.26	ARHGAP24	0.399342	0.579772	77	9	36	7	0.192024	-0.51031	-0.271563	0.721688
ENSRNOG00000004303_at	29	29	0	0.74	1.05	1.18	1.37	2.49	TIMP3	0.772097	0.88934	75	11	39	4	-0.114708	0.316228	0.162221	-0.447214
ENSRNOG00000006991_at	29	29	0	0.58	0.96	1.19	1.42	4	ADRM1	0.779003	0.893435	76	10	37	6	0.0768095	-0.204124	-0.108625	0.288675
ENSRNOG00000011573_at	29	0	29	0.17	0.73	0.92	1.08	1.43	CSAD	0.0115902	0.0613821	80	6	33	10	0.537667	-1.42887	-0.760376	2.02073
ENSRNOG00000011815_at	29	0	29	0.27	0.59	0.75	0.98	3.4	SGK1	0.0376321	0.122508	77	9	32	11	0.50834	-1.18673	-0.718902	1.67829
ENSRNOG00000013300_at	29	29	0	0.78	0.97	1.09	1.3	3.32	ATPIF1	0.0376321	0.122508	77	9	32	11	0.50834	-1.18673	-0.718902	1.67829
ENSRNOG00000014104_at	29	29	0	0.75	1.03	1.16	1.32	11.85	MYO5B	4.29713e-06	0.00170553	82	4	27	16	1.09489	-2.55604	-1.5484	3.61478
ENSRNOG00000014254_at	29	29	0	0.43	1.12	1.3	1.64	3.47	CPT1A	0.606569	0.772059	74	12	35	8	0.156412	-0.365148	-0.221201	0.516398
ENSRNOG00000019417_at	29	0	29	0.19	0.73	0.91	1.03	1.62	HSD3B2	0.00922418	0.0537368	78	8	31	12	0.62565	-1.46059	-0.884802	2.06559
ENSRNOG00000020608_at	29	29	0	0.79	1.04	1.2	1.36	2.77	PPAN-P2RY11	0.0376321	0.122508	77	9	32	11	0.50834	-1.18673	-0.718902	1.67829
ENSRNOG00000004437_at	29	1	28	0.4	0.69	0.83	0.97	1.65	MAP2K6	0.114939	0.249994	77	9	34	9	0.348743	-0.866025	-0.493197	1.22474
ENSRNOG00000011578_at	29	28	1	0.66	0.94	1.02	1.16	27.49	Rat: RGD1305928	0.0841158	0.210012	75	11	32	11	0.434135	-0.957427	-0.61396	1.35401
ENSRNOG00000014066_at	29	28	1	0.58	1.02	1.14	1.34	2.4	PHF17	0.0451175	0.130582	67	19	40	3	-0.513069	1.1315	0.725589	-1.60019
ENSRNOG00000019036_at	29	1	28	0.29	0.8	0.91	1.05	1.51	LDHD	0.190691	0.362856	76	10	34	9	0.3114	-0.749269	-0.440386	1.05963
ENSRNOG00000002802_at	29	27	2	0.36	0.92	1.61	2.79	26.12	CXCL1	0.789434	0.903119	74	12	38	5	-0.0771517	0.19803	0.109109	-0.280056
ENSRNOG00000014652_at	29	2	27	0.41	0.73	0.87	0.97	1.61	AQP8	0.789434	0.903119	74	12	38	5	-0.0771517	0.19803	0.109109	-0.280056
ENSRNOG00000013736_at	29	12	17	0.37	0.85	0.95	1.09	2.14	C9	0.576423	0.74538	74	12	39	4	-0.153619	0.408248	0.21725	-0.57735
ENSRNOG00000009331_at	29	16	13	0.51	0.81	0.94	1.08	4.28	HCK	0.0186024	0.0732491	78	8	32	11	0.544949	-1.31122	-0.770675	1.85435
ENSRNOG00000006731_at	28	6	22	0.24	0.58	0.76	0.99	4.49	SPC25	1	1	75	11	38	5	-0.0384048	0.102062	0.0543125	-0.144338
ENSRNOG00000012343_at	28	5	23	0.44	0.75	0.92	1.1	1.68	PDP2	0.793917	0.905057	74	12	36	7	0.0778499	-0.187317	-0.110096	0.264906
ENSRNOG00000023068_at	28	5	23	0.28	0.75	0.91	1.11	2.36	CD5L	0.15948	0.32037	78	8	35	8	0.307238	-0.816497	-0.4345	1.1547
ENSRNOG00000004500_at	28	24	4	0.22	0.72	1.05	1.67	5.82	Rat: Myc	0.0560986	0.155245	78	8	33	10	0.464991	-1.1547	-0.657596	1.63299
ENSRNOG00000000853_at	28	3	25	0.31	0.72	0.88	1.09	3.66	AIF1	0.0897262	0.218066	79	7	35	8	0.344124	-0.948683	-0.486664	1.34164
ENSRNOG00000010216_at	28	25	3	0.44	1	1.1	1.29	4.2	KIAA0564	0.0018188	0.0232459	79	7	30	13	0.742959	-1.73445	-1.0507	2.45289
ENSRNOG00000012181_at	28	25	3	0.47	0.85	1.07	1.34	5.71	LPL	0.0068524	0.0421915	81	5	33	10	0.573539	-1.58114	-0.811107	2.23607
ENSRNOG00000015911_at	28	3	25	0.36	0.73	0.9	1.12	1.82	LRP5	0.000656424	0.0142038	77	9	27	16	0.920737	-1.87794	-1.30212	2.65581
ENSRNOG00000028185_at	28	3	25	0.29	0.7	0.84	0.99	2.46	TSTD1	0.0741048	0.19198	76	10	32	11	0.471405	-1.06904	-0.666667	1.51186
ENSRNOG00000042316_at	28	3	25	0.17	0.57	0.79	1.07	4.28	IGHA2	1	1	75	11	38	5	-0.0384048	0.102062	0.0543125	-0.144338
ENSRNOG00000000257_at	28	0	28	0.4	0.71	0.83	0.92	1.23	SMPD3	0.00143793	0.0197994	81	5	31	12	0.732941	-1.88128	-1.03653	2.66053
ENSRNOG00000001441_at	28	28	0	0.71	0.99	1.09	1.28	7.49	TMEM120B	0.000119629	0.0056475	81	5	29	14	0.895274	-2.15415	-1.26611	3.04642
ENSRNOG00000001555_at	28	28	0	0.62	0.94	1.08	1.29	8.64	BTG3	3.8999e-05	0.00377726	80	6	27	16	1.02614	-2.26301	-1.45118	3.20038
ENSRNOG00000001621_at	28	0	28	0.48	0.75	0.82	0.93	1.22	C2CD2	0.0376321	0.122508	77	9	32	11	0.50834	-1.18673	-0.718902	1.67829
ENSRNOG00000002382_at	28	0	28	0.38	0.72	0.84	0.96	1.63	MFAP4	1	1	76	10	38	5	0	0	0	0
ENSRNOG00000004166_at	28	0	28	0.2	0.74	0.85	0.96	1.24	ADRA1B	0.00922418	0.0537368	78	8	31	12	0.62565	-1.46059	-0.884802	2.06559
ENSRNOG00000007069_at	28	0	28	0.27	0.79	0.92	0.99	1.28	ADHFE1	0.190691	0.362856	76	10	34	9	0.3114	-0.749269	-0.440386	1.05963
ENSRNOG00000007990_at	28	0	28	0.52	0.72	0.81	0.91	1.41	ADIPOR2	1	1	75	11	37	6	0.0385758	-0.0990148	-0.0545545	0.140028
ENSRNOG00000010519_at	28	0	28	0.36	0.75	0.89	0.97	1.32	CYP39A1	0.0376321	0.122508	77	9	32	11	0.50834	-1.18673	-0.718902	1.67829
ENSRNOG00000010881_at	28	28	0	0.74	1.05	1.18	1.35	2.44	TRAK2	1	1	76	10	38	5	0	0	0	0
ENSRNOG00000012582_at	28	28	0	0.77	1.05	1.19	1.37	2.08	EIF4EBP1	0.00922418	0.0537368	78	8	31	12	0.62565	-1.46059	-0.884802	2.06559
ENSRNOG00000012860_at	28	28	0	0.61	0.95	1.13	1.37	4.67	TMEM184C	0.000999617	0.0154119	80	6	30	13	0.778499	-1.87317	-1.10096	2.64906
ENSRNOG00000014215_at	28	28	0	0.64	1.09	1.32	1.54	2.71	KLF9	0.789434	0.903119	74	12	38	5	-0.0771517	0.19803	0.109109	-0.280056
ENSRNOG00000019661_at	28	28	0	0.41	0.81	0.98	1.67	20.64	GDF15	0.0741048	0.19198	76	10	32	11	0.471405	-1.06904	-0.666667	1.51186
ENSRNOG00000020925_at	28	28	0	0.81	1.03	1.17	1.34	3.17	CCDC86	0.0256692	0.0951394	79	7	33	10	0.501486	-1.28719	-0.709208	1.82036
ENSRNOG00000020948_at	28	0	28	0.38	0.74	0.86	0.99	1.3	PTH1R	0.581638	0.747868	76	10	36	7	0.154303	-0.396059	-0.218218	0.560112
ENSRNOG00000023313_at	28	0	28	0.42	0.71	0.8	0.9	1.41	ARHGEF19	0.0139956	0.0662454	76	10	30	13	0.634441	-1.36201	-0.897235	1.92617
ENSRNOG00000025245_at	28	28	0	0.75	1.03	1.17	1.37	3.81	C11orf24	0.000931082	0.0154119	82	4	32	11	0.688247	-1.89737	-0.973329	2.68328
AFFX-r2-Bs-dap-5_at	28	1	27	0.23	0.67	0.79	0.92	2.53	AFFX-r2-Bs-dap-5_at	0.606569	0.772059	74	12	35	8	0.156412	-0.365148	-0.221201	0.516398
ENSRNOG00000006069_at	28	27	1	0.62	1.07	1.18	1.42	3.04	EIF2AK3	0.788494	0.903119	73	13	38	5	-0.116248	0.288675	0.164399	-0.408248
ENSRNOG00000008336_at	28	1	27	0.4	0.68	0.82	0.95	2.87	TNFRSF11B	1	1	73	13	37	6	-0.0389249	0.0936586	0.0550482	-0.132453
ENSRNOG00000009832_at	28	27	1	0.66	1.05	1.15	1.35	2.49	SLC39A14	0.00474579	0.0379663	72	14	43	0	-0.532971	1.52753	0.753735	-2.16025
ENSRNOG00000014722_at	28	27	1	0.62	1	1.16	1.41	3.94	RAPH1	0.0115902	0.0613821	80	6	33	10	0.537667	-1.42887	-0.760376	2.02073
ENSRNOG00000015949_at	28	1	27	0.29	0.81	0.96	1.05	1.52	AQP9	0.0689475	0.179849	80	6	35	8	0.380693	-1.09109	-0.538382	1.54303
ENSRNOG00000009663_at	28	26	2	0.62	1.02	1.14	1.3	2.79	APEX1	0.000189016	0.00774199	80	6	28	15	0.942809	-2.13809	-1.33333	3.02372
ENSRNOG00000013663_at	28	26	2	0.56	0.92	1.09	1.37	3.45	TMEM86A	0.399342	0.579772	77	9	36	7	0.192024	-0.51031	-0.271563	0.721688
ENSRNOG00000003884_at	28	10	18	0.34	0.74	0.86	1.07	6.59	ACMSD	0.0132092	0.0662454	79	7	32	11	0.581238	-1.44338	-0.821995	2.04124
ENSRNOG00000015078_at	28	18	10	0.4	0.88	1.01	1.18	2.21	IFITM2	0.212793	0.390858	80	6	37	6	0.226455	-0.707107	-0.320256	1
ENSRNOG00000015906_at	28	18	10	0.37	0.8	0.95	1.17	3.78	TGIF1	0.606569	0.772059	74	12	35	8	0.156412	-0.365148	-0.221201	0.516398
ENSRNOG00000016257_at	28	10	18	0.47	0.75	0.92	1.13	3.04	COTL1	0.322057	0.523118	74	12	34	9	0.235702	-0.534522	-0.333333	0.755929
ENSRNOG00000016581_at	28	17	11	0.51	0.85	0.97	1.12	6	SERPINB1	0.432885	0.61072	75	11	35	8	0.194625	-0.468293	-0.275241	0.662266
ENSRNOG00000001242_at	28	16	12	0.21	0.85	1.05	1.27	2.66	GSTT1	0.788494	0.903119	73	13	38	5	-0.116248	0.288675	0.164399	-0.408248
ENSRNOG00000021206_at	28	13	15	0.41	0.87	1.02	1.21	2.44	PLA2G16	1	1	75	11	37	6	0.0385758	-0.0990148	-0.0545545	0.140028
ENSRNOG00000021802_at	28	15	13	0.38	0.75	0.9	1.16	35.37	ISG15	0.549077	0.714901	78	8	37	6	0.152277	-0.436436	-0.215353	0.617213
ENSRNOG00000017414_at	27	9	18	0.32	0.77	0.94	1.15	9.25	IRF7	0.549077	0.714901	78	8	37	6	0.152277	-0.436436	-0.215353	0.617213
ENSRNOG00000006663_at	27	20	7	0.31	0.89	1.22	1.79	8.23	USP2	0.570225	0.738627	77	9	37	6	0.114708	-0.316228	-0.162221	0.447214
ENSRNOG00000006588_at	27	6	21	0.22	0.57	0.77	1.08	3.98	MEOX2	0.15948	0.32037	78	8	35	8	0.307238	-0.816497	-0.4345	1.1547
ENSRNOG00000010997_at	27	5	22	0.39	0.77	0.92	1.11	3.59	EDNRB	0.0956851	0.218709	78	8	34	9	0.385758	-0.990148	-0.545545	1.40028
ENSRNOG00000016841_at	27	5	22	0.3	0.77	0.96	1.13	1.84	GPT2	0.0488161	0.139159	79	7	34	9	0.422452	-1.12268	-0.597438	1.58771
ENSRNOG00000004040_at	27	23	4	0.39	1.02	1.24	1.51	3.06	ABCA8	0.779003	0.893435	76	10	37	6	0.0768095	-0.204124	-0.108625	0.288675
ENSRNOG00000003616_at	27	24	3	0.5	0.94	1.14	1.47	3.57	GREM2	0.175937	0.342586	71	15	40	3	-0.348743	0.866025	0.493197	-1.22474
ENSRNOG00000008586_at	27	3	24	0.19	0.8	0.89	1.02	1.67	ALDH1L2	0.0207775	0.0785467	77	9	31	12	0.589256	-1.33631	-0.833333	1.88982
ENSRNOG00000010064_at	27	24	3	0.48	0.85	1	1.19	4.99	ABCC4	0.268902	0.461846	77	9	35	8	0.270031	-0.693103	-0.381881	0.980196
ENSRNOG00000016692_at	27	24	3	0.47	0.91	1.1	1.37	7.08	HSDL2	0.0067488	0.042009	79	7	31	12	0.661724	-1.5922	-0.935819	2.25171
ENSRNOG00000016831_at	27	3	24	0.44	0.74	0.88	0.97	2.47	SERPINH1	0.750739	0.8698	78	8	40	3	-0.0751646	0.246183	0.106299	-0.348155
ENSRNOG00000017191_at	27	3	24	0.42	0.73	0.84	0.92	2.2	TRIM5	0.292441	0.497868	76	10	35	8	0.232495	-0.57735	-0.328798	0.816497
ENSRNOG00000017914_at	27	24	3	0.51	0.92	1.1	1.37	2.43	PRKCDBP	0.0256692	0.0951394	79	7	33	10	0.501486	-1.28719	-0.709208	1.82036
AFFX-ThrX-5_at	27	0	27	0.32	0.65	0.77	0.89	2.44	AFFX-ThrX-5_at	0.581638	0.747868	76	10	36	7	0.154303	-0.396059	-0.218218	0.560112
ENSRNOG00000002878_at	27	0	27	0.34	0.75	0.85	0.92	1.08	AFM	0.228485	0.400245	79	7	36	7	0.266485	-0.763763	-0.376867	1.08012
ENSRNOG00000003235_at	27	0	27	0.4	0.74	0.89	1	1.31	MGAT4B	0.0376285	0.122508	80	6	34	9	0.458831	-1.26491	-0.648886	1.78885
ENSRNOG00000003612_at	27	0	27	0.41	0.69	0.84	1.02	1.65	AXIN2	0.000999617	0.0154119	80	6	30	13	0.778499	-1.87317	-1.10096	2.64906
ENSRNOG00000003709_at	27	0	27	0.15	0.76	0.9	1.01	1.32	KMO	0.0132092	0.0662454	79	7	32	11	0.581238	-1.44338	-0.821995	2.04124
ENSRNOG00000006305_at	27	27	0	0.62	1.03	1.17	1.48	3.5	SLC38A2	0.292441	0.497868	76	10	35	8	0.232495	-0.57735	-0.328798	0.816497
ENSRNOG00000006789_at	27	27	0	0.69	0.97	1.09	1.37	4.85	DDIT3	0.0497986	0.1409	75	11	31	12	0.515484	-1.10663	-0.729004	1.56502
ENSRNOG00000008855_at	27	27	0	0.63	1.05	1.2	1.41	2.7	GJB2	0.228485	0.400245	79	7	36	7	0.266485	-0.763763	-0.376867	1.08012
ENSRNOG00000010047_at	27	27	0	0.73	0.94	1	1.11	8.92	DDIT4L	0.0560986	0.155245	78	8	33	10	0.464991	-1.1547	-0.657596	1.63299
ENSRNOG00000011111_at	27	27	0	0.7	1.1	1.2	1.33	2.12	KIAA1737	0.0897262	0.218066	79	7	35	8	0.344124	-0.948683	-0.486664	1.34164
ENSRNOG00000011459_at	27	27	0	0.76	1.01	1.08	1.2	3.86	RHBDF2	0.549077	0.714901	78	8	37	6	0.152277	-0.436436	-0.215353	0.617213
ENSRNOG00000012536_at	27	27	0	0.77	1.05	1.2	1.37	2.47	SGMS1	0.598395	0.765946	75	11	36	7	0.116248	-0.288675	-0.164399	0.408248
ENSRNOG00000013895_at	27	27	0	0.73	1.01	1.11	1.29	2.47	NPDC1	0.292441	0.497868	76	10	35	8	0.232495	-0.57735	-0.328798	0.816497
ENSRNOG00000016962_at	27	27	0	0.68	1	1.12	1.3	2.24	NEU2	0.0186024	0.0732491	78	8	32	11	0.544949	-1.31122	-0.770675	1.85435
ENSRNOG00000018292_at	27	0	27	0.14	0.8	0.94	1.03	1.47	CES1	0.399342	0.579772	77	9	36	7	0.192024	-0.51031	-0.271563	0.721688
ENSRNOG00000019928_at	27	27	0	0.76	1.02	1.1	1.27	3.93	FBXO27	0.256603	0.446061	78	8	36	7	0.229416	-0.632456	-0.324443	0.894427
ENSRNOG00000020395_at	27	27	0	0.66	1.06	1.19	1.41	3.62	RUSC1	0.00313067	0.0292134	81	5	32	11	0.652881	-1.73506	-0.923313	2.45374
ENSRNOG00000027622_at	27	27	0	0.59	0.97	1.09	1.26	3.47	SLC35E3	0.0067488	0.042009	79	7	31	12	0.661724	-1.5922	-0.935819	2.25171
ENSRNOG00000029179_at	27	0	27	0.25	0.78	0.9	0.98	1.43	CYP2D6	1	1	74	12	37	6	0	0	0	0
ENSRNOG00000033526_at	27	27	0	0.37	0.95	1.32	2.34	11.28	HSPA1A	0.0741048	0.19198	76	10	32	11	0.471405	-1.06904	-0.666667	1.51186
AFFX-DapX-5_at	27	1	26	0.26	0.68	0.81	0.93	2.24	AFFX-DapX-5_at	0.606569	0.772059	74	12	35	8	0.156412	-0.365148	-0.221201	0.516398
ENSRNOG00000002730_at	27	26	1	0.65	0.94	1.08	1.28	3.5	RGS5	1	1	75	11	38	5	-0.0384048	0.102062	0.0543125	-0.144338
ENSRNOG00000012061_at	27	1	26	0.45	0.72	0.86	0.99	3.82	PRKCB	0.0488161	0.139159	79	7	34	9	0.422452	-1.12268	-0.597438	1.58771
ENSRNOG00000015317_at	27	1	26	0.05	0.74	0.87	0.98	1.52	CES1	0.773084	0.88934	76	10	39	4	-0.0761387	0.218218	0.107676	-0.308607
ENSRNOG00000018669_at	27	26	1	0.62	1.03	1.13	1.34	4.7	JAK3	0.139726	0.291512	74	12	41	2	-0.304555	0.872872	0.430706	-1.23443
ENSRNOG00000021248_at	27	1	26	0.38	0.67	0.82	0.92	1.78	CDC25B	0.576423	0.74538	74	12	39	4	-0.153619	0.408248	0.21725	-0.57735
ENSRNOG00000000781_at	27	2	25	0.26	0.75	0.89	1.03	1.85	RNF39	0.228485	0.400245	79	7	36	7	0.266485	-0.763763	-0.376867	1.08012
ENSRNOG00000021084_at	27	2	25	0.34	0.68	0.87	1.13	2.46	Rat: Mpeg1	4.15632e-05	0.00377726	81	5	28	15	0.977577	-2.28218	-1.3825	3.22749
ENSRNOG00000001827_at	27	10	17	0.28	0.8	0.96	1.17	2.66	MASP1	0.00922418	0.0537368	78	8	31	12	0.62565	-1.46059	-0.884802	2.06559
ENSRNOG00000017874_at	27	11	16	0.44	0.8	0.94	1.1	5.27	CD53	0.432885	0.61072	75	11	35	8	0.194625	-0.468293	-0.275241	0.662266
ENSRNOG00000010017_at	27	15	12	0.5	0.79	0.98	1.17	3.78	WEE1	0.00231304	0.0246318	80	6	31	12	0.697486	-1.73205	-0.986394	2.44949
ENSRNOG00000010018_at	27	12	15	0.43	0.79	0.98	1.14	3.91	CLEC4A	0.114939	0.249994	77	9	34	9	0.348743	-0.866025	-0.493197	1.22474
ENSRNOG00000037198_at	27	12	15	0.32	0.74	0.95	1.29	12.43	USP18	0.0256692	0.0951394	79	7	33	10	0.501486	-1.28719	-0.709208	1.82036
ENSRNOG00000043385_at	27	14	13	0.3	0.88	0.99	1.16	2.4	Rat: RGD1308114	0.000761977	0.0154119	79	7	29	14	0.824958	-1.87083	-1.16667	2.64575
ENSRNOG00000037254_at	26	17	9	0.35	0.82	1.08	1.36	5.75	G6PD	0.581638	0.747868	76	10	36	7	0.154303	-0.396059	-0.218218	0.560112
ENSRNOG00000002217_at	26	18	8	0.56	0.83	0.97	1.13	9.24	PLAC8	0.581638	0.747868	76	10	36	7	0.154303	-0.396059	-0.218218	0.560112
ENSRNOG00000014314_at	26	8	18	0.33	0.79	0.92	1.06	2.23	SLC39A4	0.113139	0.249994	70	16	40	3	-0.389249	0.936586	0.550482	-1.32453
ENSRNOG00000029651_at	26	8	18	0.11	0.81	1	1.2	2.65	RDH16	1	1	77	9	38	5	0.0380693	-0.109109	-0.0538382	0.154303
ENSRNOG00000005659_at	26	7	19	0.3	0.64	0.78	1	4.03	AURKB	0.356406	0.551228	79	7	37	6	0.189525	-0.566139	-0.268028	0.800641
ENSRNOG00000025053_at	26	7	19	0.39	0.83	0.97	1.08	2.09	LRP1	0.0115902	0.0613821	80	6	33	10	0.537667	-1.42887	-0.760376	2.02073
ENSRNOG00000032959_at	26	19	7	0.36	0.75	1.03	1.41	5.44	ADH7	0.0186024	0.0732491	78	8	32	11	0.544949	-1.31122	-0.770675	1.85435
ENSRNOG00000009949_at	26	6	20	0.33	0.68	0.85	1.03	4.56	PCDH18	0.13792	0.28801	75	11	33	10	0.353553	-0.801784	-0.5	1.13389
ENSRNOG00000038916_at	26	20	6	0.48	0.84	0.98	1.18	7.76	DRAM1	0.581638	0.747868	76	10	36	7	0.154303	-0.396059	-0.218218	0.560112
ENSRNOG00000000456_at	26	5	21	0.34	0.76	0.91	1.04	2.43	PSMB8	0.0148134	0.0662454	81	5	34	9	0.494902	-1.41842	-0.699896	2.00594
ENSRNOG00000017523_at	26	22	4	0.51	0.95	1.1	1.28	2.36	H6PD	0.382773	0.579772	74	12	40	3	-0.229416	0.632456	0.324443	-0.894427
ENSRNOG00000018145_at	26	22	4	0.46	0.87	1.03	1.23	8.17	CRAT	0.0207775	0.0785467	77	9	31	12	0.589256	-1.33631	-0.833333	1.88982
ENSRNOG00000023778_at	26	22	4	0.32	0.91	1.17	1.46	2.83	GCNT2	0.432885	0.61072	75	11	35	8	0.194625	-0.468293	-0.275241	0.662266
ENSRNOG00000008236_at	26	23	3	0.29	0.98	1.08	1.29	3.29	DECR1	0.066806	0.176083	77	9	33	10	0.428174	-1.03024	-0.60553	1.45699
ENSRNOG00000011677_at	26	3	23	0.38	0.69	0.84	1.01	4.48	SLC39A10	0.549077	0.714901	78	8	37	6	0.152277	-0.436436	-0.215353	0.617213
ENSRNOG00000013476_at	26	23	3	0.49	0.94	1.06	1.23	3.71	MANBA	0.00525595	0.0394097	80	6	32	11	0.617213	-1.58424	-0.872872	2.24045
ENSRNOG00000001090_at	26	0	26	0.3	0.72	0.86	1.04	1.45	STARD13	0.000121799	0.0056475	82	4	30	13	0.848668	-2.17832	-1.2002	3.08062
ENSRNOG00000002225_at	26	26	0	0.8	1.04	1.16	1.34	3.24	SCARB2	0.0067488	0.042009	79	7	31	12	0.661724	-1.5922	-0.935819	2.25171
ENSRNOG00000002636_at	26	0	26	0.15	0.79	0.92	1	1.41	ABAT	0.0132092	0.0662454	79	7	32	11	0.581238	-1.44338	-0.821995	2.04124
ENSRNOG00000002839_at	26	0	26	0.38	0.78	0.9	1	1.23	SLC19A2	0.00525595	0.0394097	80	6	32	11	0.617213	-1.58424	-0.872872	2.24045
ENSRNOG00000004222_at	26	26	0	0.62	0.91	1.02	1.27	22.7	S100G	0.15948	0.32037	78	8	35	8	0.307238	-0.816497	-0.4345	1.1547
ENSRNOG00000007266_at	26	26	0	0.53	0.99	1.15	1.38	2.45	C11orf65	0.0841158	0.210012	75	11	32	11	0.434135	-0.957427	-0.61396	1.35401
ENSRNOG00000007506_at	26	26	0	0.73	1	1.15	1.34	3.77	NDUFAF4	0.0067488	0.042009	79	7	31	12	0.661724	-1.5922	-0.935819	2.25171
ENSRNOG00000009113_at	26	0	26	0.48	0.73	0.83	0.92	1.49	MARCKSL1	0.335021	0.524582	76	10	41	2	-0.226455	0.707107	0.320256	-1
ENSRNOG00000010917_at	26	0	26	0.46	0.75	0.87	0.96	1.44	BMP5	0.0376285	0.122508	80	6	34	9	0.458831	-1.26491	-0.648886	1.78885
ENSRNOG00000012662_at	26	0	26	0.35	0.67	0.84	1	1.83	LYST	0.772097	0.88934	75	11	39	4	-0.114708	0.316228	0.162221	-0.447214
ENSRNOG00000012980_at	26	0	26	0.48	0.67	0.77	0.92	2.05	HYLS1	0.00525595	0.0394097	80	6	32	11	0.617213	-1.58424	-0.872872	2.24045
ENSRNOG00000013994_at	26	0	26	0.39	0.75	0.86	0.96	1.19	ENPP1	4.15125e-05	0.00377726	82	4	29	14	0.929981	-2.3094	-1.31519	3.26599
ENSRNOG00000015654_at	26	0	26	0.4	0.77	0.89	0.97	1.29	GHR	0.00971173	0.0548882	82	4	34	9	0.530669	-1.58519	-0.750479	2.24179
ENSRNOG00000018375_at	26	26	0	0.72	1	1.12	1.29	2.57	EIF2B3	0.000330544	0.00907784	81	5	30	13	0.813733	-2.02073	-1.15079	2.85774
ENSRNOG00000018939_at	26	26	0	0.8	0.98	1.07	1.2	2.31	REXO2	0.0115902	0.0613821	80	6	33	10	0.537667	-1.42887	-0.760376	2.02073
ENSRNOG00000019372_at	26	0	26	0.19	0.76	0.87	0.99	1.42	PC	0.114939	0.249994	77	9	34	9	0.348743	-0.866025	-0.493197	1.22474
ENSRNOG00000019553_at	26	26	0	0.67	1.04	1.14	1.25	2.48	IPO4	0.00143793	0.0197994	81	5	31	12	0.732941	-1.88128	-1.03653	2.66053
ENSRNOG00000030225_at	26	0	26	0.42	0.76	0.9	1.02	1.5	CLPX	0.598395	0.765946	75	11	36	7	0.116248	-0.288675	-0.164399	0.408248
ENSRNOG00000043077_at	26	26	0	0.57	0.85	1.06	1.49	3.18	ZFPM1	0.758953	0.875301	78	8	38	5	0.0758098	-0.226455	-0.107211	0.320256
ENSRNOG00000008190_at	26	25	1	0.5	1.1	1.24	1.38	2.08	PNPLA7	0.0872745	0.217659	72	14	41	2	-0.384048	1.02062	0.543125	-1.44338
ENSRNOG00000008842_at	26	25	1	0.51	0.9	1.14	1.46	37.2	CYP4A11	0.399342	0.579772	77	9	36	7	0.192024	-0.51031	-0.271563	0.721688
ENSRNOG00000011931_at	26	2	24	0.36	0.81	0.91	0.99	1.56	SMARCA2	0.00525595	0.0394097	80	6	32	11	0.617213	-1.58424	-0.872872	2.24045
ENSRNOG00000024733_at	26	24	2	0.56	0.87	1	1.23	5.71	MND1	0.00231304	0.0246318	80	6	31	12	0.697486	-1.73205	-0.986394	2.44949
ENSRNOG00000014508_at	26	10	16	0.44	0.81	0.94	1.06	3.7	MGLL	0.15948	0.32037	78	8	35	8	0.307238	-0.816497	-0.4345	1.1547
ENSRNOG00000016064_at	26	12	14	0.3	0.84	0.96	1.09	2.42	TKT	0.212793	0.390858	80	6	37	6	0.226455	-0.707107	-0.320256	1
ENSRNOG00000003703_at	25	7	18	0.29	0.62	0.81	1.09	4.72	MCM6	0.730345	0.851819	80	6	39	4	0.0748481	-0.258199	-0.105851	0.365148
ENSRNOG00000004205_at	25	7	18	0.4	0.75	0.94	1.19	2	PKDCC	0.114939	0.249994	77	9	34	9	0.348743	-0.866025	-0.493197	1.22474
ENSRNOG00000013889_at	25	18	7	0.49	0.88	1.04	1.28	4.45	TMED3	0.190691	0.362856	76	10	34	9	0.3114	-0.749269	-0.440386	1.05963
ENSRNOG00000019094_at	25	7	18	0.11	0.87	0.97	1.12	2.25	GSTM1	1	1	77	9	38	5	0.0380693	-0.109109	-0.0538382	0.154303
ENSRNOG00000000137_at	25	6	19	0.36	0.78	0.91	1.06	3.61	LY86	0.399342	0.579772	77	9	36	7	0.192024	-0.51031	-0.271563	0.721688
ENSRNOG00000002028_at	25	19	6	0.42	0.9	1.05	1.22	2.52	TMEM50B	0.228485	0.400245	79	7	36	7	0.266485	-0.763763	-0.376867	1.08012
ENSRNOG00000002711_at	25	6	19	0.35	0.64	0.78	0.99	3.34	NUF2	0.532741	0.701267	79	7	38	5	0.113228	-0.353553	-0.160128	0.5
ENSRNOG00000019022_at	25	6	19	0.23	0.78	0.95	1.12	2.16	FAM89A	0.000121799	0.0056475	82	4	30	13	0.848668	-2.17832	-1.2002	3.08062
ENSRNOG00000005479_at	25	5	20	0.21	0.79	0.97	1.13	2.04	SLC1A2	0.0115902	0.0613821	80	6	33	10	0.537667	-1.42887	-0.760376	2.02073
ENSRNOG00000018198_at	25	5	20	0.37	0.76	0.91	1.06	1.86	DAPK1	0.793917	0.905057	74	12	36	7	0.0778499	-0.187317	-0.110096	0.264906
ENSRNOG00000018371_at	25	20	5	0.46	0.84	0.99	1.26	5.66	TUBB6	0.00092849	0.0154119	83	3	33	10	0.644383	-1.92487	-0.911296	2.72218
ENSRNOG00000020468_at	25	5	20	0.33	0.76	0.92	1.11	2.3	STARD4	0.120261	0.257055	76	10	33	10	0.391031	-0.912871	-0.553001	1.29099
ENSRNOG00000004479_at	25	4	21	0.31	0.67	0.81	0.97	3.1	AURKA	0.335021	0.524582	76	10	41	2	-0.226455	0.707107	0.320256	-1
ENSRNOG00000008283_at	25	21	4	0.57	0.96	1.11	1.32	3.89	B4GALT5	0.000119629	0.0056475	81	5	29	14	0.895274	-2.15415	-1.26611	3.04642
ENSRNOG00000031211_at	25	22	3	0.26	0.92	1.18	1.6	9.04	ACSM5	0.301924	0.501075	75	11	34	9	0.273722	-0.63901	-0.387101	0.903696
ENSRNOG00000000635_at	25	25	0	0.72	1.05	1.16	1.37	2.5	ARID5B	0.773084	0.88934	76	10	39	4	-0.0761387	0.218218	0.107676	-0.308607
ENSRNOG00000001616_at	25	0	25	0.42	0.76	0.86	0.98	1.41	SENP7	1	1	78	8	39	4	0	0	0	0
ENSRNOG00000009096_at	25	0	25	0.3	0.8	0.91	0.98	1.34	PON3	0.256603	0.446061	78	8	36	7	0.229416	-0.632456	-0.324443	0.894427
ENSRNOG00000009875_at	25	25	0	0.16	0.81	1.31	2.73	71.91	AKR1B10	0.549077	0.714901	78	8	37	6	0.152277	-0.436436	-0.215353	0.617213
ENSRNOG00000010551_at	25	0	25	0.46	0.71	0.83	0.94	1.47	LHX2	0.0897262	0.218066	79	7	35	8	0.344124	-0.948683	-0.486664	1.34164
ENSRNOG00000012420_at	25	0	25	0.53	0.74	0.81	0.91	1.34	BCL9L	0.00922418	0.0537368	78	8	31	12	0.62565	-1.46059	-0.884802	2.06559
ENSRNOG00000013137_at	25	0	25	0.29	0.77	0.9	1.01	1.33	CLEC4F	0.0311618	0.11238	81	5	35	8	0.416954	-1.2455	-0.589662	1.76141
ENSRNOG00000013803_at	25	0	25	0.29	0.72	0.89	1.09	1.72	HELLS	0.228485	0.400245	79	7	36	7	0.266485	-0.763763	-0.376867	1.08012
ENSRNOG00000014604_at	25	0	25	0.24	0.7	0.79	0.92	1.77	SIGMAR1	0.793917	0.905057	74	12	36	7	0.0778499	-0.187317	-0.110096	0.264906
ENSRNOG00000014653_at	25	25	0	0.84	1.01	1.14	1.31	8.36	ARL11	0.549077	0.714901	78	8	37	6	0.152277	-0.436436	-0.215353	0.617213
ENSRNOG00000016700_at	25	0	25	0.48	0.73	0.83	0.93	1.3	TCF21	0.0311618	0.11238	81	5	35	8	0.416954	-1.2455	-0.589662	1.76141
ENSRNOG00000016949_at	25	25	0	0.65	1.1	1.27	1.43	2.38	SLC25A33	0.432885	0.61072	75	11	35	8	0.194625	-0.468293	-0.275241	0.662266
ENSRNOG00000019977_at	25	0	25	0.39	0.74	0.84	0.93	1.33	PTPRF	0.00525595	0.0394097	80	6	32	11	0.617213	-1.58424	-0.872872	2.24045
ENSRNOG00000026124_at	25	0	25	0.4	0.74	0.83	0.96	1.35	ID3	0.0689475	0.179849	80	6	35	8	0.380693	-1.09109	-0.538382	1.54303
ENSRNOG00000036806_at	25	0	25	0.38	0.72	0.83	0.94	1.48	AOC3	0.399342	0.579772	77	9	36	7	0.192024	-0.51031	-0.271563	0.721688
ENSRNOG00000001110_at	25	24	1	0.55	1.06	1.22	1.41	2.83	N4BP2L1	0.801038	0.91226	71	15	37	6	-0.117851	0.267261	0.166667	-0.377964
ENSRNOG00000012404_at	25	1	24	0.12	0.69	0.93	1.15	2.63	THRSP	0.17838	0.342586	81	5	37	6	0.263076	-0.86164	-0.372046	1.21854
ENSRNOG00000018406_at	25	1	24	0.36	0.75	0.88	1	2.14	WIPF1	0.0956851	0.218709	78	8	34	9	0.385758	-0.990148	-0.545545	1.40028
ENSRNOG00000025923_at	25	1	24	0.38	0.71	0.82	0.93	1.67	ZMIZ2	0.0488161	0.139159	79	7	34	9	0.422452	-1.12268	-0.597438	1.58771
ENSRNOG00000006396_at	25	2	23	0.38	0.77	0.9	1.02	2.08	SDC1	0.00525595	0.0394097	80	6	32	11	0.617213	-1.58424	-0.872872	2.24045
ENSRNOG00000013267_at	25	2	23	0.47	0.74	0.84	0.96	1.91	Rat: Pric285	0.190691	0.362856	76	10	34	9	0.3114	-0.749269	-0.440386	1.05963
ENSRNOG00000017765_at	25	23	2	0.62	0.96	1.12	1.28	2.99	NET1	0.0115902	0.0613821	80	6	33	10	0.537667	-1.42887	-0.760376	2.02073
ENSRNOG00000032978_at	25	23	2	0.54	0.91	1.04	1.22	7.34	TES	0.758953	0.875301	78	8	38	5	0.0758098	-0.226455	-0.107211	0.320256
ENSRNOG00000035760_at	25	23	2	0.44	0.96	1.13	1.34	4.17	Rat: SNORD47	0.114939	0.249994	77	9	34	9	0.348743	-0.866025	-0.493197	1.22474
ENSRNOG00000011141_at	25	10	15	0.35	0.85	0.99	1.12	3.3	SERPINA11	0.190691	0.362856	76	10	34	9	0.3114	-0.749269	-0.440386	1.05963
ENSRNOG00000023856_at	25	15	10	0.39	0.87	0.98	1.17	2.36	AGXT	0.0068524	0.0421915	81	5	33	10	0.573539	-1.58114	-0.811107	2.23607
ENSRNOG00000000565_at	25	11	14	0.42	0.79	0.97	1.14	2.31	SGPL1	0.0132092	0.0662454	79	7	32	11	0.581238	-1.44338	-0.821995	2.04124
ENSRNOG00000001379_at	25	14	11	0.1	0.66	1.02	1.62	5.38	CYP3A5	0.0256692	0.0951394	79	7	33	10	0.501486	-1.28719	-0.709208	1.82036
ENSRNOG00000003260_at	25	12	13	0.19	0.87	1.08	1.29	2.48	NR1I3	0.0560986	0.155245	78	8	33	10	0.464991	-1.1547	-0.657596	1.63299
ENSRNOG00000020992_at	25	12	13	0.25	0.91	1.01	1.12	2.93	SELENBP1	0.570225	0.738627	77	9	37	6	0.114708	-0.316228	-0.162221	0.447214
ENSRNOG00000020254_at	24	8	16	0.26	0.67	0.89	1.17	4.77	PER2	0.268902	0.461846	77	9	35	8	0.270031	-0.693103	-0.381881	0.980196
ENSRNOG00000012665_at	24	7	17	0.39	0.75	0.89	1	1.94	C9orf95	1	1	75	11	38	5	-0.0384048	0.102062	0.0543125	-0.144338
ENSRNOG00000019716_at	24	7	17	0.45	0.77	0.92	1.11	3.86	NTF3	0.0132092	0.0662454	79	7	32	11	0.581238	-1.44338	-0.821995	2.04124
ENSRNOG00000000561_at	24	19	5	0.37	0.96	1.15	1.34	1.89	KIAA1274	0.432885	0.61072	75	11	35	8	0.194625	-0.468293	-0.275241	0.662266
ENSRNOG00000000902_at	24	19	5	0.5	0.87	1.05	1.28	2.19	HSPH1	0.581638	0.747868	76	10	36	7	0.154303	-0.396059	-0.218218	0.560112
ENSRNOG00000012843_at	24	5	19	0.12	0.82	0.96	1.13	2.2	ASPG	0.000999617	0.0154119	80	6	30	13	0.778499	-1.87317	-1.10096	2.64906
ENSRNOG00000002218_at	24	20	4	0.4	0.92	1.09	1.26	2.1	STBD1	0.432885	0.61072	75	11	35	8	0.194625	-0.468293	-0.275241	0.662266
ENSRNOG00000003291_at	24	20	4	0.6	0.95	1.08	1.23	2.77	CREG1	0.0897262	0.218066	79	7	35	8	0.344124	-0.948683	-0.486664	1.34164
ENSRNOG00000004257_at	24	21	3	0.52	0.98	1.13	1.31	2.19	CTPS2	0.0186024	0.0732491	78	8	32	11	0.544949	-1.31122	-0.770675	1.85435
AFFX-r2-Bs-thr-5_s_at	24	0	24	0.23	0.62	0.77	0.9	2.54	AFFX-r2-Bs-thr-5_s_at	0.570225	0.738627	77	9	37	6	0.114708	-0.316228	-0.162221	0.447214
ENSRNOG00000002171_at	24	0	24	0.3	0.67	0.81	0.97	1.52	PHLDB2	1	1	77	9	38	5	0.0380693	-0.109109	-0.0538382	0.154303
ENSRNOG00000005705_at	24	24	0	0.72	0.95	1.01	1.12	50.53	QPCT	0.399342	0.579772	77	9	36	7	0.192024	-0.51031	-0.271563	0.721688
ENSRNOG00000005931_at	24	0	24	0.31	0.74	0.88	0.96	1.15	CPQ	0.15948	0.32037	78	8	35	8	0.307238	-0.816497	-0.4345	1.1547
ENSRNOG00000008192_at	24	24	0	0.76	1.01	1.08	1.2	3.12	Rat: Slc48a1	0.15948	0.32037	78	8	35	8	0.307238	-0.816497	-0.4345	1.1547
ENSRNOG00000010208_at	24	24	0	0.66	0.93	1.05	1.27	15.54	TIMP1	1	1	77	9	38	5	0.0380693	-0.109109	-0.0538382	0.154303
ENSRNOG00000010805_at	24	24	0	0.6	0.97	1.13	1.43	23.4	FABP4	0.15948	0.32037	78	8	35	8	0.307238	-0.816497	-0.4345	1.1547
ENSRNOG00000011557_at	24	24	0	0.6	0.91	1	1.19	44.58	S100A8	0.750739	0.8698	78	8	40	3	-0.0751646	0.246183	0.106299	-0.348155
ENSRNOG00000014526_at	24	0	24	0.34	0.74	0.86	0.98	1.27	CARS2	0.773084	0.88934	76	10	39	4	-0.0761387	0.218218	0.107676	-0.308607
ENSRNOG00000017751_at	24	0	24	0.4	0.73	0.83	0.91	1.29	ARL6IP1	1	1	76	10	38	5	0	0	0	0
ENSRNOG00000018110_at	24	0	24	0.38	0.76	0.89	0.97	1.38	SVIL	0.114939	0.249994	77	9	34	9	0.348743	-0.866025	-0.493197	1.22474
ENSRNOG00000018346_at	24	0	24	0.45	0.76	0.86	0.97	1.23	AGTR1	0.00241933	0.0246318	82	4	33	10	0.60911	-1.74574	-0.861411	2.46885
ENSRNOG00000018536_at	24	24	0	0.79	1.01	1.12	1.3	3.24	PCK2	0.15948	0.32037	78	8	35	8	0.307238	-0.816497	-0.4345	1.1547
ENSRNOG00000026316_at	24	24	0	0.77	1.07	1.19	1.32	2.49	WDR43	0.000931082	0.0154119	82	4	32	11	0.688247	-1.89737	-0.973329	2.68328
ENSRNOG00000039969_at	24	24	0	0.77	1.05	1.14	1.3	4.49	DSC2	1	1	79	7	39	4	0.0375823	-0.123091	-0.0531494	0.174078
ENSRNOG00000007159_at	24	23	1	0.38	0.9	1.05	1.45	9.56	CCL2	0.0115902	0.0613821	80	6	33	10	0.537667	-1.42887	-0.760376	2.02073
ENSRNOG00000008754_at	24	23	1	0.64	0.93	1.11	1.38	3.61	FLVCR2	0.256603	0.446061	78	8	36	7	0.229416	-0.632456	-0.324443	0.894427
ENSRNOG00000018305_at	24	1	23	0.36	0.77	0.9	1.02	1.74	ST8SIA3	0.00313067	0.0292134	81	5	32	11	0.652881	-1.73506	-0.923313	2.45374
ENSRNOG00000020625_at	24	1	23	0.35	0.65	0.77	0.92	7.82	Rat: Mcpt2	0.123438	0.261372	80	6	36	7	0.303239	-0.905822	-0.428845	1.28103
ENSRNOG00000024689_at	24	23	1	0.56	0.93	1.08	1.29	11.61	HOPX	1	1	77	9	38	5	0.0380693	-0.109109	-0.0538382	0.154303
ENSRNOG00000039025_at	24	1	23	0.34	0.72	0.86	0.99	1.75	Rat: ENSRNOG00000039025	0.268902	0.461846	77	9	35	8	0.270031	-0.693103	-0.381881	0.980196
ENSRNOG00000000577_at	24	22	2	0.39	0.91	1.27	1.63	4.44	DDIT4	0.00092849	0.0154119	83	3	33	10	0.644383	-1.92487	-0.911296	2.72218
ENSRNOG00000015162_at	24	2	22	0.42	0.81	0.88	0.98	1.68	LONP2	0.228485	0.400245	79	7	36	7	0.266485	-0.763763	-0.376867	1.08012
ENSRNOG00000000821_at	24	10	14	0.46	0.76	0.92	1.05	3.1	TUBB	0.0413361	0.122508	82	4	36	7	0.375823	-1.23091	-0.531494	1.74078
ENSRNOG00000019854_at	24	10	14	0.56	0.79	0.92	1.09	5.02	NAPSA	0.549077	0.714901	78	8	37	6	0.152277	-0.436436	-0.215353	0.617213
ENSRNOG00000030729_at	24	14	10	0.31	0.93	1.07	1.22	1.92	C4A	1	1	78	8	39	4	0	0	0	0
ENSRNOG00000042848_at	24	14	10	0.42	0.92	1.04	1.21	3.81	Rat: Jam2	1	1	77	9	38	5	0.0380693	-0.109109	-0.0538382	0.154303
ENSRNOG00000023397_at	24	11	13	0.43	0.75	0.91	1.09	5.44	Rat: Ly6c	0.0115902	0.0613821	80	6	33	10	0.537667	-1.42887	-0.760376	2.02073
ENSRNOG00000004125_at	23	8	15	0.3	0.88	1	1.11	2.17	C4BPB	0.228485	0.400245	79	7	36	7	0.266485	-0.763763	-0.376867	1.08012
ENSRNOG00000010362_at	23	16	7	0.56	0.85	0.95	1.11	9.65	ANXA2	0.123438	0.261372	80	6	36	7	0.303239	-0.905822	-0.428845	1.28103
ENSRNOG00000031032_at	23	17	6	0.47	0.86	0.99	1.19	2.8	HMGN3	0.228485	0.400245	79	7	36	7	0.266485	-0.763763	-0.376867	1.08012
ENSRNOG00000011976_at	23	18	5	0.6	0.88	0.96	1.1	5.52	NUDT7	0.0132092	0.0662454	79	7	32	11	0.581238	-1.44338	-0.821995	2.04124
ENSRNOG00000017259_at	23	5	18	0.43	0.7	0.85	1	2.78	TACC3	1	1	78	8	39	4	0	0	0	0
ENSRNOG00000014256_at	23	19	4	0.48	0.94	1.21	1.57	3	FOXA3	0.542012	0.711821	76	10	40	3	-0.15162	0.452911	0.214423	-0.640513
ENSRNOG00000016356_at	23	19	4	0.58	0.9	1.09	1.38	3.37	GOT1	0.749682	0.8698	77	9	40	3	-0.113228	0.353553	0.160128	-0.5
ENSRNOG00000011042_at	23	20	3	0.6	0.9	1.06	1.28	2.6	Rat: RGD1560925	1	1	76	10	38	5	0	0	0	0
ENSRNOG00000037563_at	23	3	20	0.53	0.79	0.93	1.06	3.36	CD68	0.0488161	0.139159	79	7	34	9	0.422452	-1.12268	-0.597438	1.58771
ENSRNOG00000002393_at	23	23	0	0.75	1.07	1.16	1.28	2.54	EPRS	1	1	78	8	39	4	0	0	0	0
ENSRNOG00000002922_at	23	0	23	0.31	0.62	0.73	0.89	1.8	ADORA2B	0.581638	0.747868	76	10	36	7	0.154303	-0.396059	-0.218218	0.560112
ENSRNOG00000002946_at	23	23	0	0.77	1.01	1.13	1.33	2.99	SOCS3	0.0590879	0.158425	74	12	42	1	-0.379049	1.13228	0.536056	-1.60128
ENSRNOG00000002947_at	23	0	23	0.44	0.76	0.89	1.01	1.36	DPT	0.0148134	0.0662454	81	5	34	9	0.494902	-1.41842	-0.699896	2.00594
ENSRNOG00000004247_at	23	23	0	0.69	0.97	1.08	1.26	3.19	NHP2	0.000121799	0.0056475	82	4	30	13	0.848668	-2.17832	-1.2002	3.08062
ENSRNOG00000004554_at	23	23	0	0.51	0.88	1.09	1.33	5.01	DCN	0.758953	0.875301	78	8	38	5	0.0758098	-0.226455	-0.107211	0.320256
ENSRNOG00000004855_at	23	0	23	0.43	0.77	0.85	0.93	1.15	Rat: F1M243_RAT	0.0689475	0.179849	80	6	35	8	0.380693	-1.09109	-0.538382	1.54303
ENSRNOG00000006583_at	23	0	23	0.51	0.75	0.86	1	1.53	HPGDS	0.356406	0.551228	79	7	37	6	0.189525	-0.566139	-0.268028	0.800641
ENSRNOG00000007087_at	23	23	0	0.54	0.98	1.11	1.28	4.26	EBNA1BP2	3.79416e-05	0.00377726	83	3	30	13	0.88331	-2.34743	-1.24919	3.31976
ENSRNOG00000007258_at	23	23	0	0.61	0.94	1.08	1.26	4.47	C8orf84	0.598395	0.765946	75	11	36	7	0.116248	-0.288675	-0.164399	0.408248
ENSRNOG00000007390_at	23	23	0	0.72	0.99	1.15	1.4	2.29	NFKBIA	0.399342	0.579772	77	9	36	7	0.192024	-0.51031	-0.271563	0.721688
ENSRNOG00000009430_at	23	23	0	0.57	1.04	1.15	1.29	2.93	GNL2	0.0148134	0.0662454	81	5	34	9	0.494902	-1.41842	-0.699896	2.00594
ENSRNOG00000015736_at	23	0	23	0.35	0.79	0.94	1.01	1.46	DHRS3	0.212793	0.390858	80	6	37	6	0.226455	-0.707107	-0.320256	1
ENSRNOG00000020167_at	23	23	0	0.83	1.04	1.15	1.33	2.61	REEP5	0.0897262	0.218066	79	7	35	8	0.344124	-0.948683	-0.486664	1.34164
ENSRNOG00000020391_at	23	23	0	0.58	0.98	1.12	1.34	3.15	NIP7	0.000931082	0.0154119	82	4	32	11	0.688247	-1.89737	-0.973329	2.68328
ENSRNOG00000021270_at	23	23	0	0.79	1.01	1.12	1.25	3.11	TRMT6	0.000343615	0.00907784	82	4	31	12	0.768095	-2.04124	-1.08625	2.88675
ENSRNOG00000023799_at	23	23	0	0.81	1	1.14	1.31	4.76	PAK1IP1	0.00011436	0.0056475	83	3	31	12	0.802955	-2.21359	-1.13555	3.1305
ENSRNOG00000025811_at	23	0	23	0.45	0.76	0.9	1	1.37	CFP	0.228485	0.400245	79	7	36	7	0.266485	-0.763763	-0.376867	1.08012
ENSRNOG00000033466_at	23	0	23	0.09	0.81	0.93	1.02	1.31	Rat: Apon	0.256603	0.446061	78	8	36	7	0.229416	-0.632456	-0.324443	0.894427
ENSRNOG00000000460_at	23	22	1	0.63	0.91	1.01	1.18	7.05	HLA-DMA	0.749682	0.8698	77	9	40	3	-0.113228	0.353553	0.160128	-0.5
ENSRNOG00000002244_at	23	1	22	0.37	0.79	0.93	1.02	1.85	PDGFRA	0.0488161	0.139159	79	7	34	9	0.422452	-1.12268	-0.597438	1.58771
ENSRNOG00000002934_at	23	22	1	0.59	0.99	1.11	1.3	3.08	ATP1B1	0.0590879	0.158425	74	12	42	1	-0.379049	1.13228	0.536056	-1.60128
ENSRNOG00000003782_at	23	22	1	0.63	0.96	1.06	1.26	3.88	ACOT9	0.000343615	0.00907784	82	4	31	12	0.768095	-2.04124	-1.08625	2.88675
ENSRNOG00000010921_at	23	22	1	0.6	0.96	1.1	1.35	7.79	TAF1D	0.00143793	0.0197994	81	5	31	12	0.732941	-1.88128	-1.03653	2.66053
ENSRNOG00000015411_at	23	1	22	0.46	0.77	0.88	1.04	2.01	APOBEC1	0.0897262	0.218066	79	7	35	8	0.344124	-0.948683	-0.486664	1.34164
ENSRNOG00000017676_at	23	1	22	0.38	0.75	0.84	0.96	1.62	PLVAP	0.0689475	0.179849	80	6	35	8	0.380693	-1.09109	-0.538382	1.54303
ENSRNOG00000017819_at	23	1	22	0.16	0.84	0.95	1.06	1.81	CD14	3.03918e-05	0.00377726	84	2	31	12	0.837526	-2.4004	-1.18444	3.39467
ENSRNOG00000018662_at	23	1	22	0.17	0.81	0.94	1.06	1.54	AMACR	0.00092849	0.0154119	83	3	33	10	0.644383	-1.92487	-0.911296	2.72218
ENSRNOG00000018964_at	23	22	1	0.62	1.04	1.16	1.33	1.96	GSS	1	1	75	11	37	6	0.0385758	-0.0990148	-0.0545545	0.140028
ENSRNOG00000020938_at	23	22	1	0.5	0.87	1.09	1.5	8.85	PPP1R15A	0.0956851	0.218709	78	8	34	9	0.385758	-0.990148	-0.545545	1.40028
ENSRNOG00000021174_at	23	1	22	0.1	0.81	0.97	1.07	1.53	MACROD1	0.228485	0.400245	79	7	36	7	0.266485	-0.763763	-0.376867	1.08012
ENSRNOG00000010438_at	23	21	2	0.6	0.85	0.95	1.15	46.38	CPT1B	0.0018188	0.0232459	79	7	30	13	0.742959	-1.73445	-1.0507	2.45289
ENSRNOG00000018730_at	23	2	21	0.5	0.75	0.85	0.98	1.77	PVRL2	0.581638	0.747868	76	10	36	7	0.154303	-0.396059	-0.218218	0.560112
ENSRNOG00000006893_at	23	13	10	0.37	0.79	0.95	1.18	2.5	PPM1K	0.0488161	0.139159	79	7	34	9	0.422452	-1.12268	-0.597438	1.58771
ENSRNOG00000009005_at	23	10	13	0.35	0.87	1.05	1.19	3.33	SLCO2A1	0.000931082	0.0154119	82	4	32	11	0.688247	-1.89737	-0.973329	2.68328
ENSRNOG00000019422_at	23	11	12	0.15	0.62	1.04	1.8	11.19	EGR1	0.542012	0.711821	76	10	40	3	-0.15162	0.452911	0.214423	-0.640513
ENSRNOG00000024501_at	22	13	9	0.45	0.77	0.86	1.07	5.64	RGS3	0.00249354	0.0246318	83	3	34	9	0.566139	-1.76777	-0.800641	2.5
ENSRNOG00000009625_at	22	6	16	0.4	0.79	0.88	0.99	2.64	DPYSL2	0.356406	0.551228	79	7	37	6	0.189525	-0.566139	-0.268028	0.800641
ENSRNOG00000020991_at	22	6	16	0.34	0.74	0.92	1.15	6.19	MS4A6A	0.0689475	0.179849	80	6	35	8	0.380693	-1.09109	-0.538382	1.54303
ENSRNOG00000029028_at	22	16	6	0.47	0.91	1.08	1.29	2.4	MKNK2	0.399342	0.579772	77	9	36	7	0.192024	-0.51031	-0.271563	0.721688
ENSRNOG00000043406_at	22	5	17	0.41	0.77	0.94	1.04	1.73	RFWD2	0.779003	0.893435	76	10	37	6	0.0768095	-0.204124	-0.108625	0.288675
ENSRNOG00000009149_at	22	18	4	0.56	0.95	1.08	1.22	5.1	JAM3	0.00313067	0.0292134	81	5	32	11	0.652881	-1.73506	-0.923313	2.45374
ENSRNOG00000042692_at	22	4	18	0.19	0.79	0.94	1.06	1.78	Rat: Slc17a1	0.0603235	0.160863	75	11	42	1	-0.339683	1.06066	0.480384	-1.5
ENSRNOG00000004342_at	22	19	3	0.5	0.89	1.07	1.34	3.07	AHR	1	1	75	11	38	5	-0.0384048	0.102062	0.0543125	-0.144338
ENSRNOG00000014338_at	22	3	19	0.23	0.69	0.89	1.18	3.92	SLC25A25	0.114939	0.249994	77	9	34	9	0.348743	-0.866025	-0.493197	1.22474
AFFX-r2-Bs-dap-M_at	22	0	22	0.34	0.73	0.84	0.93	2.54	AFFX-r2-Bs-dap-M_at	0.758953	0.875301	78	8	38	5	0.0758098	-0.226455	-0.107211	0.320256
ENSRNOG00000001312_at	22	22	0	0.7	0.97	1.07	1.25	3.92	PDGFA	0.00143793	0.0197994	81	5	31	12	0.732941	-1.88128	-1.03653	2.66053
ENSRNOG00000002643_at	22	22	0	0.71	0.94	1.02	1.14	2.18	UGDH	0.758953	0.875301	78	8	38	5	0.0758098	-0.226455	-0.107211	0.320256
ENSRNOG00000002773_at	22	22	0	0.71	0.95	1.09	1.3	6.33	RGS4	0.480091	0.653937	81	5	39	4	0.111803	-0.408248	-0.158114	0.57735
ENSRNOG00000007964_at	22	22	0	0.54	0.86	1.09	1.51	4.62	TP53INP1	0.0068524	0.0421915	81	5	33	10	0.573539	-1.58114	-0.811107	2.23607
ENSRNOG00000010799_at	22	22	0	0.32	0.77	1.48	2.46	16.79	CCRN4L	0.0897262	0.218066	79	7	35	8	0.344124	-0.948683	-0.486664	1.34164
ENSRNOG00000013291_at	22	0	22	0.07	0.82	0.93	1.01	1.29	Rat: Cyp2c23	0.549077	0.714901	78	8	37	6	0.152277	-0.436436	-0.215353	0.617213
ENSRNOG00000013742_at	22	0	22	0.42	0.82	0.91	1.01	1.45	LARGE	0.228485	0.400245	79	7	36	7	0.266485	-0.763763	-0.376867	1.08012
ENSRNOG00000014818_at	22	22	0	0.77	1.04	1.17	1.34	3.23	NOL8	0.00313067	0.0292134	81	5	32	11	0.652881	-1.73506	-0.923313	2.45374
ENSRNOG00000017307_at	22	0	22	0.31	0.77	0.87	0.95	1.65	PRSS23	0.0603235	0.160863	75	11	42	1	-0.339683	1.06066	0.480384	-1.5
ENSRNOG00000018484_at	22	22	0	0.72	1.04	1.16	1.37	2.89	PLK3	0.758953	0.875301	78	8	38	5	0.0758098	-0.226455	-0.107211	0.320256
ENSRNOG00000019028_at	22	22	0	0.76	1.01	1.1	1.27	3.58	ZNRF1	1	1	77	9	39	4	-0.0379049	0.113228	0.0536056	-0.160128
ENSRNOG00000019721_at	22	0	22	0.34	0.78	0.9	1.01	1.34	YPEL3	0.00231304	0.0246318	80	6	31	12	0.697486	-1.73205	-0.986394	2.44949
ENSRNOG00000019924_at	22	22	0	0.72	0.94	1.08	1.27	2.81	THOP1	0.0201099	0.0769188	82	4	35	8	0.452911	-1.41421	-0.640513	2
ENSRNOG00000020817_at	22	0	22	0.2	0.79	0.89	0.99	2.13	CYP2A6	0.504593	0.673977	80	6	38	5	0.150329	-0.492366	-0.212598	0.696311
ENSRNOG00000024128_at	22	22	0	0.78	1.03	1.13	1.29	2.54	ACO2	0.0376285	0.122508	80	6	34	9	0.458831	-1.26491	-0.648886	1.78885
ENSRNOG00000028461_at	22	22	0	0.69	1.07	1.17	1.35	2.68	GNL3	1	1	78	8	39	4	0	0	0	0
ENSRNOG00000036661_at	22	0	22	0.39	0.78	0.95	1.04	1.41	RAB40A	0.103224	0.233358	81	5	36	7	0.339683	-1.06066	-0.480384	1.5
ENSRNOG00000003209_at	22	21	1	0.41	0.84	1.1	1.45	4.38	PCP4L1	1	1	75	11	38	5	-0.0384048	0.102062	0.0543125	-0.144338
ENSRNOG00000003687_at	22	21	1	0.56	0.86	1.01	1.29	5.15	RGS2	0.399342	0.579772	77	9	36	7	0.192024	-0.51031	-0.271563	0.721688
ENSRNOG00000009088_at	22	21	1	0.53	0.91	1.01	1.17	2.67	TXNRD1	0.0897262	0.218066	79	7	35	8	0.344124	-0.948683	-0.486664	1.34164
ENSRNOG00000011300_at	22	1	21	0.37	0.64	0.79	0.92	2.16	LAMA3	0.0689475	0.179849	80	6	35	8	0.380693	-1.09109	-0.538382	1.54303
ENSRNOG00000012443_at	22	20	2	0.57	0.93	1.07	1.26	3.7	CPT2	0.0488161	0.139159	79	7	34	9	0.422452	-1.12268	-0.597438	1.58771
ENSRNOG00000014125_at	22	2	20	0.49	0.73	0.84	0.99	3.25	EVI2B	0.212793	0.390858	80	6	37	6	0.226455	-0.707107	-0.320256	1
ENSRNOG00000015124_at	22	2	20	0.34	0.66	0.8	1.01	3.49	GPAM	0.383253	0.579772	75	11	40	3	-0.190347	0.545545	0.269191	-0.771517
ENSRNOG00000016560_at	22	20	2	0.62	0.97	1.12	1.29	3.07	C9orf89	0.103224	0.233358	81	5	36	7	0.339683	-1.06066	-0.480384	1.5
ENSRNOG00000015354_at	22	10	12	0.21	0.89	1.1	1.34	3.1	AOX1	0.123438	0.261372	80	6	36	7	0.303239	-0.905822	-0.428845	1.28103
ENSRNOG00000016653_at	22	10	12	0.44	0.85	0.98	1.13	2.49	NGEF	0.123438	0.261372	80	6	36	7	0.303239	-0.905822	-0.428845	1.28103
ENSRNOG00000003217_at	21	9	12	0.39	0.84	1.01	1.17	4.47	LGALS3BP	0.15902	0.32037	82	4	38	5	0.223607	-0.816497	-0.316228	1.1547
ENSRNOG00000009712_at	21	12	9	0.49	0.83	0.96	1.12	3.9	GALE	0.00313067	0.0292134	81	5	32	11	0.652881	-1.73506	-0.923313	2.45374
ENSRNOG00000018689_at	21	12	9	0.34	0.86	1.03	1.18	1.99	C15orf39	0.749682	0.8698	77	9	40	3	-0.113228	0.353553	0.160128	-0.5
ENSRNOG00000022218_at	21	9	12	0.39	0.82	0.96	1.09	7.08	IFI44	0.015771	0.0662454	83	3	36	7	0.411665	-1.42009	-0.582182	2.00832
ENSRNOG00000007829_at	21	8	13	0.33	0.85	0.95	1.08	2.14	LACTB2	0.570225	0.738627	77	9	37	6	0.114708	-0.316228	-0.162221	0.447214
ENSRNOG00000008781_at	21	14	7	0.53	0.92	1.04	1.18	2.8	C14orf1	0.570225	0.738627	77	9	37	6	0.114708	-0.316228	-0.162221	0.447214
ENSRNOG00000018697_at	21	14	7	0.49	0.93	1.03	1.13	2.48	ABCB6	0.123438	0.261372	80	6	36	7	0.303239	-0.905822	-0.428845	1.28103
ENSRNOG00000001548_at	21	6	15	0.42	0.76	0.89	1.06	2.47	NFE2L2	1	1	78	8	39	4	0	0	0	0
ENSRNOG00000006280_at	21	6	15	0.22	0.76	0.95	1.16	1.96	PCSK9	0.0956851	0.218709	78	8	34	9	0.385758	-0.990148	-0.545545	1.40028
ENSRNOG00000019737_at	21	15	6	0.52	0.87	0.96	1.09	4.24	SEMA4A	1	1	79	7	39	4	0.0375823	-0.123091	-0.0531494	0.174078
ENSRNOG00000008245_at	21	16	5	0.24	0.85	1.12	1.58	4.87	PTGIS	1	1	76	10	38	5	0	0	0	0
ENSRNOG00000019098_at	21	5	16	0.18	0.85	0.98	1.14	2.27	CA5A	0.0311618	0.11238	81	5	35	8	0.416954	-1.2455	-0.589662	1.76141
ENSRNOG00000007682_at	21	17	4	0.54	0.9	1.03	1.17	6.87	GRIA3	0.0689475	0.179849	80	6	35	8	0.380693	-1.09109	-0.538382	1.54303
ENSRNOG00000029528_at	21	4	17	0.14	0.81	0.92	1.04	1.64	CBS	0.399342	0.579772	77	9	36	7	0.192024	-0.51031	-0.271563	0.721688
ENSRNOG00000017105_at	21	3	18	0.18	0.82	0.95	1.03	1.86	DPYD	0.000332153	0.00907784	83	3	32	11	0.723318	-2.07307	-1.02293	2.93176
ENSRNOG00000020029_at	21	18	3	0.56	0.88	1.02	1.25	3.31	FAM195A	0.0488161	0.139159	79	7	34	9	0.422452	-1.12268	-0.597438	1.58771
ENSRNOG00000000585_at	21	21	0	0.66	1.08	1.24	1.39	1.99	AMD1	1	1	77	9	38	5	0.0380693	-0.109109	-0.0538382	0.154303
ENSRNOG00000001699_at	21	21	0	0.62	1.03	1.1	1.26	3.61	SETD4	0.000931082	0.0154119	82	4	32	11	0.688247	-1.89737	-0.973329	2.68328
ENSRNOG00000002823_at	21	0	21	0.35	0.75	0.86	1.01	1.66	MAPK9	1	1	77	9	39	4	-0.0379049	0.113228	0.0536056	-0.160128
ENSRNOG00000003153_at	21	21	0	0.7	1	1.08	1.23	5.52	ADCY10	0.000343615	0.00907784	82	4	31	12	0.768095	-2.04124	-1.08625	2.88675
ENSRNOG00000003982_at	21	21	0	0.76	1.04	1.14	1.31	2.27	PTPN21	0.504593	0.673977	80	6	38	5	0.150329	-0.492366	-0.212598	0.696311
ENSRNOG00000004298_at	21	0	21	0.25	0.79	0.89	0.96	1.1	DPYS	0.103224	0.233358	81	5	36	7	0.339683	-1.06066	-0.480384	1.5
ENSRNOG00000004786_at	21	0	21	0.39	0.79	0.9	0.97	1.18	Rat: Cyp4f1	0.0897262	0.218066	79	7	35	8	0.344124	-0.948683	-0.486664	1.34164
ENSRNOG00000006681_at	21	0	21	0.34	0.77	0.89	0.99	1.36	RDH10	0.256603	0.446061	78	8	36	7	0.229416	-0.632456	-0.324443	0.894427
ENSRNOG00000009788_at	21	0	21	0.16	0.77	0.89	0.98	1.15	SERPINA4	0.00525595	0.0394097	80	6	32	11	0.617213	-1.58424	-0.872872	2.24045
ENSRNOG00000010389_at	21	0	21	0.21	0.82	0.92	0.98	1.18	NDRG2	0.0311618	0.11238	81	5	35	8	0.416954	-1.2455	-0.589662	1.76141
ENSRNOG00000015480_at	21	21	0	0.64	0.95	1.09	1.34	2.81	PRKCZ	0.267558	0.461573	79	7	42	1	-0.185567	0.721688	0.262432	-1.02062
ENSRNOG00000020624_at	21	0	21	0.19	0.73	0.86	1.02	1.92	ACADSB	0.0115902	0.0613821	80	6	33	10	0.537667	-1.42887	-0.760376	2.02073
AFFX-r2-Bs-thr-M_s_at	21	1	20	0.36	0.73	0.86	0.95	2.29	AFFX-r2-Bs-thr-M_s_at	0.532741	0.701267	79	7	38	5	0.113228	-0.353553	-0.160128	0.5
ENSRNOG00000008816_at	21	20	1	0.47	0.93	1.17	1.48	21.84	GPNMB	0.549077	0.714901	78	8	37	6	0.152277	-0.436436	-0.215353	0.617213
ENSRNOG00000012458_at	21	1	20	0.27	0.87	0.99	1.08	1.57	CYP2E1	1	1	78	8	39	4	0	0	0	0
ENSRNOG00000013286_at	21	20	1	0.63	0.94	1.06	1.22	2.7	PDCL3	0.00241933	0.0246318	82	4	33	10	0.60911	-1.74574	-0.861411	2.46885
ENSRNOG00000013872_at	21	1	20	0.38	0.76	0.88	0.98	2.03	P2RY14	0.749682	0.8698	77	9	40	3	-0.113228	0.353553	0.160128	-0.5
ENSRNOG00000019938_at	21	1	20	0.18	0.81	0.91	1.02	1.58	SLC23A1	0.504593	0.673977	80	6	38	5	0.150329	-0.492366	-0.212598	0.696311
ENSRNOG00000020246_at	21	1	20	0.48	0.76	0.85	0.95	2.03	MYL9	1	1	78	8	39	4	0	0	0	0
ENSRNOG00000009884_at	21	2	19	0.49	0.74	0.86	0.95	6.81	LGALS1	0.716862	0.847018	79	7	41	2	-0.111803	0.408248	0.158114	-0.57735
ENSRNOG00000011582_at	21	19	2	0.61	0.93	1.05	1.19	3.49	RAB3D	0.0413361	0.122508	82	4	36	7	0.375823	-1.23091	-0.531494	1.74078
ENSRNOG00000023226_at	21	19	2	0.62	0.89	1	1.14	8.49	S100A10	0.00971173	0.0548882	82	4	34	9	0.530669	-1.58519	-0.750479	2.24179
ENSRNOG00000030712_at	21	2	19	0.13	0.63	0.88	1.11	5.75	Rat: RT1-A2	0.570225	0.738627	77	9	37	6	0.114708	-0.316228	-0.162221	0.447214
ENSRNOG00000042188_at	21	11	10	0.53	0.8	0.98	1.15	2.74	Rat: ENSRNOG00000042188	0.570225	0.738627	77	9	37	6	0.114708	-0.316228	-0.162221	0.447214
ENSRNOG00000007947_at	20	9	11	0.4	0.82	1	1.2	2.82	FAM13A	0.730345	0.851819	80	6	39	4	0.0748481	-0.258199	-0.105851	0.365148
ENSRNOG00000001859_at	20	8	12	0.28	0.9	1.02	1.17	3.23	SDF2L1	0.0311618	0.11238	81	5	35	8	0.416954	-1.2455	-0.589662	1.76141
ENSRNOG00000005376_at	20	8	12	0.42	0.73	0.88	1.08	3.67	MAD2L1	0.115974	0.249994	83	3	38	5	0.259794	-1.01036	-0.367405	1.42887
ENSRNOG00000010274_at	20	8	12	0.4	0.74	0.89	1.06	3.44	SMC4	0.15902	0.32037	82	4	38	5	0.223607	-0.816497	-0.316228	1.1547
ENSRNOG00000016244_at	20	8	12	0.46	0.82	1	1.18	2.11	MICAL2	0.356406	0.551228	79	7	37	6	0.189525	-0.566139	-0.268028	0.800641
ENSRNOG00000042185_at	20	8	12	0.41	0.85	0.96	1.08	2.44	Rat: Q0ZFS9_RAT	0.000931082	0.0154119	82	4	32	11	0.688247	-1.89737	-0.973329	2.68328
ENSRNOG00000012318_at	20	7	13	0.37	0.72	0.83	1.05	4.82	ASPM	0.504593	0.673977	80	6	38	5	0.150329	-0.492366	-0.212598	0.696311
ENSRNOG00000015976_at	20	7	13	0.29	0.8	0.98	1.15	2.17	SNRPN	0.15902	0.32037	82	4	38	5	0.223607	-0.816497	-0.316228	1.1547
ENSRNOG00000020060_at	20	7	13	0.44	0.88	1.05	1.21	1.75	ATF5	0.00641733	0.0406133	83	3	35	8	0.48857	-1.60019	-0.690942	2.26301
ENSRNOG00000020150_at	20	7	13	0.53	0.81	0.92	1.03	2.59	IL18BP	0.212793	0.390858	80	6	37	6	0.226455	-0.707107	-0.320256	1
ENSRNOG00000020573_at	20	7	13	0.5	0.81	0.98	1.14	2.51	EFNA1	0.356406	0.551228	79	7	37	6	0.189525	-0.566139	-0.268028	0.800641
ENSRNOG00000012464_at	20	6	14	0.35	0.83	1	1.14	1.97	ADH1A	0.00249354	0.0246318	83	3	34	9	0.566139	-1.76777	-0.800641	2.5
ENSRNOG00000010716_at	20	15	5	0.44	0.93	1.04	1.2	3.34	ATOH8	0.0413361	0.122508	82	4	36	7	0.375823	-1.23091	-0.531494	1.74078
ENSRNOG00000010960_at	20	5	15	0.39	0.79	0.93	1.08	1.99	ANKH	1	1	77	9	38	5	0.0380693	-0.109109	-0.0538382	0.154303
ENSRNOG00000016848_at	20	3	17	0.4	0.78	0.92	1.07	2.46	FZD4	0.542012	0.711821	76	10	40	3	-0.15162	0.452911	0.214423	-0.640513
ENSRNOG00000028566_at	20	3	17	0.4	0.8	0.94	1.06	2.24	PLD4	0.549077	0.714901	78	8	37	6	0.152277	-0.436436	-0.215353	0.617213
ENSRNOG00000039971_at	20	3	17	0.32	0.8	0.93	1.05	3.45	Rat: Ctla2a	0.17838	0.342586	81	5	37	6	0.263076	-0.86164	-0.372046	1.21854
ENSRNOG00000000216_at	20	20	0	0.83	1.06	1.17	1.31	2.69	KLF11	0.000121799	0.0056475	82	4	30	13	0.848668	-2.17832	-1.2002	3.08062
ENSRNOG00000000341_at	20	0	20	0.49	0.73	0.82	0.92	1.4	NID2	0.532741	0.701267	79	7	38	5	0.113228	-0.353553	-0.160128	0.5
ENSRNOG00000000587_at	20	20	0	0.7	1.03	1.14	1.28	2.95	RPF2	0.0488161	0.139159	79	7	34	9	0.422452	-1.12268	-0.597438	1.58771
ENSRNOG00000000604_at	20	0	20	0.54	0.75	0.82	0.92	1.19	HDAC2	1	1	77	9	38	5	0.0380693	-0.109109	-0.0538382	0.154303
ENSRNOG00000001113_at	20	0	20	0.4	0.63	0.76	0.92	2.38	MMD2	0.115974	0.249994	83	3	38	5	0.259794	-1.01036	-0.367405	1.42887
ENSRNOG00000001414_at	20	20	0	0.82	0.97	1.05	1.2	7.17	SERPINE1	0.356406	0.551228	79	7	37	6	0.189525	-0.566139	-0.268028	0.800641
ENSRNOG00000001514_at	20	20	0	0.69	0.89	0.98	1.17	2.54	CDCA7	0.00241933	0.0246318	82	4	33	10	0.60911	-1.74574	-0.861411	2.46885
ENSRNOG00000001797_at	20	20	0	0.67	0.99	1.09	1.23	2.63	UMPS	0.000332153	0.00907784	83	3	32	11	0.723318	-2.07307	-1.02293	2.93176
ENSRNOG00000003370_at	20	0	20	0.26	0.78	0.9	0.97	1.31	OTC	0.532741	0.701267	79	7	38	5	0.113228	-0.353553	-0.160128	0.5
ENSRNOG00000004616_at	20	20	0	0.72	1	1.1	1.22	5.21	Rat: Npm1	0.00092849	0.0154119	83	3	33	10	0.644383	-1.92487	-0.911296	2.72218
ENSRNOG00000005690_at	20	20	0	0.67	0.92	1.07	1.31	17.53	LMCD1	0.0311618	0.11238	81	5	35	8	0.416954	-1.2455	-0.589662	1.76141
ENSRNOG00000006978_at	20	20	0	0.75	1.04	1.17	1.36	2.2	MTERFD3	0.00971173	0.0548882	82	4	34	9	0.530669	-1.58519	-0.750479	2.24179
ENSRNOG00000007128_at	20	20	0	0.69	0.94	1.05	1.23	4.18	NOP56	4.60834e-07	0.000784933	85	1	29	14	1.03237	-2.84605	-1.45999	4.02492
ENSRNOG00000008392_at	20	20	0	0.68	0.89	1.04	1.29	2.3	SBF1	0.749682	0.8698	77	9	40	3	-0.113228	0.353553	0.160128	-0.5
ENSRNOG00000008634_at	20	20	0	0.79	1.01	1.13	1.32	2.92	CC2D1B	0.0413361	0.122508	82	4	36	7	0.375823	-1.23091	-0.531494	1.74078
ENSRNOG00000010744_at	20	0	20	0.38	0.77	0.86	0.95	1.24	NRP1	0.335021	0.524582	76	10	41	2	-0.226455	0.707107	0.320256	-1
ENSRNOG00000010750_at	20	20	0	0.81	1.04	1.14	1.3	2.21	TWISTNB	0.0148134	0.0662454	81	5	34	9	0.494902	-1.41842	-0.699896	2.00594
ENSRNOG00000010897_at	20	20	0	0.68	0.98	1.09	1.26	3.47	NEK6	0.0413361	0.122508	82	4	36	7	0.375823	-1.23091	-0.531494	1.74078
ENSRNOG00000014700_at	20	0	20	0.21	0.81	0.94	1.02	1.42	TTC36	3.79416e-05	0.00377726	83	3	30	13	0.88331	-2.34743	-1.24919	3.31976
ENSRNOG00000014743_at	20	0	20	0.43	0.81	0.88	0.97	1.18	HAGH	0.504593	0.673977	80	6	38	5	0.150329	-0.492366	-0.212598	0.696311
ENSRNOG00000018481_at	20	20	0	0.81	1.05	1.16	1.29	2.99	ZNF259	0.00313067	0.0292134	81	5	32	11	0.652881	-1.73506	-0.923313	2.45374
ENSRNOG00000019859_at	20	20	0	0.56	1.02	1.15	1.36	2.28	PLA2G15	1	1	77	9	39	4	-0.0379049	0.113228	0.0536056	-0.160128
ENSRNOG00000025001_at	20	20	0	0.68	0.91	0.99	1.15	12.73	PCOLCE	0.494396	0.670608	78	8	41	2	-0.149696	0.516398	0.211702	-0.730297
ENSRNOG00000028907_at	20	20	0	0.91	0.99	1.03	1.12	12.41	Rat: Ugt2b7	0.570225	0.738627	77	9	37	6	0.114708	-0.316228	-0.162221	0.447214
ENSRNOG00000030538_at	20	0	20	0.17	0.8	0.93	1.04	1.37	SLCO1B3	0.123438	0.261372	80	6	36	7	0.303239	-0.905822	-0.428845	1.28103
ENSRNOG00000001142_at	20	2	18	0.39	0.78	0.89	1	1.68	PRKAB1	0.0376285	0.122508	80	6	34	9	0.458831	-1.26491	-0.648886	1.78885
ENSRNOG00000012749_at	20	2	18	0.49	0.8	0.92	1.04	3.13	C1QB	0.00971173	0.0548882	82	4	34	9	0.530669	-1.58519	-0.750479	2.24179
ENSRNOG00000012807_at	20	2	18	0.43	0.8	0.92	1.01	2.4	C1QA	0.123438	0.261372	80	6	36	7	0.303239	-0.905822	-0.428845	1.28103
ENSRNOG00000012929_at	20	18	2	0.54	0.9	1.05	1.27	2.53	WSB1	0.730345	0.851819	80	6	39	4	0.0748481	-0.258199	-0.105851	0.365148
ENSRNOG00000014055_at	20	2	18	0.49	0.76	0.84	0.95	1.74	Rat: Nat2	0.00971173	0.0548882	82	4	34	9	0.530669	-1.58519	-0.750479	2.24179
ENSRNOG00000008907_at	20	1	19	0.28	0.76	0.87	0.96	1.64	FGGY	0.212793	0.390858	80	6	37	6	0.226455	-0.707107	-0.320256	1
ENSRNOG00000015109_at	20	19	1	0.46	0.97	1.09	1.33	2.65	Rat: Ubxn8	0.549077	0.714901	78	8	37	6	0.152277	-0.436436	-0.215353	0.617213
ENSRNOG00000016758_at	20	1	19	0.39	0.73	0.85	0.96	2.63	LOXL2	0.299553	0.497868	81	5	38	5	0.18712	-0.645497	-0.264628	0.912871
ENSRNOG00000036659_at	20	1	19	0.29	0.81	0.93	1.05	1.54	FN3K	0.00249354	0.0246318	83	3	34	9	0.566139	-1.76777	-0.800641	2.5
ENSRNOG00000037853_at	20	1	19	0.38	0.78	0.91	1.05	1.5	RARRES1	0.0201099	0.0769188	82	4	35	8	0.452911	-1.41421	-0.640513	2
ENSRNOG00000022325_at	20	10	10	0.39	0.73	0.92	1.12	4.82	SMC2	0.15902	0.32037	82	4	38	5	0.223607	-0.816497	-0.316228	1.1547
ENSRNOG00000003583_at	19	10	9	0.41	0.83	0.92	1.05	2.08	SMYD2	0.730345	0.851819	80	6	39	4	0.0748481	-0.258199	-0.105851	0.365148
ENSRNOG00000008713_at	19	10	9	0.46	0.85	0.97	1.13	2.15	SLC41A2	0.212793	0.390858	80	6	37	6	0.226455	-0.707107	-0.320256	1
ENSRNOG00000015496_at	19	9	10	0.5	0.83	0.95	1.15	4.6	TPM4	0.730345	0.851819	80	6	39	4	0.0748481	-0.258199	-0.105851	0.365148
ENSRNOG00000020845_at	19	9	10	0.54	0.85	0.94	1.08	3.41	TYROBP	0.0897262	0.218066	79	7	35	8	0.344124	-0.948683	-0.486664	1.34164
ENSRNOG00000027144_at	19	10	9	0.52	0.83	0.93	1.07	5.58	HLA-DMB	0.758953	0.875301	78	8	38	5	0.0758098	-0.226455	-0.107211	0.320256
ENSRNOG00000018445_at	19	11	8	0.27	0.89	1	1.12	2.16	AGT	0.228485	0.400245	79	7	36	7	0.266485	-0.763763	-0.376867	1.08012
ENSRNOG00000001369_at	19	7	12	0.15	0.6	0.91	1.29	14.5	OAS1	0.758953	0.875301	78	8	38	5	0.0758098	-0.226455	-0.107211	0.320256
ENSRNOG00000007229_at	19	12	7	0.21	0.84	1.18	1.53	3.86	NR0B2	0.00971173	0.0548882	82	4	34	9	0.530669	-1.58519	-0.750479	2.24179
ENSRNOG00000009719_at	19	12	7	0.42	0.9	1.05	1.18	2.49	C2CD2L	0.504593	0.673977	80	6	38	5	0.150329	-0.492366	-0.212598	0.696311
ENSRNOG00000021157_at	19	12	7	0.39	0.89	1.01	1.13	3.5	CTSS	1	1	77	9	39	4	-0.0379049	0.113228	0.0536056	-0.160128
ENSRNOG00000000479_at	19	6	13	0.4	0.76	0.87	1.01	2.72	KIFC1	0.730345	0.851819	80	6	39	4	0.0748481	-0.258199	-0.105851	0.365148
ENSRNOG00000009334_at	19	6	13	0.38	0.69	0.82	1.08	3.81	C15orf23	0.15902	0.32037	82	4	38	5	0.223607	-0.816497	-0.316228	1.1547
ENSRNOG00000015308_at	19	6	13	0.37	0.71	0.85	1.04	3.21	PBK	0.532741	0.701267	79	7	38	5	0.113228	-0.353553	-0.160128	0.5
ENSRNOG00000019626_at	19	6	13	0.26	0.86	1.01	1.14	1.64	SLC27A5	0.17838	0.342586	81	5	37	6	0.263076	-0.86164	-0.372046	1.21854
ENSRNOG00000013728_at	19	14	5	0.35	0.97	1.17	1.36	2.59	POLG2	0.504593	0.673977	80	6	38	5	0.150329	-0.492366	-0.212598	0.696311
ENSRNOG00000013766_at	19	14	5	0.36	0.86	0.96	1.09	2.61	ACAA2	0.0376285	0.122508	80	6	34	9	0.458831	-1.26491	-0.648886	1.78885
ENSRNOG00000018414_at	19	5	14	0.36	0.85	0.98	1.1	3.34	CSF1R	0.399342	0.579772	77	9	36	7	0.192024	-0.51031	-0.271563	0.721688
ENSRNOG00000019020_at	19	14	5	0.46	0.85	1.01	1.21	5.9	BBS2	0.00971173	0.0548882	82	4	34	9	0.530669	-1.58519	-0.750479	2.24179
ENSRNOG00000024201_at	19	14	5	0.38	0.7	0.89	1.17	9.28	Rat: D3ZU90_RAT	0.750739	0.8698	78	8	40	3	-0.0751646	0.246183	0.106299	-0.348155
ENSRNOG00000006931_at	19	4	15	0.43	0.78	0.9	1.03	4.43	EEPD1	0.15948	0.32037	78	8	35	8	0.307238	-0.816497	-0.4345	1.1547
ENSRNOG00000011902_at	19	4	15	0.57	0.8	0.89	1.01	1.97	RDH11	0.17838	0.342586	81	5	37	6	0.263076	-0.86164	-0.372046	1.21854
ENSRNOG00000019342_at	19	4	15	0.32	0.82	0.93	1.01	2.52	SULT1A4	0.0201099	0.0769188	82	4	35	8	0.452911	-1.41421	-0.640513	2
ENSRNOG00000005809_at	19	3	16	0.5	0.82	0.91	1	2.6	ARHGDIB	0.504593	0.673977	80	6	38	5	0.150329	-0.492366	-0.212598	0.696311
ENSRNOG00000009789_at	19	16	3	0.44	0.92	1.09	1.26	2.34	TOPBP1	0.334472	0.524582	77	9	41	2	-0.187912	0.615457	0.265747	-0.870388
ENSRNOG00000011875_at	19	3	16	0.31	0.88	1.01	1.12	1.58	SLC2A2	1	1	77	9	39	4	-0.0379049	0.113228	0.0536056	-0.160128
ENSRNOG00000015416_at	19	3	16	0.31	0.84	0.95	1.06	1.92	OBFC2A	0.0148134	0.0662454	81	5	34	9	0.494902	-1.41842	-0.699896	2.00594
ENSRNOG00000018415_at	19	3	16	0.48	0.79	0.89	1.01	2.24	ACOT13	1	1	79	7	40	3	-0.0374241	0.129099	0.0529256	-0.182574
ENSRNOG00000042863_at	19	3	16	0.23	0.83	0.94	1.07	1.76	CYP2J2	0.532741	0.701267	79	7	38	5	0.113228	-0.353553	-0.160128	0.5
ENSRNOG00000001235_at	19	17	2	0.6	0.85	0.99	1.25	2.95	GNA12	1	1	79	7	39	4	0.0375823	-0.123091	-0.0531494	0.174078
ENSRNOG00000004101_at	19	2	17	0.23	0.85	0.98	1.07	1.54	41334	0.17838	0.342586	81	5	37	6	0.263076	-0.86164	-0.372046	1.21854
ENSRNOG00000012876_at	19	2	17	0.22	0.83	0.94	1.05	1.68	SLC6A13	0.00249354	0.0246318	83	3	34	9	0.566139	-1.76777	-0.800641	2.5
ENSRNOG00000017964_at	19	17	2	0.58	0.91	1.08	1.22	2.34	SLC22A25	0.0413361	0.122508	82	4	36	7	0.375823	-1.23091	-0.531494	1.74078
ENSRNOG00000003772_at	19	19	0	0.61	0.97	1.11	1.29	3.16	CSRP2	0.00241933	0.0246318	82	4	33	10	0.60911	-1.74574	-0.861411	2.46885
ENSRNOG00000004282_at	19	19	0	0.64	0.99	1.16	1.33	3.09	ARL4A	0.000332153	0.00907784	83	3	32	11	0.723318	-2.07307	-1.02293	2.93176
ENSRNOG00000004763_at	19	19	0	0.69	0.94	1.03	1.16	3.49	SIRPB1	0.334472	0.524582	77	9	41	2	-0.187912	0.615457	0.265747	-0.870388
ENSRNOG00000006795_at	19	0	19	0.39	0.75	0.85	0.97	1.43	C20orf3	0.17838	0.342586	81	5	37	6	0.263076	-0.86164	-0.372046	1.21854
ENSRNOG00000007422_at	19	19	0	0.73	1	1.11	1.23	2.7	VAV2	0.549077	0.714901	78	8	37	6	0.152277	-0.436436	-0.215353	0.617213
ENSRNOG00000008984_at	19	19	0	0.67	0.95	1.11	1.3	3.37	IRAK1BP1	0.504593	0.673977	80	6	38	5	0.150329	-0.492366	-0.212598	0.696311
ENSRNOG00000009519_at	19	19	0	0.89	0.99	1.03	1.12	3.68	TTC39A	0.0413361	0.122508	82	4	36	7	0.375823	-1.23091	-0.531494	1.74078
ENSRNOG00000009754_at	19	19	0	0.64	1.01	1.21	1.38	3.65	NAMPT	0.750739	0.8698	78	8	40	3	-0.0751646	0.246183	0.106299	-0.348155
ENSRNOG00000010528_at	19	19	0	0.53	1.06	1.2	1.35	2.8	RPUSD2	0.17838	0.342586	81	5	37	6	0.263076	-0.86164	-0.372046	1.21854
ENSRNOG00000010633_at	19	0	19	0.32	0.83	0.92	0.97	1.47	ACSL1	0.299553	0.497868	81	5	38	5	0.18712	-0.645497	-0.264628	0.912871
ENSRNOG00000011019_at	19	0	19	0.38	0.78	0.87	0.96	1.36	FAAH	0.532741	0.701267	79	7	38	5	0.113228	-0.353553	-0.160128	0.5
ENSRNOG00000011439_at	19	19	0	0.8	0.94	1.04	1.17	14.97	GRK5	1	1	79	7	40	3	-0.0374241	0.129099	0.0529256	-0.182574
ENSRNOG00000012189_at	19	0	19	0.24	0.81	0.92	1.02	1.41	LECT2	0.480091	0.653937	81	5	39	4	0.111803	-0.408248	-0.158114	0.57735
ENSRNOG00000014188_at	19	19	0	0.66	0.97	1.12	1.26	6.65	TMA16	0.00092849	0.0154119	83	3	33	10	0.644383	-1.92487	-0.911296	2.72218
ENSRNOG00000014616_at	19	19	0	0.76	1.01	1.15	1.28	1.97	IARS	0.0311618	0.11238	81	5	35	8	0.416954	-1.2455	-0.589662	1.76141
ENSRNOG00000015396_at	19	19	0	0.69	1.01	1.13	1.28	2.45	SPTAN1	0.299553	0.497868	81	5	38	5	0.18712	-0.645497	-0.264628	0.912871
ENSRNOG00000016940_at	19	19	0	0.62	1.01	1.13	1.29	4.22	PPP2R2D	0.00011436	0.0056475	83	3	31	12	0.802955	-2.21359	-1.13555	3.1305
ENSRNOG00000019413_at	19	19	0	0.67	1	1.14	1.3	2.49	ATG16L2	0.09857	0.22485	76	10	42	1	-0.300658	0.984732	0.425195	-1.39262
ENSRNOG00000019453_at	19	19	0	0.74	1	1.08	1.21	3.14	RPS5	0.00249354	0.0246318	83	3	34	9	0.566139	-1.76777	-0.800641	2.5
ENSRNOG00000020083_at	19	0	19	0.35	0.78	0.94	1.03	1.46	SCLY	0.267558	0.461573	79	7	42	1	-0.185567	0.721688	0.262432	-1.02062
ENSRNOG00000020255_at	19	19	0	0.67	1.06	1.16	1.29	2.33	SARS	0.00241933	0.0246318	82	4	33	10	0.60911	-1.74574	-0.861411	2.46885
ENSRNOG00000020799_at	19	19	0	0.73	0.96	1.07	1.19	2.17	POLR2I	0.0897262	0.218066	79	7	35	8	0.344124	-0.948683	-0.486664	1.34164
ENSRNOG00000021255_at	19	19	0	0.7	0.98	1.06	1.2	2.8	SMOX	0.00241933	0.0246318	82	4	33	10	0.60911	-1.74574	-0.861411	2.46885
ENSRNOG00000023013_at	19	19	0	0.75	0.95	1.07	1.23	3.16	41336	0.532741	0.701267	79	7	38	5	0.113228	-0.353553	-0.160128	0.5
ENSRNOG00000025701_at	19	19	0	0.71	1.04	1.14	1.27	2.83	MKI67IP	9.50549e-05	0.00540371	84	2	32	11	0.758098	-2.26455	-1.07211	3.20256
ENSRNOG00000028888_at	19	19	0	0.69	0.99	1.08	1.24	3.05	SERPINA10	0.0301702	0.110204	76	10	43	0	-0.374241	1.29099	0.529256	-1.82574
ENSRNOG00000030264_at	19	19	0	0.75	1.03	1.11	1.27	2.99	FAM83H	0.00249354	0.0246318	83	3	34	9	0.566139	-1.76777	-0.800641	2.5
ENSRNOG00000031965_at	19	19	0	0.71	1.02	1.1	1.24	3.77	IMPDH2	9.50549e-05	0.00540371	84	2	32	11	0.758098	-2.26455	-1.07211	3.20256
ENSRNOG00000033564_at	19	0	19	0.26	0.81	0.91	1.03	1.7	CFD	0.299553	0.497868	81	5	38	5	0.18712	-0.645497	-0.264628	0.912871
ENSRNOG00000033887_at	19	19	0	0.55	0.87	1	1.24	12.72	ACOT1	0.000931082	0.0154119	82	4	32	11	0.688247	-1.89737	-0.973329	2.68328
ENSRNOG00000002994_at	19	1	18	0.49	0.72	0.82	0.93	1.61	POPDC2	0.00092849	0.0154119	83	3	33	10	0.644383	-1.92487	-0.911296	2.72218
ENSRNOG00000003634_at	19	18	1	0.3	0.86	1.53	2.34	5.17	ZNF354A	0.532741	0.701267	79	7	38	5	0.113228	-0.353553	-0.160128	0.5
ENSRNOG00000008371_at	19	18	1	0.21	0.91	1.44	2.27	7.74	IGFBP1	0.212793	0.390858	80	6	37	6	0.226455	-0.707107	-0.320256	1
ENSRNOG00000009342_at	19	18	1	0.67	0.95	1.02	1.16	7.26	FCN2	0.532741	0.701267	79	7	38	5	0.113228	-0.353553	-0.160128	0.5
ENSRNOG00000010989_at	19	18	1	0.56	0.99	1.1	1.25	2.75	IPO5	0.00092849	0.0154119	83	3	33	10	0.644383	-1.92487	-0.911296	2.72218
ENSRNOG00000014387_at	19	18	1	0.39	0.81	1.07	1.46	5.16	CHAC1	0.356406	0.551228	79	7	37	6	0.189525	-0.566139	-0.268028	0.800641
ENSRNOG00000005905_at	18	9	9	0.54	0.79	0.89	1.07	2.32	PDE4B	0.212793	0.390858	80	6	37	6	0.226455	-0.707107	-0.320256	1
ENSRNOG00000000655_at	18	8	10	0.56	0.84	0.92	1.05	4.22	PTPRC	0.17838	0.342586	81	5	37	6	0.263076	-0.86164	-0.372046	1.21854
ENSRNOG00000007862_at	18	10	8	0.43	0.88	0.96	1.05	2.71	ACAT1	0.549077	0.714901	78	8	37	6	0.152277	-0.436436	-0.215353	0.617213
ENSRNOG00000010253_at	18	8	10	0.21	0.84	1.01	1.16	2.28	CD163	0.730345	0.851819	80	6	39	4	0.0748481	-0.258199	-0.105851	0.365148
ENSRNOG00000027888_at	18	8	10	0.42	0.85	0.97	1.11	2.45	C3orf26	0.00641733	0.0406133	83	3	35	8	0.48857	-1.60019	-0.690942	2.26301
ENSRNOG00000033215_at	18	10	8	0.39	0.86	0.96	1.09	5.87	HLA-DRB5	1	1	79	7	39	4	0.0375823	-0.123091	-0.0531494	0.174078
ENSRNOG00000000967_at	18	11	7	0.48	0.78	0.91	1.11	5.3	AACS	0.0068524	0.0421915	81	5	33	10	0.573539	-1.58114	-0.811107	2.23607
ENSRNOG00000002886_at	18	6	12	0.43	0.78	0.88	1.04	4.14	MYH10	1	1	78	8	39	4	0	0	0	0
ENSRNOG00000003202_at	18	6	12	0.33	0.67	0.8	1.01	4.56	HMMR	0.299553	0.497868	81	5	38	5	0.18712	-0.645497	-0.264628	0.912871
ENSRNOG00000007091_at	18	6	12	0.49	0.85	0.99	1.14	3.45	LY6E	0.299553	0.497868	81	5	38	5	0.18712	-0.645497	-0.264628	0.912871
ENSRNOG00000008144_at	18	6	12	0.43	0.77	0.92	1.04	3.07	IRF1	0.212793	0.390858	80	6	37	6	0.226455	-0.707107	-0.320256	1
ENSRNOG00000015076_at	18	6	12	0.42	0.78	0.89	1.02	14.73	CYP26B1	0.730345	0.851819	80	6	39	4	0.0748481	-0.258199	-0.105851	0.365148
ENSRNOG00000018087_at	18	12	6	0.47	0.86	0.97	1.13	4.85	VIM	1	1	78	8	39	4	0	0	0	0
ENSRNOG00000030689_at	18	6	12	0.44	0.83	0.99	1.2	3.9	MS4A6A	0.17838	0.342586	81	5	37	6	0.263076	-0.86164	-0.372046	1.21854
ENSRNOG00000000386_at	18	14	4	0.19	0.95	1.13	1.33	2.39	PBLD	1	1	79	7	39	4	0.0375823	-0.123091	-0.0531494	0.174078
ENSRNOG00000000457_at	18	14	4	0.58	0.82	0.96	1.14	4.21	TAP1	0.000838924	0.0154119	84	2	34	9	0.601317	-1.96946	-0.85039	2.78524
ENSRNOG00000003897_at	18	4	14	0.29	0.79	0.93	1.08	6.25	COL1A1	0.480091	0.653937	81	5	39	4	0.111803	-0.408248	-0.158114	0.57735
ENSRNOG00000036673_at	18	4	14	0.32	0.75	0.92	1.05	3.03	SECTM1	1	1	81	5	40	3	0.0371135	-0.144338	-0.0524864	0.204124
ENSRNOG00000000569_at	18	15	3	0.63	0.92	1.04	1.13	2.36	C10orf54	1	1	79	7	40	3	-0.0374241	0.129099	0.0529256	-0.182574
ENSRNOG00000016484_at	18	15	3	0.53	0.96	1.05	1.2	2.22	GSTK1	0.0311618	0.11238	81	5	35	8	0.416954	-1.2455	-0.589662	1.76141
ENSRNOG00000019944_at	18	15	3	0.57	0.95	1.04	1.19	2.86	FKBP8	0.0413361	0.122508	82	4	36	7	0.375823	-1.23091	-0.531494	1.74078
ENSRNOG00000042162_at	18	15	3	0.56	0.87	0.99	1.14	2.95	WFDC3	0.212793	0.390858	80	6	37	6	0.226455	-0.707107	-0.320256	1
ENSRNOG00000005041_at	18	2	16	0.37	0.81	0.92	1.05	1.67	CRIP2	9.50549e-05	0.00540371	84	2	32	11	0.758098	-2.26455	-1.07211	3.20256
ENSRNOG00000005596_at	18	2	16	0.44	0.76	0.87	0.98	1.97	GDPD1	0.00971173	0.0548882	82	4	34	9	0.530669	-1.58519	-0.750479	2.24179
ENSRNOG00000008755_at	18	16	2	0.53	0.95	1.02	1.09	3.91	ACOX1	0.0376285	0.122508	80	6	34	9	0.458831	-1.26491	-0.648886	1.78885
ENSRNOG00000009446_at	18	16	2	0.53	0.96	1.05	1.26	2.2	RXRA	0.334472	0.524582	77	9	41	2	-0.187912	0.615457	0.265747	-0.870388
ENSRNOG00000014650_at	18	2	16	0.22	0.82	0.95	1.12	1.73	SEMA4G	0.532741	0.701267	79	7	38	5	0.113228	-0.353553	-0.160128	0.5
ENSRNOG00000028063_at	18	16	2	0.58	0.93	1.07	1.22	2.46	TMEM38B	0.716862	0.847018	79	7	41	2	-0.111803	0.408248	0.158114	-0.57735
ENSRNOG00000000924_at	18	18	0	0.8	1.02	1.12	1.26	2.39	SLC7A1	6.41445e-05	0.00502539	85	1	33	10	0.714064	-2.33874	-1.00984	3.30748
ENSRNOG00000001957_at	18	0	18	0.1	0.79	0.88	0.98	2.22	SULT1E1	0.17838	0.342586	81	5	37	6	0.263076	-0.86164	-0.372046	1.21854
ENSRNOG00000002129_at	18	0	18	0.4	0.8	0.9	1.03	1.51	LRRC8B	0.504593	0.673977	80	6	38	5	0.150329	-0.492366	-0.212598	0.696311
ENSRNOG00000002135_at	18	18	0	0.73	0.98	1.1	1.22	2.42	SGCB	0.015771	0.0662454	83	3	36	7	0.411665	-1.42009	-0.582182	2.00832
ENSRNOG00000003312_at	18	18	0	0.8	0.97	1.03	1.12	7.85	CHI3L1	0.750739	0.8698	78	8	40	3	-0.0751646	0.246183	0.106299	-0.348155
ENSRNOG00000004606_at	18	0	18	0.36	0.78	0.86	0.97	1.37	MEIS1	1	1	78	8	39	4	0	0	0	0
ENSRNOG00000005096_at	18	18	0	0.63	0.94	1.09	1.23	2.27	BZW2	0.015771	0.0662454	83	3	36	7	0.411665	-1.42009	-0.582182	2.00832
ENSRNOG00000007197_at	18	0	18	0.45	0.77	0.88	0.99	1.26	NR1H4	0.504593	0.673977	80	6	38	5	0.150329	-0.492366	-0.212598	0.696311
ENSRNOG00000007213_at	18	18	0	0.67	1.04	1.16	1.32	2.11	YARS	0.212793	0.390858	80	6	37	6	0.226455	-0.707107	-0.320256	1
ENSRNOG00000007433_at	18	18	0	0.66	0.93	1.03	1.22	3.78	CYB561	0.494396	0.670608	78	8	41	2	-0.149696	0.516398	0.211702	-0.730297
ENSRNOG00000007927_at	18	0	18	0.05	0.76	0.91	1.06	1.68	METTL7B	0.716862	0.847018	79	7	41	2	-0.111803	0.408248	0.158114	-0.57735
ENSRNOG00000008150_at	18	0	18	0.37	0.8	0.91	1.03	1.39	FAM214A	0.504593	0.673977	80	6	38	5	0.150329	-0.492366	-0.212598	0.696311
ENSRNOG00000008510_at	18	0	18	0.49	0.77	0.85	0.98	1.36	ABTB2	1	1	77	9	39	4	-0.0379049	0.113228	0.0536056	-0.160128
ENSRNOG00000009592_at	18	0	18	0.36	0.8	0.91	1.02	1.47	CYB5R3	0.212793	0.390858	80	6	37	6	0.226455	-0.707107	-0.320256	1
ENSRNOG00000010007_at	18	18	0	0.71	1.04	1.2	1.35	2.08	SRSF4	1	1	78	8	39	4	0	0	0	0
ENSRNOG00000010237_at	18	18	0	0.67	0.96	1.07	1.26	2.24	MAP7D1	0.662885	0.814876	81	5	42	1	-0.110432	0.5	0.156174	-0.707107
ENSRNOG00000012603_at	18	18	0	0.74	1.05	1.16	1.34	2.19	SESTD1	0.0201099	0.0769188	82	4	35	8	0.452911	-1.41421	-0.640513	2
ENSRNOG00000014008_at	18	18	0	0.44	1.02	1.48	1.9	4.39	MFSD2A	1	1	78	8	39	4	0	0	0	0
ENSRNOG00000017453_at	18	18	0	0.88	1	1.08	1.22	3.36	PTPN2	1	1	80	6	40	3	0	0	0	0
ENSRNOG00000018220_at	18	18	0	0.72	1	1.16	1.33	2.09	PDE4DIP	1	1	81	5	41	2	-0.0369611	0.154303	0.0522708	-0.218218
ENSRNOG00000018353_at	18	18	0	0.7	1.01	1.15	1.29	3	RAD17	0.00641733	0.0406133	83	3	35	8	0.48857	-1.60019	-0.690942	2.26301
ENSRNOG00000019752_at	18	0	18	0.43	0.78	0.87	0.95	1.22	SLC29A1	0.015771	0.0662454	83	3	36	7	0.411665	-1.42009	-0.582182	2.00832
ENSRNOG00000020829_at	18	18	0	0.79	0.98	1.1	1.21	3.5	THEM4	0.00092849	0.0154119	83	3	33	10	0.644383	-1.92487	-0.911296	2.72218
ENSRNOG00000021276_at	18	0	18	0.28	0.73	0.87	1	1.81	BMP2	0.103224	0.233358	81	5	36	7	0.339683	-1.06066	-0.480384	1.5
ENSRNOG00000022256_at	18	18	0	0.45	0.89	1.05	1.35	11.05	CXCL10	0.00092849	0.0154119	83	3	33	10	0.644383	-1.92487	-0.911296	2.72218
ENSRNOG00000022910_at	18	0	18	0.39	0.77	0.89	0.99	1.42	EMCN	1	1	80	6	40	3	0	0	0	0
ENSRNOG00000023366_at	18	18	0	0.75	1.01	1.09	1.21	2.44	STYXL1	0.0376285	0.122508	80	6	34	9	0.458831	-1.26491	-0.648886	1.78885
ENSRNOG00000027089_at	18	18	0	0.76	1.03	1.18	1.35	1.94	ELL2	0.270359	0.461846	78	8	42	1	-0.223607	0.816497	0.316228	-1.1547
ENSRNOG00000027808_at	18	0	18	0.53	0.76	0.87	0.98	1.4	LILRA5	0.212793	0.390858	80	6	37	6	0.226455	-0.707107	-0.320256	1
ENSRNOG00000000258_at	18	17	1	0.59	1.01	1.11	1.27	2.75	PRMT7	0.0689475	0.179849	80	6	35	8	0.380693	-1.09109	-0.538382	1.54303
ENSRNOG00000004072_at	18	17	1	0.67	0.98	1.13	1.29	2.33	MYO1C	0.17838	0.342586	81	5	37	6	0.263076	-0.86164	-0.372046	1.21854
ENSRNOG00000006697_at	18	17	1	0.48	0.94	1.11	1.37	3.61	TMEM55A	0.00236031	0.0246318	84	2	35	8	0.523937	-1.80739	-0.740959	2.55604
ENSRNOG00000007104_at	18	17	1	0.49	0.92	1.03	1.22	4	ITPR1	0.494396	0.670608	78	8	41	2	-0.149696	0.516398	0.211702	-0.730297
ENSRNOG00000010698_at	18	1	17	0.58	0.71	0.81	0.89	3.85	CA1	0.212793	0.390858	80	6	37	6	0.226455	-0.707107	-0.320256	1
ENSRNOG00000010819_at	18	1	17	0.51	0.76	0.84	0.95	1.55	HSPA4L	0.270359	0.461846	78	8	42	1	-0.223607	0.816497	0.316228	-1.1547
ENSRNOG00000010906_at	18	1	17	0.35	0.79	0.89	1.01	1.93	CCL5	0.0828164	0.208833	82	4	37	6	0.299392	-1.0328	-0.423405	1.46059
ENSRNOG00000014232_at	18	1	17	0.28	0.71	0.87	1.02	1.63	P2RY1	0.549077	0.714901	78	8	37	6	0.152277	-0.436436	-0.215353	0.617213
ENSRNOG00000015195_at	18	1	17	0.36	0.78	0.91	1.02	1.68	HDHD3	0.00641733	0.0406133	83	3	35	8	0.48857	-1.60019	-0.690942	2.26301
ENSRNOG00000017277_at	18	17	1	0.63	0.89	0.99	1.17	5.69	IGSF6	1	1	79	7	39	4	0.0375823	-0.123091	-0.0531494	0.174078
ENSRNOG00000017981_at	18	17	1	0.6	0.89	1.07	1.3	2.61	MCM10	0.504593	0.673977	80	6	38	5	0.150329	-0.492366	-0.212598	0.696311
ENSRNOG00000018282_at	18	17	1	0.65	0.93	1.04	1.16	2.29	GDA	1	1	78	8	39	4	0	0	0	0
ENSRNOG00000004839_at	17	9	8	0.44	0.89	1.07	1.22	2.54	B4GALNT1	0.299553	0.497868	81	5	38	5	0.18712	-0.645497	-0.264628	0.912871
ENSRNOG00000007607_at	17	9	8	0.26	0.7	0.89	1.22	4.09	NR4A1	1	1	80	6	40	3	0	0	0	0
ENSRNOG00000012681_at	17	8	9	0.49	0.83	0.95	1.05	3.6	LGALS9C	0.0828164	0.208833	82	4	37	6	0.299392	-1.0328	-0.423405	1.46059
ENSRNOG00000018753_at	17	10	7	0.46	0.88	1.06	1.21	2.03	PRELID2	0.549077	0.714901	78	8	37	6	0.152277	-0.436436	-0.215353	0.617213
ENSRNOG00000020281_at	17	10	7	0.4	0.71	0.86	1.1	4.07	KIF22	0.0592698	0.158425	83	3	37	6	0.33541	-1.22474	-0.474342	1.73205
ENSRNOG00000032778_at	17	7	10	0.34	0.69	0.86	1.06	4.31	BUB1	0.15902	0.32037	82	4	38	5	0.223607	-0.816497	-0.316228	1.1547
ENSRNOG00000011361_at	17	5	12	0.24	0.84	1.01	1.15	1.76	Rat: Slc37a4	0.504593	0.673977	80	6	38	5	0.150329	-0.492366	-0.212598	0.696311
ENSRNOG00000019996_at	17	5	12	0.48	0.78	0.88	1	2.09	SLC16A1	0.356406	0.551228	79	7	37	6	0.189525	-0.566139	-0.268028	0.800641
ENSRNOG00000023400_at	17	5	12	0.49	0.78	0.88	1.02	2.68	DTX3L	0.504593	0.673977	80	6	38	5	0.150329	-0.492366	-0.212598	0.696311
ENSRNOG00000000459_at	17	4	13	0.31	0.76	0.93	1.07	3.5	PSMB9	0.0592698	0.158425	83	3	37	6	0.33541	-1.22474	-0.474342	1.73205
ENSRNOG00000003809_at	17	13	4	0.62	0.94	1.06	1.23	2.49	SAT1	0.758953	0.875301	78	8	38	5	0.0758098	-0.226455	-0.107211	0.320256
ENSRNOG00000011276_at	17	4	13	0.49	0.8	0.91	0.99	2.2	C10orf57	0.00641733	0.0406133	83	3	35	8	0.48857	-1.60019	-0.690942	2.26301
ENSRNOG00000012622_at	17	4	13	0.41	0.88	0.99	1.09	1.98	MMP15	0.749682	0.8698	77	9	40	3	-0.113228	0.353553	0.160128	-0.5
ENSRNOG00000012881_at	17	4	13	0.5	0.81	0.93	1.05	5.23	FGL2	0.532741	0.701267	79	7	38	5	0.113228	-0.353553	-0.160128	0.5
ENSRNOG00000013468_at	17	13	4	0.53	0.86	1.01	1.16	2.3	FAM213B	0.115974	0.249994	83	3	38	5	0.259794	-1.01036	-0.367405	1.42887
ENSRNOG00000016038_at	17	13	4	0.46	0.87	0.96	1.1	5.71	MGMT	0.0201099	0.0769188	82	4	35	8	0.452911	-1.41421	-0.640513	2
ENSRNOG00000019179_at	17	4	13	0.52	0.84	0.95	1.08	1.96	Rat: Q8K3Z1_RAT	0.299553	0.497868	81	5	38	5	0.18712	-0.645497	-0.264628	0.912871
ENSRNOG00000020684_at	17	13	4	0.59	0.96	1.07	1.23	1.93	VAT1	0.532741	0.701267	79	7	38	5	0.113228	-0.353553	-0.160128	0.5
ENSRNOG00000008322_at	17	14	3	0.45	0.89	1.04	1.23	6	ABCA3	0.270359	0.461846	78	8	42	1	-0.223607	0.816497	0.316228	-1.1547
ENSRNOG00000026647_at	17	14	3	0.61	0.9	0.98	1.12	4.65	CXCL16	0.504593	0.673977	80	6	38	5	0.150329	-0.492366	-0.212598	0.696311
ENSRNOG00000000379_at	17	2	15	0.44	0.79	0.92	1.03	1.53	DNAJC12	0.17838	0.342586	81	5	37	6	0.263076	-0.86164	-0.372046	1.21854
ENSRNOG00000002142_at	17	15	2	0.46	0.87	1.01	1.21	2.71	CDS1	0.000287386	0.00907784	84	2	33	10	0.679366	-2.12132	-0.960769	3
ENSRNOG00000017577_at	17	2	15	0.25	0.84	0.94	1.04	1.74	BPHL	0.730345	0.851819	80	6	39	4	0.0748481	-0.258199	-0.105851	0.365148
ENSRNOG00000018516_at	17	15	2	0.66	0.91	1.02	1.17	4.37	IMPA2	0.0148134	0.0662454	81	5	34	9	0.494902	-1.41842	-0.699896	2.00594
ENSRNOG00000020679_at	17	15	2	0.64	0.96	1.08	1.21	2.72	ICAM1	0.212793	0.390858	80	6	37	6	0.226455	-0.707107	-0.320256	1
ENSRNOG00000001086_at	17	0	17	0.45	0.77	0.87	1.01	1.55	VPS37B	1	1	77	9	39	4	-0.0379049	0.113228	0.0536056	-0.160128
ENSRNOG00000002925_at	17	17	0	0.87	0.97	1.02	1.13	5.79	Rat: Tsx	0.0689475	0.179849	80	6	35	8	0.380693	-1.09109	-0.538382	1.54303
ENSRNOG00000002985_at	17	17	0	0.65	0.95	1.06	1.25	5.07	NOS1AP	1	1	79	7	40	3	-0.0374241	0.129099	0.0529256	-0.182574
ENSRNOG00000004351_at	17	17	0	0.75	1.01	1.09	1.24	2.56	SLC25A29	0.716862	0.847018	79	7	41	2	-0.111803	0.408248	0.158114	-0.57735
ENSRNOG00000006388_at	17	0	17	0.29	0.75	0.85	0.96	1.33	PYGL	0.15902	0.32037	82	4	38	5	0.223607	-0.816497	-0.316228	1.1547
ENSRNOG00000009094_at	17	17	0	0.74	1.05	1.16	1.31	2.82	NUDT4	0.22089	0.390858	83	3	39	4	0.184805	-0.771517	-0.261354	1.09109
ENSRNOG00000010210_at	17	17	0	0.84	1.01	1.08	1.22	4.24	SLC7A11	0.212793	0.390858	80	6	37	6	0.226455	-0.707107	-0.320256	1
ENSRNOG00000010833_at	17	17	0	0.68	0.95	1.07	1.2	2.45	MTHFD2	0.0488161	0.139159	79	7	34	9	0.422452	-1.12268	-0.597438	1.58771
ENSRNOG00000011205_at	17	17	0	0.73	0.95	1.05	1.17	3.75	CCL18	0.480091	0.653937	81	5	39	4	0.111803	-0.408248	-0.158114	0.57735
ENSRNOG00000012019_at	17	17	0	0.8	1	1.05	1.14	4.92	B3GALNT1	0.439493	0.61072	82	4	39	4	0.148454	-0.57735	-0.209946	0.816497
ENSRNOG00000012440_at	17	0	17	0.38	0.75	0.87	0.99	1.69	MSRA	0.716862	0.847018	79	7	41	2	-0.111803	0.408248	0.158114	-0.57735
ENSRNOG00000012480_at	17	0	17	0.43	0.8	0.91	1.03	1.33	ACPL2	0.299553	0.497868	81	5	38	5	0.18712	-0.645497	-0.264628	0.912871
ENSRNOG00000013987_at	17	17	0	0.84	1.04	1.13	1.28	3.66	SBNO2	1	1	79	7	40	3	-0.0374241	0.129099	0.0529256	-0.182574
ENSRNOG00000015088_at	17	0	17	0.52	0.78	0.9	1.03	1.81	PRUNE2	0.17838	0.342586	81	5	37	6	0.263076	-0.86164	-0.372046	1.21854
ENSRNOG00000015438_at	17	0	17	0.37	0.85	0.95	1	1.23	CES1	0.299553	0.497868	81	5	38	5	0.18712	-0.645497	-0.264628	0.912871
ENSRNOG00000016595_at	17	0	17	0.41	0.71	0.79	0.92	1.51	HHEX	0.228485	0.400245	79	7	36	7	0.266485	-0.763763	-0.376867	1.08012
ENSRNOG00000017496_at	17	17	0	0.71	0.93	1.05	1.18	2.79	CNP	0.0828164	0.208833	82	4	37	6	0.299392	-1.0328	-0.423405	1.46059
ENSRNOG00000017506_at	17	17	0	0.87	1.02	1.1	1.19	2.33	CLTB	0.0201099	0.0769188	82	4	35	8	0.452911	-1.41421	-0.640513	2
ENSRNOG00000017589_at	17	17	0	0.75	0.96	1.05	1.18	5.52	GNAT1	0.494396	0.670608	78	8	41	2	-0.149696	0.516398	0.211702	-0.730297
ENSRNOG00000018485_at	17	0	17	0.4	0.77	0.89	0.99	1.24	GPR155	0.00641733	0.0406133	83	3	35	8	0.48857	-1.60019	-0.690942	2.26301
ENSRNOG00000019667_at	17	0	17	0.36	0.76	0.87	0.99	1.36	PPFIBP2	0.299553	0.497868	81	5	38	5	0.18712	-0.645497	-0.264628	0.912871
ENSRNOG00000020830_at	17	17	0	0.61	0.93	1.08	1.3	2.95	C19orf46	0.718027	0.847018	80	6	41	2	-0.074227	0.288675	0.104973	-0.408248
ENSRNOG00000021102_at	17	17	0	0.68	0.99	1.12	1.26	2.72	SCN1B	0.750739	0.8698	78	8	40	3	-0.0751646	0.246183	0.106299	-0.348155
ENSRNOG00000022392_at	17	17	0	0.71	0.94	1.07	1.25	3.29	HSPB8	0.00236031	0.0246318	84	2	35	8	0.523937	-1.80739	-0.740959	2.55604
ENSRNOG00000033386_at	17	0	17	0.44	0.82	0.92	0.98	1.07	ITIH1	0.17838	0.342586	81	5	37	6	0.263076	-0.86164	-0.372046	1.21854
ENSRNOG00000034198_at	17	17	0	0.67	0.97	1.12	1.3	3.36	WBP5	0.00971173	0.0548882	82	4	34	9	0.530669	-1.58519	-0.750479	2.24179
ENSRNOG00000039274_at	17	17	0	0.52	0.85	1.07	1.34	4.13	Rat: ENSRNOG00000039274	0.504593	0.673977	80	6	38	5	0.150329	-0.492366	-0.212598	0.696311
ENSRNOG00000042369_at	17	0	17	0.36	0.8	0.92	0.99	1.18	CFH	0.212793	0.390858	80	6	37	6	0.226455	-0.707107	-0.320256	1
ENSRNOG00000000034_at	17	1	16	0.39	0.78	0.91	1.04	1.74	NUAK2	0.532741	0.701267	79	7	38	5	0.113228	-0.353553	-0.160128	0.5
ENSRNOG00000004019_at	17	16	1	0.54	0.9	1.02	1.21	6.12	PHLDA1	0.356406	0.551228	79	7	37	6	0.189525	-0.566139	-0.268028	0.800641
ENSRNOG00000005524_at	17	16	1	0.63	1.01	1.13	1.29	4.42	PNO1	0.0201099	0.0769188	82	4	35	8	0.452911	-1.41421	-0.640513	2
ENSRNOG00000006327_at	17	16	1	0.66	0.97	1.07	1.21	2.59	RCC2	0.00092849	0.0154119	83	3	33	10	0.644383	-1.92487	-0.911296	2.72218
ENSRNOG00000011292_at	17	1	16	0.44	0.79	0.9	1	3.68	COL1A2	1	1	80	6	40	3	0	0	0	0
ENSRNOG00000014059_at	17	16	1	0.66	0.98	1.14	1.26	2.92	ODF2L	0.00641733	0.0406133	83	3	35	8	0.48857	-1.60019	-0.690942	2.26301
ENSRNOG00000017503_at	17	16	1	0.5	0.91	1.13	1.41	4.8	PPARGC1B	0.532741	0.701267	79	7	38	5	0.113228	-0.353553	-0.160128	0.5
ENSRNOG00000019834_at	17	16	1	0.64	0.96	1.07	1.23	2.66	HSP90AB1	0.015771	0.0662454	83	3	36	7	0.411665	-1.42009	-0.582182	2.00832
ENSRNOG00000020298_at	17	16	1	0.63	1.01	1.09	1.24	2.27	BAG3	0.299553	0.497868	81	5	38	5	0.18712	-0.645497	-0.264628	0.912871
ENSRNOG00000023588_at	17	1	16	0.28	0.81	0.93	1.03	1.87	DMGDH	0.730345	0.851819	80	6	39	4	0.0748481	-0.258199	-0.105851	0.365148
ENSRNOG00000029223_at	17	16	1	0.5	0.85	0.96	1.09	8.28	Rat: Prss32	0.15902	0.32037	82	4	38	5	0.223607	-0.816497	-0.316228	1.1547
ENSRNOG00000038571_at	17	1	16	0.39	0.82	0.97	1.11	1.56	FZD8	0.000838924	0.0154119	84	2	34	9	0.601317	-1.96946	-0.85039	2.78524
ENSRNOG00000001816_at	16	7	9	0.4	0.77	0.91	1.07	2.61	RFC4	0.0420582	0.122508	85	1	39	4	0.256632	-1.27802	-0.362933	1.80739
ENSRNOG00000001959_at	16	9	7	0.46	0.77	0.94	1.17	20.4	Rat: Mx1	0.730345	0.851819	80	6	39	4	0.0748481	-0.258199	-0.105851	0.365148
ENSRNOG00000017945_at	16	7	9	0.48	0.87	1.03	1.14	1.9	Rat: Serf1	0.730345	0.851819	80	6	39	4	0.0748481	-0.258199	-0.105851	0.365148
ENSRNOG00000018929_at	16	7	9	0.39	0.72	0.88	1.07	5.79	KIF20B	0.0407688	0.122508	84	2	38	5	0.295689	-1.23443	-0.418167	1.74574
ENSRNOG00000032813_at	16	8	8	0.54	0.86	0.97	1.1	2.56	MDC1	0.439493	0.61072	82	4	39	4	0.148454	-0.57735	-0.209946	0.816497
ENSRNOG00000004903_at	16	6	10	0.32	0.84	0.96	1.05	2.34	EBP	0.0201099	0.0769188	82	4	35	8	0.452911	-1.41421	-0.640513	2
ENSRNOG00000006646_at	16	6	10	0.6	0.81	0.91	1.02	3.68	VOPP1	0.494396	0.670608	78	8	41	2	-0.149696	0.516398	0.211702	-0.730297
ENSRNOG00000012783_at	16	10	6	0.26	0.88	1	1.17	2.68	GYS2	1	1	79	7	40	3	-0.0374241	0.129099	0.0529256	-0.182574
ENSRNOG00000018677_at	16	10	6	0.47	0.87	1.04	1.24	1.94	AKT2	0.15902	0.32037	82	4	38	5	0.223607	-0.816497	-0.316228	1.1547
ENSRNOG00000019283_at	16	6	10	0.5	0.85	1.01	1.18	2.17	P2RY2	0.00971173	0.0548882	82	4	34	9	0.530669	-1.58519	-0.750479	2.24179
ENSRNOG00000025504_at	16	6	10	0.57	0.83	0.93	1.07	2.02	ANKRD46	1	1	81	5	40	3	0.0371135	-0.144338	-0.0524864	0.204124
ENSRNOG00000028368_at	16	6	10	0.53	0.94	1.03	1.11	1.85	ETNK2	0.730345	0.851819	80	6	39	4	0.0748481	-0.258199	-0.105851	0.365148
ENSRNOG00000001554_at	16	11	5	0.49	0.86	1.03	1.22	2	C21orf91	1	1	79	7	39	4	0.0375823	-0.123091	-0.0531494	0.174078
ENSRNOG00000004649_at	16	11	5	0.56	0.83	0.95	1.14	6.33	IL1B	1	1	79	7	39	4	0.0375823	-0.123091	-0.0531494	0.174078
ENSRNOG00000010603_at	16	4	12	0.55	0.8	0.9	1.02	2.53	GZMA	0.00556801	0.0394097	85	1	37	6	0.406572	-1.69734	-0.574979	2.4004
ENSRNOG00000012502_at	16	12	4	0.51	0.92	1.03	1.13	4.09	STK17B	0.212793	0.390858	80	6	37	6	0.226455	-0.707107	-0.320256	1
ENSRNOG00000014828_at	16	12	4	0.62	0.92	1.07	1.22	3.01	AVPI1	1	1	77	9	38	5	0.0380693	-0.109109	-0.0538382	0.154303
ENSRNOG00000033206_at	16	4	12	0.35	0.84	0.95	1.05	2.01	ENTPD5	0.494396	0.670608	78	8	41	2	-0.149696	0.516398	0.211702	-0.730297
ENSRNOG00000033570_at	16	12	4	0.47	0.9	1.02	1.19	1.96	PRR5-ARHGAP8	1	1	81	5	40	3	0.0371135	-0.144338	-0.0524864	0.204124
ENSRNOG00000008539_at	16	13	3	0.48	0.86	1	1.17	3.63	LGALS2	0.0201099	0.0769188	82	4	35	8	0.452911	-1.41421	-0.640513	2
ENSRNOG00000008749_at	16	3	13	0.45	0.8	0.92	1.03	1.83	COL5A1	0.15902	0.32037	82	4	38	5	0.223607	-0.816497	-0.316228	1.1547
ENSRNOG00000014453_at	16	13	3	0.52	0.87	0.97	1.07	3.36	ANXA5	0.015771	0.0662454	83	3	36	7	0.411665	-1.42009	-0.582182	2.00832
ENSRNOG00000019009_at	16	13	3	0.55	0.89	0.97	1.08	3.08	ARRDC2	0.299553	0.497868	81	5	38	5	0.18712	-0.645497	-0.264628	0.912871
ENSRNOG00000021198_at	16	3	13	0.48	0.82	0.9	1.02	1.75	HIST1H2BC	1	1	79	7	40	3	-0.0374241	0.129099	0.0529256	-0.182574
ENSRNOG00000022839_at	16	13	3	0.57	0.86	0.99	1.2	18.91	IFIT3	1	1	78	8	39	4	0	0	0	0
ENSRNOG00000003348_at	16	2	14	0.3	0.77	0.95	1.06	1.63	RASD1	0.212793	0.390858	80	6	37	6	0.226455	-0.707107	-0.320256	1
ENSRNOG00000011796_at	16	2	14	0.32	0.85	0.97	1.1	1.62	C1R	0.0828164	0.208833	82	4	37	6	0.299392	-1.0328	-0.423405	1.46059
ENSRNOG00000024089_at	16	14	2	0.62	0.94	1.08	1.24	2.19	FNDC3B	0.480091	0.653937	81	5	39	4	0.111803	-0.408248	-0.158114	0.57735
ENSRNOG00000037443_at	16	14	2	0.57	0.92	1.07	1.23	3.79	PGAM5	0.00641733	0.0406133	83	3	35	8	0.48857	-1.60019	-0.690942	2.26301
ENSRNOG00000042022_at	16	2	14	0.5	0.82	0.93	1.03	1.69	H1F0	0.730345	0.851819	80	6	39	4	0.0748481	-0.258199	-0.105851	0.365148
ENSRNOG00000000903_at	16	16	0	0.71	1.04	1.16	1.34	2.02	Rat: ARLY_RAT	0.299553	0.497868	81	5	38	5	0.18712	-0.645497	-0.264628	0.912871
ENSRNOG00000001557_at	16	16	0	0.69	0.95	1.04	1.19	5.06	CXADR	0.00236031	0.0246318	84	2	35	8	0.523937	-1.80739	-0.740959	2.55604
ENSRNOG00000001867_at	16	16	0	0.81	1.01	1.11	1.25	1.97	SNAP29	0.103224	0.233358	81	5	36	7	0.339683	-1.06066	-0.480384	1.5
ENSRNOG00000003280_at	16	16	0	0.79	0.99	1.06	1.15	3.87	GRIN2C	0.17838	0.342586	81	5	37	6	0.263076	-0.86164	-0.372046	1.21854
ENSRNOG00000003334_at	16	16	0	0.78	1.05	1.18	1.32	2.33	KLHL21	1	1	80	6	40	3	0	0	0	0
ENSRNOG00000003357_at	16	0	16	0.43	0.81	0.92	1.03	1.44	COL3A1	1	1	81	5	40	3	0.0371135	-0.144338	-0.0524864	0.204124
ENSRNOG00000003550_at	16	16	0	0.7	1.02	1.11	1.22	4.38	ACBD6	0.532741	0.701267	79	7	38	5	0.113228	-0.353553	-0.160128	0.5
ENSRNOG00000004441_at	16	0	16	0.51	0.79	0.86	0.95	1.26	FAIM3	1	1	81	5	40	3	0.0371135	-0.144338	-0.0524864	0.204124
ENSRNOG00000005227_at	16	16	0	0.62	1	1.16	1.34	2.4	TFAP4	0.532741	0.701267	79	7	38	5	0.113228	-0.353553	-0.160128	0.5
ENSRNOG00000005257_at	16	0	16	0.35	0.74	0.84	0.96	1.53	PRKACA	0.532741	0.701267	79	7	38	5	0.113228	-0.353553	-0.160128	0.5
ENSRNOG00000005794_at	16	0	16	0.14	0.84	0.94	1.01	1.15	SLC10A1	0.15902	0.32037	82	4	38	5	0.223607	-0.816497	-0.316228	1.1547
ENSRNOG00000005979_at	16	16	0	0.67	0.93	1.07	1.19	3.2	FAM3C	0.00641733	0.0406133	83	3	35	8	0.48857	-1.60019	-0.690942	2.26301
ENSRNOG00000006526_at	16	16	0	0.67	0.95	1.02	1.13	4.87	SEMA3C	0.439493	0.61072	82	4	39	4	0.148454	-0.57735	-0.209946	0.816497
ENSRNOG00000006975_at	16	16	0	0.84	1.07	1.19	1.33	2.48	WASL	0.177579	0.342586	80	6	43	0	-0.220863	1	0.312348	-1.41421
ENSRNOG00000008628_at	16	16	0	0.64	0.99	1.13	1.32	2.93	ICA1	0.00641733	0.0406133	83	3	35	8	0.48857	-1.60019	-0.690942	2.26301
ENSRNOG00000009733_at	16	0	16	0.43	0.78	0.9	0.99	1.33	PRAF2	0.0148134	0.0662454	81	5	34	9	0.494902	-1.41842	-0.699896	2.00594
ENSRNOG00000009921_at	16	0	16	0.35	0.78	0.92	0.99	1.37	SERPINA3	0.0828164	0.208833	82	4	37	6	0.299392	-1.0328	-0.423405	1.46059
ENSRNOG00000009957_at	16	0	16	0.43	0.8	0.89	0.99	1.2	SLC25A13	0.00092849	0.0154119	83	3	33	10	0.644383	-1.92487	-0.911296	2.72218
ENSRNOG00000010478_at	16	0	16	0.13	0.86	0.95	0.98	1.26	SERPINA3	0.718027	0.847018	80	6	41	2	-0.074227	0.288675	0.104973	-0.408248
ENSRNOG00000010574_at	16	16	0	0.8	1.01	1.11	1.24	2.74	PTPN1	0.423159	0.604665	80	6	42	1	-0.147844	0.617213	0.209083	-0.872872
ENSRNOG00000012142_at	16	0	16	0.2	0.88	0.99	1.08	1.37	GLYAT	0.103224	0.233358	81	5	36	7	0.339683	-1.06066	-0.480384	1.5
ENSRNOG00000012360_at	16	16	0	0.8	1.03	1.1	1.22	2.5	GTF2H1	0.0592698	0.158425	83	3	37	6	0.33541	-1.22474	-0.474342	1.73205
ENSRNOG00000012508_at	16	0	16	0.42	0.77	0.85	0.95	1.12	SLC39A8	0.299553	0.497868	81	5	38	5	0.18712	-0.645497	-0.264628	0.912871
ENSRNOG00000012799_at	16	16	0	0.76	1.01	1.1	1.26	3.01	PRKAA1	0.00236031	0.0246318	84	2	35	8	0.523937	-1.80739	-0.740959	2.55604
ENSRNOG00000015054_at	16	0	16	0.43	0.8	0.91	0.97	1.21	RCBTB2	0.17838	0.342586	81	5	37	6	0.263076	-0.86164	-0.372046	1.21854
ENSRNOG00000015389_at	16	0	16	0.52	0.76	0.91	1.03	1.38	STAG1	0.299553	0.497868	81	5	38	5	0.18712	-0.645497	-0.264628	0.912871
ENSRNOG00000016023_at	16	0	16	0.36	0.73	0.85	0.99	1.27	KANK1	0.504593	0.673977	80	6	38	5	0.150329	-0.492366	-0.212598	0.696311
ENSRNOG00000017099_at	16	0	16	0.56	0.8	0.91	0.98	1.32	NSDHL	0.22089	0.390858	83	3	39	4	0.184805	-0.771517	-0.261354	1.09109
ENSRNOG00000017195_at	16	16	0	0.71	0.92	1.01	1.15	10.15	CTR9	0.439493	0.61072	82	4	39	4	0.148454	-0.57735	-0.209946	0.816497
ENSRNOG00000017900_at	16	0	16	0.39	0.79	0.9	1.06	1.4	RNF141	0.299553	0.497868	81	5	38	5	0.18712	-0.645497	-0.264628	0.912871
ENSRNOG00000018067_at	16	16	0	0.57	1.01	1.14	1.28	3.11	SMN2	0.00641733	0.0406133	83	3	35	8	0.48857	-1.60019	-0.690942	2.26301
ENSRNOG00000018349_at	16	16	0	0.57	1.01	1.14	1.31	2.02	POLR1B	0.015771	0.0662454	83	3	36	7	0.411665	-1.42009	-0.582182	2.00832
ENSRNOG00000019048_at	16	16	0	0.68	0.96	1.03	1.15	3.15	SOD2	0.423159	0.604665	80	6	42	1	-0.147844	0.617213	0.209083	-0.872872
ENSRNOG00000019132_at	16	16	0	0.74	1.01	1.14	1.27	2.92	Rat: Fv1	0.015771	0.0662454	83	3	36	7	0.411665	-1.42009	-0.582182	2.00832
ENSRNOG00000019311_at	16	16	0	0.74	0.98	1.11	1.27	2.5	NFKB2	0.480091	0.653937	81	5	39	4	0.111803	-0.408248	-0.158114	0.57735
ENSRNOG00000021725_at	16	16	0	0.75	0.99	1.1	1.25	2.23	MLEC	0.17838	0.342586	81	5	37	6	0.263076	-0.86164	-0.372046	1.21854
ENSRNOG00000023628_at	16	16	0	0.72	0.97	1.04	1.17	3.15	TMEM106A	0.0413361	0.122508	82	4	36	7	0.375823	-1.23091	-0.531494	1.74078
ENSRNOG00000027811_at	16	16	0	0.61	0.94	1.04	1.2	13.88	LILRA4	0.504593	0.673977	80	6	38	5	0.150329	-0.492366	-0.212598	0.696311
ENSRNOG00000031993_at	16	0	16	0.4	0.66	0.81	0.98	1.99	PRIM1	0.334472	0.524582	77	9	41	2	-0.187912	0.615457	0.265747	-0.870388
ENSRNOG00000033700_at	16	16	0	0.74	0.99	1.08	1.21	2.53	WBSCR22	0.103224	0.233358	81	5	36	7	0.339683	-1.06066	-0.480384	1.5
ENSRNOG00000000937_at	16	1	15	0.3	0.79	0.9	1.01	1.6	SLC46A3	0.000838924	0.0154119	84	2	34	9	0.601317	-1.96946	-0.85039	2.78524
ENSRNOG00000002701_at	16	1	15	0.34	0.81	0.9	0.96	1.5	HGD	0.212793	0.390858	80	6	37	6	0.226455	-0.707107	-0.320256	1
ENSRNOG00000004672_at	16	1	15	0.44	0.79	0.88	1	1.53	SEC14L2	0.0201099	0.0769188	82	4	35	8	0.452911	-1.41421	-0.640513	2
ENSRNOG00000010658_at	16	1	15	0.48	0.83	0.91	1.01	1.51	CTH	0.730345	0.851819	80	6	39	4	0.0748481	-0.258199	-0.105851	0.365148
ENSRNOG00000011599_at	16	1	15	0.53	0.79	0.9	1.05	1.81	GLDC	0.0376285	0.122508	80	6	34	9	0.458831	-1.26491	-0.648886	1.78885
ENSRNOG00000011622_at	16	1	15	0.45	0.82	0.95	1.04	1.51	ECHDC1	0.730345	0.851819	80	6	39	4	0.0748481	-0.258199	-0.105851	0.365148
ENSRNOG00000012049_at	16	1	15	0.55	0.73	0.86	0.98	1.62	SOX7	1	1	81	5	40	3	0.0371135	-0.144338	-0.0524864	0.204124
ENSRNOG00000012099_at	16	1	15	0.29	0.77	0.86	0.95	1.67	PAPD4	0.0288239	0.10593	77	9	43	0	-0.33541	1.22474	0.474342	-1.73205
ENSRNOG00000014859_at	16	15	1	0.61	0.93	1.08	1.24	2.86	RNF152	0.00971173	0.0548882	82	4	34	9	0.530669	-1.58519	-0.750479	2.24179
ENSRNOG00000020900_at	16	1	15	0.37	0.82	0.91	1.01	1.51	PRODH2	0.480091	0.653937	81	5	39	4	0.111803	-0.408248	-0.158114	0.57735
ENSRNOG00000025209_at	16	1	15	0.3	0.8	0.9	1.03	1.66	PLXND1	1	1	79	7	40	3	-0.0374241	0.129099	0.0529256	-0.182574
ENSRNOG00000026128_at	16	15	1	0.66	0.94	1.04	1.2	2.83	CPNE8	0.094528	0.218066	79	7	43	0	-0.258727	1.08012	0.365896	-1.52753
ENSRNOG00000042677_at	16	15	1	0.6	0.94	1.09	1.24	4.2	Rat: D3ZFG4_RAT	0.267558	0.461573	79	7	42	1	-0.185567	0.721688	0.262432	-1.02062
ENSRNOG00000007286_at	15	6	9	0.52	0.78	0.93	1.05	2.41	MDM1	0.399614	0.579772	83	3	40	3	0.110432	-0.5	-0.156174	0.707107
ENSRNOG00000009741_at	15	6	9	0.27	0.91	1.05	1.18	8.55	CYP4B1	0.0828164	0.208833	82	4	37	6	0.299392	-1.0328	-0.423405	1.46059
ENSRNOG00000014481_at	15	6	9	0.46	0.87	0.93	1	1.96	ADTRP	0.000205013	0.00776318	85	1	34	9	0.636209	-2.19469	-0.899735	3.10376
ENSRNOG00000019162_at	15	6	9	0.44	0.83	0.94	1.07	2.09	FAM158A	0.0828164	0.208833	82	4	37	6	0.299392	-1.0328	-0.423405	1.46059
ENSRNOG00000020470_at	15	9	6	0.46	0.84	0.97	1.1	4.9	SLC25A24	0.15902	0.32037	82	4	38	5	0.223607	-0.816497	-0.316228	1.1547
ENSRNOG00000029810_at	15	6	9	0.55	0.82	0.94	1.06	1.93	TSPAN4	0.532741	0.701267	79	7	38	5	0.113228	-0.353553	-0.160128	0.5
ENSRNOG00000037113_at	15	6	9	0.48	0.84	0.96	1.09	2.95	SLFN5	0.299553	0.497868	81	5	38	5	0.18712	-0.645497	-0.264628	0.912871
ENSRNOG00000003069_at	15	8	7	0.58	0.84	0.93	1.07	4.7	CD38	0.480091	0.653937	81	5	39	4	0.111803	-0.408248	-0.158114	0.57735
ENSRNOG00000003330_at	15	7	8	0.46	0.86	1.05	1.23	2.46	ACSF2	1	1	81	5	40	3	0.0371135	-0.144338	-0.0524864	0.204124
ENSRNOG00000010515_at	15	8	7	0.45	0.72	0.83	1.04	5.04	TRIM59	0.0592698	0.158425	83	3	37	6	0.33541	-1.22474	-0.474342	1.73205
ENSRNOG00000011820_at	15	7	8	0.49	0.82	0.95	1.06	3.3	ACPP	0.0165322	0.0662454	84	2	37	6	0.371135	-1.44338	-0.524864	2.04124
ENSRNOG00000015081_at	15	7	8	0.28	0.89	1.02	1.14	2.32	ACOT12	0.00641733	0.0406133	83	3	35	8	0.48857	-1.60019	-0.690942	2.26301
ENSRNOG00000019120_at	15	7	8	0.36	0.86	0.97	1.04	2.17	HMGCS2	0.015771	0.0662454	83	3	36	7	0.411665	-1.42009	-0.582182	2.00832
ENSRNOG00000039494_at	15	7	8	0.41	0.92	1.02	1.14	2.14	AASS	0.00191328	0.0232459	85	1	36	7	0.482475	-1.87639	-0.682323	2.65361
ENSRNOG00000001267_at	15	10	5	0.42	0.84	1	1.19	5.38	LSS	0.00971173	0.0548882	82	4	34	9	0.530669	-1.58519	-0.750479	2.24179
ENSRNOG00000003620_at	15	10	5	0.32	0.91	1.11	1.26	2.26	FMO3	0.480091	0.653937	81	5	39	4	0.111803	-0.408248	-0.158114	0.57735
ENSRNOG00000006052_at	15	5	10	0.43	0.83	0.96	1.09	2.7	SULF2	0.0165322	0.0662454	84	2	37	6	0.371135	-1.44338	-0.524864	2.04124
ENSRNOG00000010944_at	15	5	10	0.43	0.82	0.92	1.07	1.97	HYOU1	0.0165322	0.0662454	84	2	37	6	0.371135	-1.44338	-0.524864	2.04124
ENSRNOG00000017260_at	15	10	5	0.54	0.83	0.96	1.1	4.21	CDR2	0.504593	0.673977	80	6	38	5	0.150329	-0.492366	-0.212598	0.696311
ENSRNOG00000018944_at	15	10	5	0.43	0.91	1	1.09	2.45	PANK1	0.000838924	0.0154119	84	2	34	9	0.601317	-1.96946	-0.85039	2.78524
ENSRNOG00000028467_at	15	5	10	0.22	0.85	1.05	1.26	2	BLVRB	0.0592698	0.158425	83	3	37	6	0.33541	-1.22474	-0.474342	1.73205
ENSRNOG00000003736_at	15	4	11	0.4	0.82	0.94	1.04	3.72	COL5A2	0.015771	0.0662454	83	3	36	7	0.411665	-1.42009	-0.582182	2.00832
ENSRNOG00000011490_at	15	4	11	0.26	0.64	0.84	1.11	4.67	C19orf80	0.730345	0.851819	80	6	39	4	0.0748481	-0.258199	-0.105851	0.365148
ENSRNOG00000020309_at	15	11	4	0.6	0.87	0.97	1.09	1.98	GFRA3	0.299553	0.497868	81	5	38	5	0.18712	-0.645497	-0.264628	0.912871
ENSRNOG00000020928_at	15	4	11	0.41	0.9	1.02	1.13	1.76	CYP2A6	1	1	81	5	41	2	-0.0369611	0.154303	0.0522708	-0.218218
ENSRNOG00000029207_at	15	11	4	0.4	0.9	1.01	1.22	2.23	ABCB4	0.22089	0.390858	83	3	39	4	0.184805	-0.771517	-0.261354	1.09109
ENSRNOG00000030118_at	15	11	4	0.56	0.86	1	1.2	5.04	MSN	1	1	79	7	40	3	-0.0374241	0.129099	0.0529256	-0.182574
ENSRNOG00000000521_at	15	12	3	0.44	0.74	0.97	1.28	15.89	CDKN1A	0.504593	0.673977	80	6	38	5	0.150329	-0.492366	-0.212598	0.696311
ENSRNOG00000006384_at	15	3	12	0.45	0.81	0.91	1.01	3.02	DDX58	0.480091	0.653937	81	5	39	4	0.111803	-0.408248	-0.158114	0.57735
ENSRNOG00000017059_at	15	3	12	0.53	0.82	0.94	1.02	1.62	CETN2	0.00638353	0.0406133	84	2	36	7	0.447214	-1.63299	-0.632456	2.3094
ENSRNOG00000017420_at	15	12	3	0.48	0.97	1.09	1.22	2.26	NUDT6	1	1	78	8	39	4	0	0	0	0
ENSRNOG00000039284_at	15	3	12	0.42	0.78	0.91	1.04	2.29	HAUS4	0.480091	0.653937	81	5	39	4	0.111803	-0.408248	-0.158114	0.57735
ENSRNOG00000007027_at	15	13	2	0.63	0.91	1.01	1.18	3.54	HGF	1	1	80	6	40	3	0	0	0	0
ENSRNOG00000007944_at	15	13	2	0.4	0.93	1.09	1.32	3.79	EDEM1	0.664239	0.814876	82	4	42	1	-0.0733236	0.365148	0.103695	-0.516398
ENSRNOG00000012698_at	15	13	2	0.61	0.97	1.08	1.24	3.88	CHSY1	1	1	79	7	40	3	-0.0374241	0.129099	0.0529256	-0.182574
ENSRNOG00000013463_at	15	13	2	0.63	0.89	0.99	1.11	2.31	KCNJ8	0.504593	0.673977	80	6	38	5	0.150329	-0.492366	-0.212598	0.696311
ENSRNOG00000017808_at	15	13	2	0.53	1.01	1.17	1.35	2.05	KLF15	0.480091	0.653937	81	5	39	4	0.111803	-0.408248	-0.158114	0.57735
ENSRNOG00000020345_at	15	13	2	0.53	0.98	1.09	1.24	2.82	SLC25A42	0.0413361	0.122508	82	4	36	7	0.375823	-1.23091	-0.531494	1.74078
ENSRNOG00000020975_at	15	13	2	0.52	0.88	1.03	1.21	2.32	MRPL49	0.22089	0.390858	83	3	39	4	0.184805	-0.771517	-0.261354	1.09109
ENSRNOG00000021882_at	15	2	13	0.5	0.83	0.96	1.09	1.85	TMED9	0.730345	0.851819	80	6	39	4	0.0748481	-0.258199	-0.105851	0.365148
ENSRNOG00000028629_at	15	13	2	0.58	0.9	1.04	1.25	2.02	AKT1	1	1	79	7	40	3	-0.0374241	0.129099	0.0529256	-0.182574
ENSRNOG00000000041_at	15	0	15	0.42	0.84	0.95	1.07	1.46	SLC26A1	0.299553	0.497868	81	5	38	5	0.18712	-0.645497	-0.264628	0.912871
ENSRNOG00000001187_at	15	15	0	0.72	0.94	1.02	1.17	13.41	OASL	0.22089	0.390858	83	3	39	4	0.184805	-0.771517	-0.261354	1.09109
ENSRNOG00000003328_at	15	0	15	0.5	0.84	0.93	1.01	1.24	C16orf5	1	1	80	6	40	3	0	0	0	0
ENSRNOG00000003500_at	15	0	15	0.39	0.87	0.95	1.02	1.27	APOA2	0.439493	0.61072	82	4	39	4	0.148454	-0.57735	-0.209946	0.816497
ENSRNOG00000003533_at	15	0	15	0.29	0.83	0.94	1.02	1.31	CLCN4	0.00641733	0.0406133	83	3	35	8	0.48857	-1.60019	-0.690942	2.26301
ENSRNOG00000003942_at	15	15	0	0.72	1.01	1.08	1.21	3.45	ASNSD1	0.015771	0.0662454	83	3	36	7	0.411665	-1.42009	-0.582182	2.00832
ENSRNOG00000004345_at	15	0	15	0.43	0.79	0.88	0.98	1.26	DAAM1	0.0201099	0.0769188	82	4	35	8	0.452911	-1.41421	-0.640513	2
ENSRNOG00000004972_at	15	15	0	0.71	0.96	1.04	1.14	4.67	UPP1	0.716862	0.847018	79	7	41	2	-0.111803	0.408248	0.158114	-0.57735
ENSRNOG00000005053_at	15	15	0	0.89	1	1.07	1.19	3.51	EGLN3	0.504593	0.673977	80	6	38	5	0.150329	-0.492366	-0.212598	0.696311
ENSRNOG00000005987_at	15	0	15	0.29	0.81	0.91	0.99	1.27	SUOX	0.15902	0.32037	82	4	38	5	0.223607	-0.816497	-0.316228	1.1547
ENSRNOG00000010800_at	15	15	0	0.71	0.98	1.05	1.16	2.95	HADHB	0.0201099	0.0769188	82	4	35	8	0.452911	-1.41421	-0.640513	2
ENSRNOG00000013048_at	15	0	15	0.43	0.73	0.82	0.91	1.49	PDE7A	1	1	80	6	40	3	0	0	0	0
ENSRNOG00000016299_at	15	15	0	0.64	0.95	1.09	1.3	2.79	KLF4	1	1	79	7	39	4	0.0375823	-0.123091	-0.0531494	0.174078
ENSRNOG00000016691_at	15	0	15	0.33	0.79	0.91	1.01	1.4	NADKD1	1	1	81	5	41	2	-0.0369611	0.154303	0.0522708	-0.218218
ENSRNOG00000019211_at	15	0	15	0.47	0.79	0.91	1.01	1.98	OLFML3	0.115974	0.249994	83	3	38	5	0.259794	-1.01036	-0.367405	1.42887
ENSRNOG00000019383_at	15	15	0	0.54	0.97	1.1	1.29	2.59	TEF	0.21727	0.390858	75	11	41	2	-0.265334	0.792594	0.375239	-1.1209
ENSRNOG00000019776_at	15	0	15	0.29	0.79	0.89	1.01	1.46	SH3GL3	0.0407688	0.122508	84	2	38	5	0.295689	-1.23443	-0.418167	1.74574
ENSRNOG00000020259_at	15	0	15	0.2	0.76	0.9	1.01	1.31	C1orf210	0.0592698	0.158425	83	3	37	6	0.33541	-1.22474	-0.474342	1.73205
ENSRNOG00000020385_at	15	15	0	0.64	0.95	1.06	1.23	2.12	FADS3	0.0413361	0.122508	82	4	36	7	0.375823	-1.23091	-0.531494	1.74078
ENSRNOG00000020481_at	15	15	0	0.68	1.02	1.13	1.27	2.63	PAFAH1B3	0.299553	0.497868	81	5	38	5	0.18712	-0.645497	-0.264628	0.912871
ENSRNOG00000021824_at	15	15	0	0.63	0.96	1.08	1.29	2.56	DNAJB1	0.356406	0.551228	79	7	37	6	0.189525	-0.566139	-0.268028	0.800641
ENSRNOG00000023781_at	15	15	0	0.79	1.08	1.18	1.29	2.02	PLEC	0.267558	0.461573	79	7	42	1	-0.185567	0.721688	0.262432	-1.02062
ENSRNOG00000025625_at	15	0	15	0.12	0.85	0.94	1	1.17	RNASE4	0.439493	0.61072	82	4	39	4	0.148454	-0.57735	-0.209946	0.816497
ENSRNOG00000025730_at	15	15	0	0.79	1	1.1	1.24	2.31	ARMCX3	0.0828164	0.208833	82	4	37	6	0.299392	-1.0328	-0.423405	1.46059
ENSRNOG00000026748_at	15	15	0	0.75	1.04	1.14	1.24	2.27	DENND2A	1	1	79	7	40	3	-0.0374241	0.129099	0.0529256	-0.182574
ENSRNOG00000028822_at	15	15	0	0.7	0.93	1.03	1.14	2.77	NGFRAP1	0.000287386	0.00907784	84	2	33	10	0.679366	-2.12132	-0.960769	3
ENSRNOG00000031421_at	15	15	0	0.72	0.98	1.12	1.3	2.2	Rat: Eif1a	0.00641733	0.0406133	83	3	35	8	0.48857	-1.60019	-0.690942	2.26301
ENSRNOG00000031531_at	15	0	15	0.38	0.81	0.91	0.99	1.2	GBE1	0.423159	0.604665	80	6	42	1	-0.147844	0.617213	0.209083	-0.872872
ENSRNOG00000032398_at	15	15	0	0.73	1.01	1.1	1.25	2.24	C5orf30	0.15902	0.32037	82	4	38	5	0.223607	-0.816497	-0.316228	1.1547
ENSRNOG00000032945_at	15	15	0	0.69	1.01	1.1	1.25	2.15	CTDSPL	0.0156135	0.0662454	75	11	43	0	-0.413405	1.35401	0.584643	-1.91485
ENSRNOG00000042838_at	15	15	0	0.57	0.98	1.18	1.54	3.52	JUNB	0.750739	0.8698	78	8	40	3	-0.0751646	0.246183	0.106299	-0.348155
ENSRNOG00000002820_at	15	14	1	0.66	0.96	1.01	1.1	3.1	Rat: LOC24906	0.299553	0.497868	81	5	38	5	0.18712	-0.645497	-0.264628	0.912871
ENSRNOG00000005190_at	15	14	1	0.57	0.96	1.07	1.26	1.87	NIPAL2	0.0201099	0.0769188	82	4	35	8	0.452911	-1.41421	-0.640513	2
ENSRNOG00000015895_at	15	14	1	0.64	1	1.1	1.23	3.15	B4GALT6	0.0592698	0.158425	83	3	37	6	0.33541	-1.22474	-0.474342	1.73205
ENSRNOG00000018962_at	15	14	1	0.6	0.93	1.05	1.18	2.44	CTF1	0.504593	0.673977	80	6	38	5	0.150329	-0.492366	-0.212598	0.696311
ENSRNOG00000020979_at	15	14	1	0.56	0.98	1.06	1.2	2.06	PSMB4	0.17838	0.342586	81	5	37	6	0.263076	-0.86164	-0.372046	1.21854
ENSRNOG00000022615_at	15	14	1	0.64	0.94	1.07	1.23	2.02	TP53I13	0.532741	0.701267	79	7	38	5	0.113228	-0.353553	-0.160128	0.5
ENSRNOG00000023150_at	15	14	1	0.53	0.93	1.05	1.2	2.17	GPI	0.685359	0.819977	82	4	40	3	0.0739221	-0.308607	-0.104542	0.436436
ENSRNOG00000026605_at	15	14	1	0.61	0.87	1	1.23	2.43	Rat: Ifi27l2b	0.0828164	0.208833	82	4	37	6	0.299392	-1.0328	-0.423405	1.46059
ENSRNOG00000003802_at	14	5	9	0.41	0.75	0.88	1.06	3.22	PTTG1	0.115974	0.249994	83	3	38	5	0.259794	-1.01036	-0.367405	1.42887
ENSRNOG00000009946_at	14	9	5	0.54	0.89	1.02	1.16	2.9	LDLR	0.00641733	0.0406133	83	3	35	8	0.48857	-1.60019	-0.690942	2.26301
ENSRNOG00000013548_at	14	9	5	0.6	0.91	1.03	1.12	2.07	SEPW1	0.0201099	0.0769188	82	4	35	8	0.452911	-1.41421	-0.640513	2
ENSRNOG00000014051_at	14	5	9	0.52	0.81	0.9	1.01	2.37	PGRMC2	0.00641733	0.0406133	83	3	35	8	0.48857	-1.60019	-0.690942	2.26301
ENSRNOG00000014258_at	14	5	9	0.34	0.81	0.91	1.05	3.78	RAB32	0.685359	0.819977	82	4	40	3	0.0739221	-0.308607	-0.104542	0.436436
ENSRNOG00000016281_at	14	9	5	0.48	0.87	1.01	1.13	4	COL4A1	0.480091	0.653937	81	5	39	4	0.111803	-0.408248	-0.158114	0.57735
ENSRNOG00000017703_at	14	9	5	0.48	0.88	0.98	1.12	3.16	UNC93B1	0.439493	0.61072	82	4	39	4	0.148454	-0.57735	-0.209946	0.816497
ENSRNOG00000018204_at	14	9	5	0.48	0.89	1.01	1.2	3.08	SLC28A2	0.480091	0.653937	81	5	39	4	0.111803	-0.408248	-0.158114	0.57735
ENSRNOG00000023370_at	14	5	9	0.41	0.84	0.98	1.17	2.27	BST2	0.716862	0.847018	79	7	41	2	-0.111803	0.408248	0.158114	-0.57735
ENSRNOG00000027434_at	14	5	9	0.52	0.84	0.92	1.02	1.87	FITM2	0.0592698	0.158425	83	3	37	6	0.33541	-1.22474	-0.474342	1.73205
ENSRNOG00000033824_at	14	9	5	0.53	0.8	0.94	1.11	5.93	GPD2	0.000636072	0.0141682	85	1	35	8	0.559017	-2.04124	-0.790569	2.88675
ENSRNOG00000039740_at	14	5	9	0.43	0.71	0.86	1.06	3.32	CENPK	0.685359	0.819977	82	4	40	3	0.0739221	-0.308607	-0.104542	0.436436
ENSRNOG00000000221_at	14	6	8	0.52	0.82	0.95	1.09	1.97	ABHD5	0.480091	0.653937	81	5	39	4	0.111803	-0.408248	-0.158114	0.57735
ENSRNOG00000002983_at	14	8	6	0.56	0.88	0.97	1.12	1.79	NFIX	0.716862	0.847018	79	7	41	2	-0.111803	0.408248	0.158114	-0.57735
ENSRNOG00000005480_at	14	6	8	0.51	0.81	0.92	1.1	1.88	CSDA	0.718027	0.847018	80	6	41	2	-0.074227	0.288675	0.104973	-0.408248
ENSRNOG00000006916_at	14	6	8	0.34	0.88	1	1.19	1.82	SARDH	0.299553	0.497868	81	5	38	5	0.18712	-0.645497	-0.264628	0.912871
ENSRNOG00000008961_at	14	8	6	0.41	0.94	1.03	1.16	1.76	MAPRE3	0.15902	0.32037	82	4	38	5	0.223607	-0.816497	-0.316228	1.1547
ENSRNOG00000010027_at	14	8	6	0.57	0.9	1.02	1.15	2.08	ATR	0.0828164	0.208833	82	4	37	6	0.299392	-1.0328	-0.423405	1.46059
ENSRNOG00000011226_at	14	8	6	0.41	0.86	1.04	1.24	2.32	Rat: TIM8A_RAT	0.0828164	0.208833	82	4	37	6	0.299392	-1.0328	-0.423405	1.46059
ENSRNOG00000011951_at	14	6	8	0.19	0.78	0.89	1.01	3.17	PLK2	0.730345	0.851819	80	6	39	4	0.0748481	-0.258199	-0.105851	0.365148
ENSRNOG00000017469_at	14	6	8	0.57	0.79	0.89	1.02	4.73	ANXA1	1	1	79	7	40	3	-0.0374241	0.129099	0.0529256	-0.182574
ENSRNOG00000024848_at	14	6	8	0.55	0.89	0.97	1.07	2.04	FGA	0.439493	0.61072	82	4	39	4	0.148454	-0.57735	-0.209946	0.816497
ENSRNOG00000031838_at	14	6	8	0.47	0.8	0.93	1.06	2.67	Rat: LOC679840	0.504593	0.673977	80	6	38	5	0.150329	-0.492366	-0.212598	0.696311
ENSRNOG00000012953_at	14	7	7	0.4	0.81	0.96	1.12	1.81	ARSA	1	1	81	5	40	3	0.0371135	-0.144338	-0.0524864	0.204124
ENSRNOG00000000082_at	14	4	10	0.48	0.85	0.96	1.09	1.93	HLTF	0.439493	0.61072	82	4	39	4	0.148454	-0.57735	-0.209946	0.816497
ENSRNOG00000010165_at	14	10	4	0.61	0.91	1.04	1.24	1.84	TNFAIP2	0.439493	0.61072	82	4	39	4	0.148454	-0.57735	-0.209946	0.816497
ENSRNOG00000018809_at	14	10	4	0.58	0.93	1	1.1	2.13	PSMD5	0.439493	0.61072	82	4	39	4	0.148454	-0.57735	-0.209946	0.816497
ENSRNOG00000033772_at	14	4	10	0.29	0.84	0.94	1.05	2.82	SERPINB9	0.718027	0.847018	80	6	41	2	-0.074227	0.288675	0.104973	-0.408248
ENSRNOG00000007350_at	14	3	11	0.59	0.82	0.93	1.04	3.24	RAC2	0.0828164	0.208833	82	4	37	6	0.299392	-1.0328	-0.423405	1.46059
ENSRNOG00000009845_at	14	3	11	0.42	0.83	0.93	0.99	1.77	ACADM	0.22089	0.390858	83	3	39	4	0.184805	-0.771517	-0.261354	1.09109
ENSRNOG00000016945_at	14	11	3	0.57	0.85	0.94	1.08	7.18	PLA2G2A	0.270359	0.461846	78	8	42	1	-0.223607	0.816497	0.316228	-1.1547
ENSRNOG00000028801_at	14	3	11	0.53	0.86	0.96	1.07	2.47	PION	0.015771	0.0662454	83	3	36	7	0.411665	-1.42009	-0.582182	2.00832
ENSRNOG00000030317_at	14	11	3	0.48	0.92	1.01	1.12	2.25	KIF1B	1	1	80	6	40	3	0	0	0	0
ENSRNOG00000033697_at	14	3	11	0.46	0.77	0.89	1.03	2.5	CASP5	0.439493	0.61072	82	4	39	4	0.148454	-0.57735	-0.209946	0.816497
ENSRNOG00000001052_at	14	2	12	0.33	0.58	0.76	1.02	4.7	SLC25A30	0.439493	0.61072	82	4	39	4	0.148454	-0.57735	-0.209946	0.816497
ENSRNOG00000008642_at	14	2	12	0.5	0.85	0.98	1.06	1.61	SNX11	0.115974	0.249994	83	3	38	5	0.259794	-1.01036	-0.367405	1.42887
ENSRNOG00000011451_at	14	2	12	0.42	0.89	1.01	1.13	1.72	LRP3	0.0413361	0.122508	82	4	36	7	0.375823	-1.23091	-0.531494	1.74078
ENSRNOG00000014901_at	14	12	2	0.62	0.91	1.01	1.19	2.23	UGGT1	0.0828164	0.208833	82	4	37	6	0.299392	-1.0328	-0.423405	1.46059
ENSRNOG00000019971_at	14	12	2	0.61	0.91	1	1.14	2.08	KXD1	0.685359	0.819977	82	4	40	3	0.0739221	-0.308607	-0.104542	0.436436
ENSRNOG00000024823_at	14	12	2	0.51	0.87	0.98	1.13	2.52	AIFM2	0.22089	0.390858	83	3	39	4	0.184805	-0.771517	-0.261354	1.09109
ENSRNOG00000000411_at	14	14	0	0.79	0.99	1.09	1.21	2.43	NUS1	1	1	81	5	40	3	0.0371135	-0.144338	-0.0524864	0.204124
ENSRNOG00000000697_at	14	0	14	0.5	0.78	0.88	0.98	1.41	CORO1C	0.270359	0.461846	78	8	42	1	-0.223607	0.816497	0.316228	-1.1547
ENSRNOG00000002368_at	14	14	0	0.71	0.99	1.1	1.21	2.69	IARS2	0.299553	0.497868	81	5	38	5	0.18712	-0.645497	-0.264628	0.912871
ENSRNOG00000003203_at	14	0	14	0.49	0.79	0.92	0.99	1.25	HEXIM1	0.00236031	0.0246318	84	2	35	8	0.523937	-1.80739	-0.740959	2.55604
ENSRNOG00000003957_at	14	14	0	0.78	1.01	1.12	1.26	2.13	ZC3H15	1	1	80	6	40	3	0	0	0	0
ENSRNOG00000004622_at	14	0	14	0.45	0.75	0.84	0.98	1.25	CALCRL	0.115974	0.249994	83	3	38	5	0.259794	-1.01036	-0.367405	1.42887
ENSRNOG00000007367_at	14	0	14	0.45	0.78	0.87	0.94	1.16	41521	0.399614	0.579772	83	3	40	3	0.110432	-0.5	-0.156174	0.707107
ENSRNOG00000008474_at	14	0	14	0.33	0.79	0.91	1.1	1.82	ACOX3	0.299553	0.497868	81	5	38	5	0.18712	-0.645497	-0.264628	0.912871
ENSRNOG00000008936_at	14	14	0	0.86	1.05	1.13	1.28	2.95	MAP3K6	0.332475	0.523118	84	2	40	3	0.146647	-0.730297	-0.20739	1.0328
ENSRNOG00000009131_at	14	14	0	0.78	0.99	1.08	1.2	6.2	ZC3H12A	0.0513435	0.143661	78	8	43	0	-0.296908	1.1547	0.419891	-1.63299
ENSRNOG00000009795_at	14	0	14	0.49	0.8	0.89	0.96	1.34	NFIB	0.00236031	0.0246318	84	2	35	8	0.523937	-1.80739	-0.740959	2.55604
ENSRNOG00000012081_at	14	14	0	0.77	0.99	1.05	1.16	1.91	TXN	0.00638353	0.0406133	84	2	36	7	0.447214	-1.63299	-0.632456	2.3094
ENSRNOG00000012692_at	14	14	0	0.56	0.98	1.11	1.24	3.65	RIOK2	0.00236031	0.0246318	84	2	35	8	0.523937	-1.80739	-0.740959	2.55604
ENSRNOG00000012820_at	14	0	14	0.41	0.8	0.89	0.97	1.4	ADD3	1	1	82	4	41	2	0	0	0	0
ENSRNOG00000013040_at	14	14	0	0.63	1	1.15	1.26	2.24	DDX31	0.015771	0.0662454	83	3	36	7	0.411665	-1.42009	-0.582182	2.00832
ENSRNOG00000013596_at	14	14	0	0.72	0.96	1.07	1.17	2.75	DIMT1	0.00641733	0.0406133	83	3	35	8	0.48857	-1.60019	-0.690942	2.26301
ENSRNOG00000014529_at	14	14	0	0.73	1.03	1.14	1.27	2.14	UBE2Q2	0.718027	0.847018	80	6	41	2	-0.074227	0.288675	0.104973	-0.408248
ENSRNOG00000014739_at	14	0	14	0.39	0.72	0.85	1.03	1.91	WFDC2	0.15902	0.32037	82	4	38	5	0.223607	-0.816497	-0.316228	1.1547
ENSRNOG00000014808_at	14	14	0	0.68	1.01	1.1	1.23	3.16	SRFBP1	0.00236031	0.0246318	84	2	35	8	0.523937	-1.80739	-0.740959	2.55604
ENSRNOG00000016248_at	14	0	14	0.47	0.83	0.93	1.02	1.36	SOX18	0.22089	0.390858	83	3	39	4	0.184805	-0.771517	-0.261354	1.09109
ENSRNOG00000016528_at	14	0	14	0.52	0.77	0.88	0.97	1.34	PPP1R21	1	1	81	5	40	3	0.0371135	-0.144338	-0.0524864	0.204124
ENSRNOG00000017090_at	14	14	0	0.78	1.01	1.14	1.31	1.82	C16orf87	1	1	79	7	40	3	-0.0374241	0.129099	0.0529256	-0.182574
ENSRNOG00000018356_at	14	14	0	0.78	1.03	1.13	1.25	3.49	TRIM3	0.0513435	0.143661	78	8	43	0	-0.296908	1.1547	0.419891	-1.63299
ENSRNOG00000018566_at	14	14	0	0.77	1.06	1.16	1.24	2.04	CTSL2	0.015771	0.0662454	83	3	36	7	0.411665	-1.42009	-0.582182	2.00832
ENSRNOG00000019425_at	14	0	14	0.31	0.78	0.86	0.96	1.38	GABARAPL2	0.00236031	0.0246318	84	2	35	8	0.523937	-1.80739	-0.740959	2.55604
ENSRNOG00000019441_at	14	14	0	0.67	0.9	1	1.18	6.51	HSD3B2	0.00641733	0.0406133	83	3	35	8	0.48857	-1.60019	-0.690942	2.26301
ENSRNOG00000020206_at	14	14	0	0.84	1.04	1.12	1.25	2.1	CTSD	0.480091	0.653937	81	5	39	4	0.111803	-0.408248	-0.158114	0.57735
ENSRNOG00000021176_at	14	14	0	0.87	1.02	1.08	1.2	4.06	MTMR11	0.22089	0.390858	83	3	39	4	0.184805	-0.771517	-0.261354	1.09109
ENSRNOG00000021240_at	14	0	14	0.41	0.81	0.9	0.98	1.24	ATRN	0.00638353	0.0406133	84	2	36	7	0.447214	-1.63299	-0.632456	2.3094
ENSRNOG00000024886_at	14	14	0	0.66	0.99	1.11	1.24	2.04	EXT1	0.423159	0.604665	80	6	42	1	-0.147844	0.617213	0.209083	-0.872872
ENSRNOG00000028386_at	14	14	0	0.67	0.96	1.07	1.23	3.29	C22orf15	0.094528	0.218066	79	7	43	0	-0.258727	1.08012	0.365896	-1.52753
ENSRNOG00000028781_at	14	0	14	0.21	0.8	0.91	1	1.31	ABCC6	0.00236031	0.0246318	84	2	35	8	0.523937	-1.80739	-0.740959	2.55604
ENSRNOG00000031036_at	14	0	14	0.54	0.79	0.9	0.99	1.41	MDFIC	1	1	81	5	40	3	0.0371135	-0.144338	-0.0524864	0.204124
ENSRNOG00000042959_at	14	14	0	0.67	1	1.12	1.32	2.28	Rat: D3Z9S5_RAT	0.212793	0.390858	80	6	37	6	0.226455	-0.707107	-0.320256	1
ENSRNOG00000000852_at	14	13	1	0.66	0.91	1.03	1.27	1.92	PRRC2A	1	1	79	7	40	3	-0.0374241	0.129099	0.0529256	-0.182574
ENSRNOG00000003597_at	14	1	13	0.51	0.76	0.89	0.99	1.56	TUBA4A	0.163228	0.32732	77	9	42	1	-0.261968	0.903696	0.370479	-1.27802
ENSRNOG00000004307_at	14	13	1	0.59	0.84	0.98	1.13	3.01	TOR3A	0.00236031	0.0246318	84	2	35	8	0.523937	-1.80739	-0.740959	2.55604
ENSRNOG00000006118_at	14	13	1	0.42	0.95	1.2	1.49	3.04	KLF10	0.0828164	0.208833	82	4	37	6	0.299392	-1.0328	-0.423405	1.46059
ENSRNOG00000007690_at	14	13	1	0.65	0.89	0.97	1.07	10.88	CMPK2	0.000322404	0.00907784	86	0	36	7	0.517455	-2.16025	-0.731792	3.05505
ENSRNOG00000007707_at	14	1	13	0.36	0.82	0.94	1.08	1.55	ZNF467	0.00556801	0.0394097	85	1	37	6	0.406572	-1.69734	-0.574979	2.4004
ENSRNOG00000009702_at	14	13	1	0.6	0.9	1.03	1.2	2.32	LMO7	1	1	81	5	40	3	0.0371135	-0.144338	-0.0524864	0.204124
ENSRNOG00000011706_at	14	1	13	0.28	0.87	0.94	1.01	1.51	Rat: Mbl1	0.015771	0.0662454	83	3	36	7	0.411665	-1.42009	-0.582182	2.00832
ENSRNOG00000017976_at	14	1	13	0.27	0.81	0.93	1.05	1.57	SLCO2B1	0.000287386	0.00907784	84	2	33	10	0.679366	-2.12132	-0.960769	3
ENSRNOG00000019659_at	14	1	13	0.3	0.65	0.78	0.94	4.19	ASPA	0.270359	0.461846	78	8	42	1	-0.223607	0.816497	0.316228	-1.1547
ENSRNOG00000021062_at	14	13	1	0.63	0.92	0.99	1.09	3.71	FXYD5	1	1	79	7	39	4	0.0375823	-0.123091	-0.0531494	0.174078
ENSRNOG00000036698_at	14	13	1	0.66	0.96	1.06	1.21	2.05	NPLOC4	0.423159	0.604665	80	6	42	1	-0.147844	0.617213	0.209083	-0.872872
AFFX_Rat_beta-actin_5_at	13	4	9	0.46	0.83	0.97	1.1	2.51	AFFX_Rat_beta-actin_5_at	0.685359	0.819977	82	4	40	3	0.0739221	-0.308607	-0.104542	0.436436
ENSRNOG00000000096_at	13	4	9	0.39	0.9	0.99	1.09	1.66	PDZK1	0.00191328	0.0232459	85	1	36	7	0.482475	-1.87639	-0.682323	2.65361
ENSRNOG00000001088_at	13	4	9	0.53	0.79	0.9	1.01	2.21	RFC3	NA	NA	NA	NA	NA	NA	NA	NA	NA	NA
ENSRNOG00000004273_at	13	4	9	0.57	0.86	0.96	1.05	2.7	IFITM2	0.115974	0.249994	83	3	38	5	0.259794	-1.01036	-0.367405	1.42887
ENSRNOG00000004659_at	13	9	4	0.56	0.83	0.91	1.06	3.25	CRELD2	1	1	82	4	41	2	0	0	0	0
ENSRNOG00000018397_at	13	4	9	0.53	0.86	0.96	1.06	2.58	C6orf108	1	1	83	3	41	2	0.0366618	-0.182574	-0.0518476	0.258199
ENSRNOG00000019675_at	13	4	9	0.5	0.83	0.95	1.06	2.91	PYCARD	1	1	81	5	41	2	-0.0369611	0.154303	0.0522708	-0.218218
ENSRNOG00000021201_at	13	4	9	0.52	0.88	0.97	1.05	1.68	TXNIP	0.0407688	0.122508	84	2	38	5	0.295689	-1.23443	-0.418167	1.74574
ENSRNOG00000036837_at	13	4	9	0.33	0.58	0.82	1.15	16.23	NFE2	0.0592698	0.158425	83	3	37	6	0.33541	-1.22474	-0.474342	1.73205
ENSRNOG00000001501_at	13	8	5	0.49	0.91	1	1.11	2.56	SNRPA	0.00638353	0.0406133	84	2	36	7	0.447214	-1.63299	-0.632456	2.3094
ENSRNOG00000008181_at	13	5	8	0.45	0.82	0.96	1.14	1.91	CHEK1	0.22089	0.390858	83	3	39	4	0.184805	-0.771517	-0.261354	1.09109
ENSRNOG00000014168_at	13	8	5	0.39	0.95	1.07	1.24	1.85	XYLB	0.439493	0.61072	82	4	39	4	0.148454	-0.57735	-0.209946	0.816497
ENSRNOG00000014936_at	13	8	5	0.55	0.9	1	1.1	2.55	IFITM2	0.480091	0.653937	81	5	39	4	0.111803	-0.408248	-0.158114	0.57735
ENSRNOG00000018092_at	13	8	5	0.56	0.86	0.95	1.08	2.69	CD83	0.115974	0.249994	83	3	38	5	0.259794	-1.01036	-0.367405	1.42887
ENSRNOG00000020179_at	13	5	8	0.41	0.83	0.94	1.04	2	NT5C2	0.730345	0.851819	80	6	39	4	0.0748481	-0.258199	-0.105851	0.365148
ENSRNOG00000008676_at	13	6	7	0.52	0.85	0.97	1.09	3.77	EMP1	1	1	81	5	40	3	0.0371135	-0.144338	-0.0524864	0.204124
ENSRNOG00000010566_at	13	7	6	0.56	0.81	0.88	0.99	3.72	CEP44	0.0828164	0.208833	82	4	37	6	0.299392	-1.0328	-0.423405	1.46059
ENSRNOG00000012791_at	13	6	7	0.5	0.87	0.95	1.07	2.3	AJUBA	0.439493	0.61072	82	4	39	4	0.148454	-0.57735	-0.209946	0.816497
ENSRNOG00000022033_at	13	7	6	0.48	0.91	1.02	1.11	1.89	Rat: RGD1308742	0.0156254	0.0662454	85	1	38	5	0.331295	-1.5	-0.468521	2.12132
ENSRNOG00000028047_at	13	6	7	0.51	0.92	1.02	1.12	1.77	MECR	0.115974	0.249994	83	3	38	5	0.259794	-1.01036	-0.367405	1.42887
ENSRNOG00000001407_at	13	10	3	0.46	0.94	1.03	1.12	2.36	TFR2	0.718027	0.847018	80	6	41	2	-0.074227	0.288675	0.104973	-0.408248
ENSRNOG00000004011_at	13	3	10	0.37	0.75	0.88	1.05	2.09	NEDD1	0.423159	0.604665	80	6	42	1	-0.147844	0.617213	0.209083	-0.872872
ENSRNOG00000007697_at	13	3	10	0.48	0.86	0.97	1.05	1.91	C8A	0.00638353	0.0406133	84	2	36	7	0.447214	-1.63299	-0.632456	2.3094
ENSRNOG00000009152_at	13	10	3	0.41	0.93	1.05	1.19	1.97	CAPRIN1	0.299553	0.497868	81	5	38	5	0.18712	-0.645497	-0.264628	0.912871
ENSRNOG00000010301_at	13	3	10	0.54	0.83	0.91	0.99	2.6	EIF4E3	0.685359	0.819977	82	4	40	3	0.0739221	-0.308607	-0.104542	0.436436
ENSRNOG00000011647_at	13	10	3	0.49	0.88	1	1.11	5.83	S100A6	0.480091	0.653937	81	5	39	4	0.111803	-0.408248	-0.158114	0.57735
ENSRNOG00000012804_at	13	3	10	0.45	0.87	0.97	1.07	2.27	C1QC	0.730345	0.851819	80	6	39	4	0.0748481	-0.258199	-0.105851	0.365148
ENSRNOG00000016575_at	13	3	10	0.55	0.83	0.95	1.06	1.69	TNFRSF1B	0.00638353	0.0406133	84	2	36	7	0.447214	-1.63299	-0.632456	2.3094
ENSRNOG00000017780_at	13	3	10	0.39	0.91	1.01	1.09	1.64	AKR7A3	0.177579	0.342586	80	6	43	0	-0.220863	1	0.312348	-1.41421
ENSRNOG00000027234_at	13	10	3	0.55	0.81	0.98	1.17	2.97	ZNF367	0.00107178	0.0154119	86	0	37	6	0.441726	-2	-0.624695	2.82843
ENSRNOG00000029998_at	13	3	10	0.08	0.79	0.98	1.16	2.38	SLC22A25	1	1	81	5	41	2	-0.0369611	0.154303	0.0522708	-0.218218
ENSRNOG00000001782_at	13	2	11	0.35	0.81	0.95	1.05	1.83	OSBPL11	0.685359	0.819977	82	4	40	3	0.0739221	-0.308607	-0.104542	0.436436
ENSRNOG00000008498_at	13	11	2	0.61	1.04	1.18	1.31	2.01	GABARAPL1	0.718027	0.847018	80	6	41	2	-0.074227	0.288675	0.104973	-0.408248
ENSRNOG00000013786_at	13	2	11	0.37	0.77	0.97	1.26	2.16	TSC22D3	0.0156254	0.0662454	85	1	38	5	0.331295	-1.5	-0.468521	2.12132
ENSRNOG00000019504_at	13	11	2	0.62	0.89	0.98	1.1	6.43	GRTP1	0.0407688	0.122508	84	2	38	5	0.295689	-1.23443	-0.418167	1.74574
ENSRNOG00000019915_at	13	11	2	0.64	0.94	1.07	1.25	2.27	XRCC1	1	1	80	6	40	3	0	0	0	0
ENSRNOG00000023348_at	13	11	2	0.55	1.01	1.11	1.26	1.98	TBC1D2	0.0592698	0.158425	83	3	37	6	0.33541	-1.22474	-0.474342	1.73205
ENSRNOG00000027341_at	13	2	11	0.47	0.79	0.91	1.07	1.93	ODZ2	0.0156254	0.0662454	85	1	38	5	0.331295	-1.5	-0.468521	2.12132
ENSRNOG00000038789_at	13	2	11	0.55	0.8	0.86	0.97	1.6	CENPL	0.662885	0.814876	81	5	42	1	-0.110432	0.5	0.156174	-0.707107
ENSRNOG00000001185_at	13	13	0	0.71	1.02	1.14	1.26	1.95	C12orf43	0.730345	0.851819	80	6	39	4	0.0748481	-0.258199	-0.105851	0.365148
ENSRNOG00000001704_at	13	13	0	0.78	0.95	1.03	1.1	7.19	RUNX1	0.480091	0.653937	81	5	39	4	0.111803	-0.408248	-0.158114	0.57735
ENSRNOG00000001719_at	13	13	0	0.8	1.03	1.08	1.18	1.87	PSMD2	0.15902	0.32037	82	4	38	5	0.223607	-0.816497	-0.316228	1.1547
ENSRNOG00000002319_at	13	0	13	0.49	0.78	0.91	1.04	1.31	TSN	0.0513435	0.143661	78	8	43	0	-0.296908	1.1547	0.419891	-1.63299
ENSRNOG00000003611_at	13	0	13	0.46	0.78	0.88	0.98	1.59	DYNLT3	0.664239	0.814876	82	4	42	1	-0.0733236	0.365148	0.103695	-0.516398
ENSRNOG00000003866_at	13	13	0	0.82	0.98	1.05	1.2	3.84	CXCR4	1	1	79	7	40	3	-0.0374241	0.129099	0.0529256	-0.182574
ENSRNOG00000003895_at	13	13	0	0.83	0.99	1.05	1.24	9.84	RGS1	0.0592698	0.158425	83	3	37	6	0.33541	-1.22474	-0.474342	1.73205
ENSRNOG00000004049_at	13	13	0	0.65	1.06	1.2	1.33	1.83	BAIAP2	1	1	81	5	41	2	-0.0369611	0.154303	0.0522708	-0.218218
ENSRNOG00000004810_at	13	0	13	0.37	0.84	0.93	1.02	1.26	PLCB1	0.0165322	0.0662454	84	2	37	6	0.371135	-1.44338	-0.524864	2.04124
ENSRNOG00000005731_at	13	13	0	0.79	1.01	1.07	1.18	2	BIRC3	0.399614	0.579772	83	3	40	3	0.110432	-0.5	-0.156174	0.707107
ENSRNOG00000007917_at	13	13	0	0.72	0.88	0.94	1.02	4.36	CD46	0.00249354	0.0246318	83	3	34	9	0.566139	-1.76777	-0.800641	2.5
ENSRNOG00000008113_at	13	13	0	0.81	1.05	1.17	1.28	2.08	KIAA1522	0.22089	0.390858	83	3	39	4	0.184805	-0.771517	-0.261354	1.09109
ENSRNOG00000009421_at	13	0	13	0.24	0.79	0.9	0.97	1.33	IVD	0.00236031	0.0246318	84	2	35	8	0.523937	-1.80739	-0.740959	2.55604
ENSRNOG00000009539_at	13	0	13	0.55	0.77	0.85	0.95	1.27	KHDRBS3	0.480091	0.653937	81	5	39	4	0.111803	-0.408248	-0.158114	0.57735
ENSRNOG00000010124_at	13	0	13	0.34	0.82	0.92	0.99	1.43	TRIM2	0.00236031	0.0246318	84	2	35	8	0.523937	-1.80739	-0.740959	2.55604
ENSRNOG00000010888_at	13	13	0	0.57	0.89	1.05	1.27	3.49	ANKRD33B	0.0513435	0.143661	78	8	43	0	-0.296908	1.1547	0.419891	-1.63299
ENSRNOG00000011696_at	13	13	0	0.77	0.98	1.03	1.12	13.58	LIFR	0.0156254	0.0662454	85	1	38	5	0.331295	-1.5	-0.468521	2.12132
ENSRNOG00000011971_at	13	0	13	0.35	0.88	0.98	1.07	1.43	C1S	0.0592698	0.158425	83	3	37	6	0.33541	-1.22474	-0.474342	1.73205
ENSRNOG00000011973_at	13	13	0	0.79	0.93	1.01	1.15	5.38	IL7	0.094528	0.218066	79	7	43	0	-0.258727	1.08012	0.365896	-1.52753
ENSRNOG00000013794_at	13	0	13	0.42	0.83	0.93	1.05	1.35	RBP1	0.0407688	0.122508	84	2	38	5	0.295689	-1.23443	-0.418167	1.74574
ENSRNOG00000013877_at	13	0	13	0.45	0.84	0.93	1.01	1.43	TTC23	1	1	81	5	41	2	-0.0369611	0.154303	0.0522708	-0.218218
ENSRNOG00000014479_at	13	13	0	0.73	0.96	1.1	1.29	3.52	CTTNBP2NL	0.115974	0.249994	83	3	38	5	0.259794	-1.01036	-0.367405	1.42887
ENSRNOG00000014496_at	13	13	0	0.76	0.99	1.05	1.17	2.58	CORO6	1	1	81	5	41	2	-0.0369611	0.154303	0.0522708	-0.218218
ENSRNOG00000015160_at	13	13	0	0.89	0.99	1.04	1.14	2.96	GEM	0.0165322	0.0662454	84	2	37	6	0.371135	-1.44338	-0.524864	2.04124
ENSRNOG00000015749_at	13	0	13	0.4	0.87	0.94	1.01	1.39	NME3	1	1	81	5	40	3	0.0371135	-0.144338	-0.0524864	0.204124
ENSRNOG00000017488_at	13	0	13	0.53	0.82	0.91	0.98	1.23	SNX24	6.41445e-05	0.00502539	85	1	33	10	0.714064	-2.33874	-1.00984	3.30748
ENSRNOG00000018184_at	13	13	0	0.73	0.97	1.05	1.18	3.12	TPM1	0.0828164	0.208833	82	4	37	6	0.299392	-1.0328	-0.423405	1.46059
ENSRNOG00000018421_at	13	13	0	0.78	1.01	1.1	1.21	4.45	AEN	0.015771	0.0662454	83	3	36	7	0.411665	-1.42009	-0.582182	2.00832
ENSRNOG00000018704_at	13	13	0	0.82	1	1.11	1.25	2.49	NOLC1	0.00556801	0.0394097	85	1	37	6	0.406572	-1.69734	-0.574979	2.4004
ENSRNOG00000018838_at	13	13	0	0.9	1.05	1.14	1.26	2.98	PAOX	0.685359	0.819977	82	4	40	3	0.0739221	-0.308607	-0.104542	0.436436
ENSRNOG00000019316_at	13	13	0	0.85	1.05	1.15	1.28	2.17	SH3BP4	1	1	81	5	40	3	0.0371135	-0.144338	-0.0524864	0.204124
ENSRNOG00000021079_at	13	0	13	0.22	0.86	0.95	1.03	1.31	FXYD1	0.0828164	0.208833	82	4	37	6	0.299392	-1.0328	-0.423405	1.46059
ENSRNOG00000021686_at	13	13	0	0.74	0.99	1.12	1.28	3.42	HEATR1	0.115974	0.249994	83	3	38	5	0.259794	-1.01036	-0.367405	1.42887
ENSRNOG00000024186_at	13	13	0	0.7	0.99	1.06	1.22	3.13	Rat: Eef1b2	0.0592698	0.158425	83	3	37	6	0.33541	-1.22474	-0.474342	1.73205
ENSRNOG00000028616_at	13	0	13	0.39	0.88	1	1.09	1.49	PCK1	0.0828164	0.208833	82	4	37	6	0.299392	-1.0328	-0.423405	1.46059
ENSRNOG00000030954_at	13	13	0	0.69	0.91	0.99	1.12	4.03	FAT1	0.000838924	0.0154119	84	2	34	9	0.601317	-1.96946	-0.85039	2.78524
ENSRNOG00000037229_at	13	13	0	0.71	0.92	1.07	1.22	2.34	GMPPB	1	1	81	5	40	3	0.0371135	-0.144338	-0.0524864	0.204124
ENSRNOG00000037871_at	13	0	13	0.26	0.8	0.9	1	1.4	SFXN5	0.439493	0.61072	82	4	39	4	0.148454	-0.57735	-0.209946	0.816497
ENSRNOG00000042443_at	13	13	0	0.81	0.99	1.06	1.19	8.27	ADIG	0.0201099	0.0769188	82	4	35	8	0.452911	-1.41421	-0.640513	2
ENSRNOG00000001335_at	13	12	1	0.64	0.95	1.05	1.18	1.98	ZKSCAN1	1	1	81	5	40	3	0.0371135	-0.144338	-0.0524864	0.204124
ENSRNOG00000002323_at	13	12	1	0.64	0.96	1.06	1.18	2.02	CHMP1B	0.00191328	0.0232459	85	1	36	7	0.482475	-1.87639	-0.682323	2.65361
ENSRNOG00000002520_at	13	1	12	0.5	0.87	0.98	1.06	1.72	LITAF	0.716862	0.847018	79	7	41	2	-0.111803	0.408248	0.158114	-0.57735
ENSRNOG00000002746_at	13	1	12	0.51	0.81	0.89	0.97	2.69	FSTL1	0.22089	0.390858	83	3	39	4	0.184805	-0.771517	-0.261354	1.09109
ENSRNOG00000003985_at	13	1	12	0.51	0.8	0.91	0.99	1.66	TMEM19	0.0592698	0.158425	83	3	37	6	0.33541	-1.22474	-0.474342	1.73205
ENSRNOG00000004621_at	13	12	1	0.56	0.85	0.95	1.11	3.14	RTN4	0.000322404	0.00907784	86	0	36	7	0.517455	-2.16025	-0.731792	3.05505
ENSRNOG00000006167_at	13	1	12	0.49	0.76	0.87	0.98	1.51	RASAL3	1	1	79	7	40	3	-0.0374241	0.129099	0.0529256	-0.182574
ENSRNOG00000007302_at	13	1	12	0.46	0.83	0.92	1.05	3.94	FBN1	0.662885	0.814876	81	5	42	1	-0.110432	0.5	0.156174	-0.707107
ENSRNOG00000007894_at	13	1	12	0.46	0.84	1.01	1.11	1.56	MPDZ	0.00638353	0.0406133	84	2	36	7	0.447214	-1.63299	-0.632456	2.3094
ENSRNOG00000010558_at	13	1	12	0.5	0.86	0.95	1.06	1.52	PPIF	0.299553	0.497868	81	5	38	5	0.18712	-0.645497	-0.264628	0.912871
ENSRNOG00000020990_at	13	12	1	0.33	0.74	1.19	1.84	6.49	FGF21	0.480091	0.653937	81	5	39	4	0.111803	-0.408248	-0.158114	0.57735
ENSRNOG00000021392_at	13	12	1	0.61	1	1.09	1.24	2.9	NOC2L	0.15902	0.32037	82	4	38	5	0.223607	-0.816497	-0.316228	1.1547
ENSRNOG00000023923_at	13	12	1	0.65	0.97	1.07	1.19	2.69	FASTKD2	0.299553	0.497868	81	5	38	5	0.18712	-0.645497	-0.264628	0.912871
ENSRNOG00000026119_at	13	12	1	0.66	0.97	1.04	1.16	3.1	YWHAH	0.000636072	0.0141682	85	1	35	8	0.559017	-2.04124	-0.790569	2.88675
ENSRNOG00000043193_at	13	1	12	0.25	0.88	0.97	1.05	1.57	Rat: RGD1564257	0.0165322	0.0662454	84	2	37	6	0.371135	-1.44338	-0.524864	2.04124
ENSRNOG00000003148_at	12	3	9	0.54	0.82	0.92	1.01	2.81	TIMP2	1	1	81	5	41	2	-0.0369611	0.154303	0.0522708	-0.218218
ENSRNOG00000003400_at	12	3	9	0.51	0.85	0.97	1.1	1.92	FMO4	0.716862	0.847018	79	7	41	2	-0.111803	0.408248	0.158114	-0.57735
ENSRNOG00000003827_at	12	3	9	0.53	0.94	1.07	1.22	1.6	WIPI1	0.00236031	0.0246318	84	2	35	8	0.523937	-1.80739	-0.740959	2.55604
ENSRNOG00000004737_at	12	3	9	0.54	0.81	0.93	1.01	3.28	CD48	0.439493	0.61072	82	4	39	4	0.148454	-0.57735	-0.209946	0.816497
ENSRNOG00000014548_at	12	9	3	0.52	0.86	1.02	1.26	2.21	NEDD9	0.0828164	0.208833	82	4	37	6	0.299392	-1.0328	-0.423405	1.46059
ENSRNOG00000017727_at	12	9	3	0.24	0.71	1.04	1.59	7.81	PRLR	1	1	80	6	40	3	0	0	0	0
ENSRNOG00000032487_at	12	3	9	0.23	0.85	0.97	1.09	1.9	STS	0.0165322	0.0662454	84	2	37	6	0.371135	-1.44338	-0.524864	2.04124
ENSRNOG00000037239_at	12	3	9	0.53	0.84	0.96	1.06	2.98	FLNA	NA	NA	NA	NA	NA	NA	NA	NA	NA	NA
ENSRNOG00000002387_at	12	4	8	0.42	0.8	0.91	1.05	2.04	TCEAL1	0.439493	0.61072	82	4	39	4	0.148454	-0.57735	-0.209946	0.816497
ENSRNOG00000003232_at	12	4	8	0.45	0.83	0.98	1.13	2.24	SLC9A3R1	0.0156254	0.0662454	85	1	38	5	0.331295	-1.5	-0.468521	2.12132
ENSRNOG00000005214_at	12	4	8	0.53	0.8	0.92	1.07	3.81	PLEK	0.399614	0.579772	83	3	40	3	0.110432	-0.5	-0.156174	0.707107
ENSRNOG00000006204_at	12	4	8	0.5	0.81	0.95	1.12	2.08	SLC30A3	0.439493	0.61072	82	4	39	4	0.148454	-0.57735	-0.209946	0.816497
ENSRNOG00000010174_at	12	8	4	0.46	0.91	1	1.14	3.04	ENPP4	0.00638353	0.0406133	84	2	36	7	0.447214	-1.63299	-0.632456	2.3094
ENSRNOG00000017854_at	12	8	4	0.48	0.84	0.98	1.18	2.71	UCP2	0.685359	0.819977	82	4	40	3	0.0739221	-0.308607	-0.104542	0.436436
ENSRNOG00000019478_at	12	4	8	0.49	0.87	1.01	1.15	2.75	IRF9	NA	NA	NA	NA	NA	NA	NA	NA	NA	NA
ENSRNOG00000031721_at	12	8	4	0.45	0.92	1.06	1.25	2	Rat: Dnajc30	0.399614	0.579772	83	3	40	3	0.110432	-0.5	-0.156174	0.707107
ENSRNOG00000032404_at	12	4	8	0.52	0.77	0.89	1.01	2.32	TOP2A	1	1	81	5	40	3	0.0371135	-0.144338	-0.0524864	0.204124
ENSRNOG00000000455_at	12	5	7	0.62	0.8	0.91	1.05	1.71	TAP2	0.399614	0.579772	83	3	40	3	0.110432	-0.5	-0.156174	0.707107
ENSRNOG00000001618_at	12	5	7	0.43	0.84	0.96	1.1	1.77	RIPK4	0.299553	0.497868	81	5	38	5	0.18712	-0.645497	-0.264628	0.912871
ENSRNOG00000004001_at	12	7	5	0.5	0.87	0.98	1.1	1.97	OSGEPL1	0.15902	0.32037	82	4	38	5	0.223607	-0.816497	-0.316228	1.1547
ENSRNOG00000005695_at	12	5	7	0.43	0.85	1	1.15	2.55	MGP	1	1	81	5	40	3	0.0371135	-0.144338	-0.0524864	0.204124
ENSRNOG00000006227_at	12	5	7	0.47	0.82	0.93	1.03	3.4	IFIH1	0.685359	0.819977	82	4	40	3	0.0739221	-0.308607	-0.104542	0.436436
ENSRNOG00000006824_at	12	5	7	0.46	0.93	1.03	1.2	1.69	HDAC11	1	1	81	5	41	2	-0.0369611	0.154303	0.0522708	-0.218218
ENSRNOG00000013659_at	12	7	5	0.46	0.87	0.95	1.04	2.18	TEX2	0.015771	0.0662454	83	3	36	7	0.411665	-1.42009	-0.582182	2.00832
ENSRNOG00000019494_at	12	5	7	0.51	0.89	1.01	1.13	3.79	PSMB10	NA	NA	NA	NA	NA	NA	NA	NA	NA	NA
ENSRNOG00000023463_at	12	5	7	0.54	0.79	0.89	1.01	3	PARP9	1	1	81	5	40	3	0.0371135	-0.144338	-0.0524864	0.204124
ENSRNOG00000004062_at	12	6	6	0.53	0.91	0.99	1.07	1.68	C4BPA	0.685359	0.819977	82	4	40	3	0.0739221	-0.308607	-0.104542	0.436436
ENSRNOG00000008305_at	12	6	6	0.51	0.87	0.98	1.07	2.6	SC5DL	0.0592698	0.158425	83	3	37	6	0.33541	-1.22474	-0.474342	1.73205
ENSRNOG00000013376_at	12	6	6	0.49	0.86	0.98	1.1	5.01	MVD	0.00236031	0.0246318	84	2	35	8	0.523937	-1.80739	-0.740959	2.55604
ENSRNOG00000021815_at	12	6	6	0.51	0.93	1.08	1.22	1.88	LIG3	0.267558	0.461573	79	7	42	1	-0.185567	0.721688	0.262432	-1.02062
ENSRNOG00000042704_at	12	6	6	0.47	0.84	0.92	1.03	2.26	SORL1	0.0165322	0.0662454	84	2	37	6	0.371135	-1.44338	-0.524864	2.04124
ENSRNOG00000001691_at	12	2	10	0.48	0.86	0.97	1.08	1.54	CLDN14	0.00191328	0.0232459	85	1	36	7	0.482475	-1.87639	-0.682323	2.65361
ENSRNOG00000005589_at	12	10	2	0.51	0.91	1	1.14	2.38	DHRS7	0.115974	0.249994	83	3	38	5	0.259794	-1.01036	-0.367405	1.42887
ENSRNOG00000007041_at	12	2	10	0.36	0.8	0.91	1.05	1.9	ABCG2	0.685359	0.819977	82	4	40	3	0.0739221	-0.308607	-0.104542	0.436436
ENSRNOG00000009848_at	12	2	10	0.52	0.79	0.94	1.03	2.15	IL18	0.015771	0.0662454	83	3	36	7	0.411665	-1.42009	-0.582182	2.00832
ENSRNOG00000010205_at	12	10	2	0.64	0.91	1.02	1.17	2.57	Rat: MGC95152	1	1	81	5	41	2	-0.0369611	0.154303	0.0522708	-0.218218
ENSRNOG00000011296_at	12	10	2	0.58	0.84	0.94	1.07	2.69	CENPN	0.0165322	0.0662454	84	2	37	6	0.371135	-1.44338	-0.524864	2.04124
ENSRNOG00000013691_at	12	2	10	0.49	0.79	0.89	1	1.57	DDX17	0.0949238	0.218066	84	2	39	4	0.220863	-1	-0.312348	1.41421
ENSRNOG00000014347_at	12	10	2	0.58	0.91	1.04	1.26	2.02	SLC4A2	0.685359	0.819977	82	4	40	3	0.0739221	-0.308607	-0.104542	0.436436
ENSRNOG00000015036_at	12	10	2	0.29	0.81	1.07	1.36	11.92	CTGF	0.399614	0.579772	83	3	40	3	0.110432	-0.5	-0.156174	0.707107
ENSRNOG00000016242_at	12	2	10	0.3	0.77	0.9	1.09	2.3	FZD1	0.0156254	0.0662454	85	1	38	5	0.331295	-1.5	-0.468521	2.12132
ENSRNOG00000016316_at	12	10	2	0.62	0.88	1	1.16	2.45	MCM2	0.00556801	0.0394097	85	1	37	6	0.406572	-1.69734	-0.574979	2.4004
ENSRNOG00000020678_at	12	2	10	0.42	0.88	0.95	1.03	1.72	IFI35	0.0949238	0.218066	84	2	39	4	0.220863	-1	-0.312348	1.41421
ENSRNOG00000021259_at	12	2	10	0.43	0.72	0.84	0.96	2.4	PRNP	0.299553	0.497868	81	5	38	5	0.18712	-0.645497	-0.264628	0.912871
ENSRNOG00000022576_at	12	2	10	0.43	0.89	1.02	1.1	1.65	NUDT12	0.685359	0.819977	82	4	40	3	0.0739221	-0.308607	-0.104542	0.436436
ENSRNOG00000038761_at	12	2	10	0.5	0.84	0.91	0.99	1.67	PTPLB	0.399614	0.579772	83	3	40	3	0.110432	-0.5	-0.156174	0.707107
AFFX-DapX-M_at	12	0	12	0.36	0.76	0.87	0.97	2.16	AFFX-DapX-M_at	0.399614	0.579772	83	3	40	3	0.110432	-0.5	-0.156174	0.707107
ENSRNOG00000000786_at	12	0	12	0.44	0.84	0.93	1	1.44	RPP21	0.439493	0.61072	82	4	39	4	0.148454	-0.57735	-0.209946	0.816497
ENSRNOG00000001259_at	12	12	0	0.58	0.98	1.09	1.22	2.59	CUX2	1	1	82	4	41	2	0	0	0	0
ENSRNOG00000005907_at	12	12	0	0.76	0.94	1.01	1.1	2.51	RAD18	2.75186e-05	0.00377726	86	0	34	9	0.67082	-2.44949	-0.948683	3.4641
ENSRNOG00000006146_at	12	12	0	0.85	0.98	1.05	1.14	4.24	TRIM54	0.332475	0.523118	84	2	40	3	0.146647	-0.730297	-0.20739	1.0328
ENSRNOG00000006949_at	12	12	0	0.7	1	1.08	1.2	2.39	C1QBP	0.0407688	0.122508	84	2	38	5	0.295689	-1.23443	-0.418167	1.74574
ENSRNOG00000007108_at	12	12	0	0.73	0.96	1.05	1.16	2.79	BMP7	0.00638353	0.0406133	84	2	36	7	0.447214	-1.63299	-0.632456	2.3094
ENSRNOG00000007177_at	12	0	12	0.39	0.79	0.87	0.96	1.31	KDELC2	1	1	83	3	41	2	0.0366618	-0.182574	-0.0518476	0.258199
ENSRNOG00000007650_at	12	12	0	0.72	0.96	1.08	1.22	2.91	CD63	0.480091	0.653937	81	5	39	4	0.111803	-0.408248	-0.158114	0.57735
ENSRNOG00000008375_at	12	12	0	0.82	1	1.03	1.08	13.58	OLR1	0.22089	0.390858	83	3	39	4	0.184805	-0.771517	-0.261354	1.09109
ENSRNOG00000009080_at	12	12	0	0.81	0.95	1.07	1.17	4.26	ATP6V1D	0.000205013	0.00776318	85	1	34	9	0.636209	-2.19469	-0.899735	3.10376
ENSRNOG00000009086_at	12	0	12	0.42	0.85	0.95	1.03	1.37	APCS	0.00638353	0.0406133	84	2	36	7	0.447214	-1.63299	-0.632456	2.3094
ENSRNOG00000010652_at	12	0	12	0.51	0.79	0.88	0.96	1.59	DOCK6	0.423159	0.604665	80	6	42	1	-0.147844	0.617213	0.209083	-0.872872
ENSRNOG00000011150_at	12	12	0	0.77	1.02	1.09	1.22	2.05	ARSB	0.439493	0.61072	82	4	39	4	0.148454	-0.57735	-0.209946	0.816497
ENSRNOG00000011319_at	12	12	0	0.84	1.01	1.07	1.19	3.39	ZBTB10	0.439493	0.61072	82	4	39	4	0.148454	-0.57735	-0.209946	0.816497
ENSRNOG00000011631_at	12	12	0	0.77	0.95	1	1.07	2.92	FST	0.718027	0.847018	80	6	41	2	-0.074227	0.288675	0.104973	-0.408248
ENSRNOG00000011639_at	12	12	0	0.65	1.03	1.12	1.27	3.14	MRPL47	0.439493	0.61072	82	4	39	4	0.148454	-0.57735	-0.209946	0.816497
ENSRNOG00000011652_at	12	0	12	0.53	0.78	0.9	0.99	1.19	SPPL2A	1	1	82	4	41	2	0	0	0	0
ENSRNOG00000012295_at	12	12	0	0.78	0.99	1.06	1.18	2.48	PLA2G6	1	1	81	5	41	2	-0.0369611	0.154303	0.0522708	-0.218218
ENSRNOG00000012722_at	12	0	12	0.48	0.81	0.89	0.97	1.27	PPDPF	1	1	83	3	41	2	0.0366618	-0.182574	-0.0518476	0.258199
ENSRNOG00000012726_at	12	0	12	0.48	0.8	0.92	1.03	1.46	ZBTB5	1	1	83	3	41	2	0.0366618	-0.182574	-0.0518476	0.258199
ENSRNOG00000013911_at	12	12	0	0.67	1.05	1.14	1.26	1.76	NAGK	0.15902	0.32037	82	4	38	5	0.223607	-0.816497	-0.316228	1.1547
ENSRNOG00000014098_at	12	12	0	0.7	0.93	1.01	1.11	2.49	POLD2	0.00638353	0.0406133	84	2	36	7	0.447214	-1.63299	-0.632456	2.3094
ENSRNOG00000014363_at	12	12	0	0.64	1.01	1.16	1.36	3.05	ARHGEF3	0.664239	0.814876	82	4	42	1	-0.0733236	0.365148	0.103695	-0.516398
ENSRNOG00000014378_at	12	12	0	0.9	0.99	1.02	1.06	3.76	IL1R2	0.177579	0.342586	80	6	43	0	-0.220863	1	0.312348	-1.41421
ENSRNOG00000014981_at	12	12	0	0.7	0.95	1.02	1.13	2.33	USP14	0.22089	0.390858	83	3	39	4	0.184805	-0.771517	-0.261354	1.09109
ENSRNOG00000014999_at	12	12	0	0.74	1.04	1.14	1.25	2.12	TNPO1	1	1	81	5	40	3	0.0371135	-0.144338	-0.0524864	0.204124
ENSRNOG00000015121_at	12	12	0	0.69	0.9	1.06	1.24	1.84	N4BP1	0.115974	0.249994	83	3	38	5	0.259794	-1.01036	-0.367405	1.42887
ENSRNOG00000015206_at	12	0	12	0.45	0.83	0.91	0.98	1.21	ALAD	NA	NA	NA	NA	NA	NA	NA	NA	NA	NA
ENSRNOG00000016168_at	12	0	12	0.33	0.82	0.89	0.98	1.23	AMY2B	1	1	81	5	41	2	-0.0369611	0.154303	0.0522708	-0.218218
ENSRNOG00000016751_at	12	12	0	0.83	1	1.08	1.18	2.55	SLC25A28	0.399614	0.579772	83	3	40	3	0.110432	-0.5	-0.156174	0.707107
ENSRNOG00000018183_at	12	12	0	0.82	0.97	1.07	1.21	1.88	UBR4	1	1	83	3	41	2	0.0366618	-0.182574	-0.0518476	0.258199
ENSRNOG00000018207_at	12	12	0	0.78	0.98	1.08	1.22	3.39	DYNLT1	0.000636072	0.0141682	85	1	35	8	0.559017	-2.04124	-0.790569	2.88675
ENSRNOG00000018420_at	12	0	12	0.4	0.8	0.91	0.99	1.31	SLC22A7	0.439493	0.61072	82	4	39	4	0.148454	-0.57735	-0.209946	0.816497
ENSRNOG00000019638_at	12	12	0	0.79	0.99	1.08	1.19	2.29	LMNA	0.0949238	0.218066	84	2	39	4	0.220863	-1	-0.312348	1.41421
ENSRNOG00000019974_at	12	12	0	0.66	0.99	1.07	1.17	2.22	UBA52	0.0165322	0.0662454	84	2	37	6	0.371135	-1.44338	-0.524864	2.04124
ENSRNOG00000020182_at	12	12	0	0.76	0.98	1.05	1.14	2.58	MVP	0.685359	0.819977	82	4	40	3	0.0739221	-0.308607	-0.104542	0.436436
ENSRNOG00000020284_at	12	12	0	0.76	0.98	1.09	1.23	2.48	PRKAR2A	NA	NA	NA	NA	NA	NA	NA	NA	NA	NA
ENSRNOG00000020288_at	12	12	0	0.77	0.98	1.05	1.16	3	SLC25A20	0.00191328	0.0232459	85	1	36	7	0.482475	-1.87639	-0.682323	2.65361
ENSRNOG00000020531_at	12	12	0	0.71	0.92	1	1.13	2.15	FEN1	9.51357e-05	0.00540371	86	0	35	8	0.593816	-2.3094	-0.839782	3.26599
ENSRNOG00000020700_at	12	0	12	0.44	0.8	0.88	0.95	1.14	RNASEH2C	1	1	81	5	41	2	-0.0369611	0.154303	0.0522708	-0.218218
ENSRNOG00000021317_at	12	12	0	0.59	0.97	1.04	1.17	2.62	CCT2	0.00191328	0.0232459	85	1	36	7	0.482475	-1.87639	-0.682323	2.65361
ENSRNOG00000021440_at	12	12	0	0.75	1.02	1.16	1.32	3.79	PPTC7	0.662885	0.814876	81	5	42	1	-0.110432	0.5	0.156174	-0.707107
ENSRNOG00000022229_at	12	12	0	0.69	0.99	1.1	1.24	3.45	SDAD1	0.00638353	0.0406133	84	2	36	7	0.447214	-1.63299	-0.632456	2.3094
ENSRNOG00000024705_at	12	0	12	0.45	0.81	0.91	0.97	1.12	RARRES2	0.115974	0.249994	83	3	38	5	0.259794	-1.01036	-0.367405	1.42887
ENSRNOG00000025252_at	12	12	0	0.67	0.94	1.05	1.21	2.31	YARS2	0.15902	0.32037	82	4	38	5	0.223607	-0.816497	-0.316228	1.1547
ENSRNOG00000026178_at	12	12	0	0.73	1.04	1.12	1.25	1.72	ADPGK	0.480091	0.653937	81	5	39	4	0.111803	-0.408248	-0.158114	0.57735
ENSRNOG00000033879_at	12	12	0	0.8	0.96	1.03	1.14	8.38	CLEC7A	0.299553	0.497868	81	5	38	5	0.18712	-0.645497	-0.264628	0.912871
ENSRNOG00000036876_at	12	12	0	0.79	1	1.11	1.25	2.02	C1orf86	0.299553	0.497868	81	5	38	5	0.18712	-0.645497	-0.264628	0.912871
ENSRNOG00000037500_at	12	12	0	0.75	0.99	1.05	1.18	2.29	PUS1	0.115974	0.249994	83	3	38	5	0.259794	-1.01036	-0.367405	1.42887
ENSRNOG00000039848_at	12	12	0	0.73	1.02	1.12	1.22	2.62	TAF9	0.00191328	0.0232459	85	1	36	7	0.482475	-1.87639	-0.682323	2.65361
AFFX-r2-Bs-phe-5_at	12	1	11	0.39	0.72	0.9	1.01	3.07	AFFX-r2-Bs-phe-5_at	1	1	83	3	41	2	0.0366618	-0.182574	-0.0518476	0.258199
ENSRNOG00000001645_at	12	1	11	0.5	0.76	0.85	1.05	2.36	FILIP1L	1	1	81	5	41	2	-0.0369611	0.154303	0.0522708	-0.218218
ENSRNOG00000001967_at	12	11	1	0.51	1.01	1.1	1.24	1.84	SULT1B1	0.15902	0.32037	82	4	38	5	0.223607	-0.816497	-0.316228	1.1547
ENSRNOG00000002473_at	12	11	1	0.62	1.03	1.14	1.27	2.32	C1orf27	0.00191328	0.0232459	85	1	36	7	0.482475	-1.87639	-0.682323	2.65361
ENSRNOG00000003108_at	12	1	11	0.4	0.87	0.97	1.06	1.67	ACBD4	0.0165322	0.0662454	84	2	37	6	0.371135	-1.44338	-0.524864	2.04124
ENSRNOG00000003147_at	12	11	1	0.59	0.95	1.03	1.16	2.3	SQSTM1	0.22089	0.390858	83	3	39	4	0.184805	-0.771517	-0.261354	1.09109
ENSRNOG00000003872_at	12	11	1	0.65	0.99	1.09	1.2	2.61	SLC40A1	0.0165322	0.0662454	84	2	37	6	0.371135	-1.44338	-0.524864	2.04124
ENSRNOG00000005861_at	12	1	11	0.35	0.85	0.96	1.03	1.58	Rat: Hsd11b1	0.0592698	0.158425	83	3	37	6	0.33541	-1.22474	-0.474342	1.73205
ENSRNOG00000006972_at	12	11	1	0.45	0.93	1.24	1.55	3.36	ZNF189	0.423159	0.604665	80	6	42	1	-0.147844	0.617213	0.209083	-0.872872
ENSRNOG00000007088_at	12	11	1	0.63	1	1.1	1.27	2.06	XPOT	0.0165322	0.0662454	84	2	37	6	0.371135	-1.44338	-0.524864	2.04124
ENSRNOG00000010183_at	12	1	11	0.5	0.81	0.9	1	3.5	FAM198B	1	1	81	5	41	2	-0.0369611	0.154303	0.0522708	-0.218218
ENSRNOG00000010596_at	12	1	11	0.26	0.87	0.96	1.06	1.64	GCAT	0.00191328	0.0232459	85	1	36	7	0.482475	-1.87639	-0.682323	2.65361
ENSRNOG00000011162_at	12	1	11	0.41	0.85	0.95	1.02	1.69	C11orf75	0.000205013	0.00776318	85	1	34	9	0.636209	-2.19469	-0.899735	3.10376
ENSRNOG00000012036_at	12	11	1	0.65	0.85	0.93	1.05	4.43	PCSK5	0.177579	0.342586	80	6	43	0	-0.220863	1	0.312348	-1.41421
ENSRNOG00000012543_at	12	11	1	0.65	0.87	0.99	1.11	2.47	MCM3	0.0407688	0.122508	84	2	38	5	0.295689	-1.23443	-0.418167	1.74574
ENSRNOG00000014476_at	12	1	11	0.5	0.82	0.92	1.01	3.16	EVL	0.399614	0.579772	83	3	40	3	0.110432	-0.5	-0.156174	0.707107
ENSRNOG00000015187_at	12	11	1	0.66	0.93	0.99	1.07	4.06	ACOT8	0.0592698	0.158425	83	3	37	6	0.33541	-1.22474	-0.474342	1.73205
ENSRNOG00000015859_at	12	1	11	0.4	0.88	1	1.11	1.57	CHDH	0.15902	0.32037	82	4	38	5	0.223607	-0.816497	-0.316228	1.1547
ENSRNOG00000016337_at	12	1	11	0.28	0.84	0.96	1.09	1.67	SLC22A1	1	1	81	5	40	3	0.0371135	-0.144338	-0.0524864	0.204124
ENSRNOG00000018350_at	12	11	1	0.56	0.96	1.07	1.22	2.72	KIAA1598	0.0165322	0.0662454	84	2	37	6	0.371135	-1.44338	-0.524864	2.04124
ENSRNOG00000018436_at	12	1	11	0.3	0.84	0.97	1.09	1.57	APOA5	0.0165322	0.0662454	84	2	37	6	0.371135	-1.44338	-0.524864	2.04124
ENSRNOG00000018524_at	12	11	1	0.66	0.92	1.02	1.13	3.98	EZR	0.115974	0.249994	83	3	38	5	0.259794	-1.01036	-0.367405	1.42887
ENSRNOG00000020014_at	12	11	1	0.46	0.91	1.05	1.17	2.56	MYH14	0.22089	0.390858	83	3	39	4	0.184805	-0.771517	-0.261354	1.09109
ENSRNOG00000020499_at	12	11	1	0.46	0.92	1.09	1.34	2.09	SCAF1	1	1	82	4	41	2	0	0	0	0
ENSRNOG00000020619_at	12	11	1	0.63	1.03	1.11	1.22	3.19	EIF3G	0.0828164	0.208833	82	4	37	6	0.299392	-1.0328	-0.423405	1.46059
ENSRNOG00000027016_at	12	11	1	0.46	1.03	1.14	1.27	1.99	COBLL1	0.270359	0.461846	78	8	42	1	-0.223607	0.816497	0.316228	-1.1547
ENSRNOG00000027938_at	12	11	1	0.64	0.87	0.99	1.11	3.05	KIAA1462	0.00556801	0.0394097	85	1	37	6	0.406572	-1.69734	-0.574979	2.4004
ENSRNOG00000032327_at	12	1	11	0.31	0.8	0.94	1.05	1.65	PDIA5	0.115974	0.249994	83	3	38	5	0.259794	-1.01036	-0.367405	1.42887
ENSRNOG00000036833_at	12	1	11	0.55	0.81	0.93	1.07	2.26	ZNF385A	0.0949238	0.218066	84	2	39	4	0.220863	-1	-0.312348	1.41421
ENSRNOG00000000633_at	11	2	9	0.41	0.84	0.97	1.06	1.93	RHOBTB1	0.22089	0.390858	83	3	39	4	0.184805	-0.771517	-0.261354	1.09109
ENSRNOG00000001516_at	11	9	2	0.53	1.07	1.23	1.38	1.99	RAPGEF4	0.685359	0.819977	82	4	40	3	0.0739221	-0.308607	-0.104542	0.436436
ENSRNOG00000001833_at	11	9	2	0.41	0.78	1.07	1.37	3.63	MCM4	NA	NA	NA	NA	NA	NA	NA	NA	NA	NA
ENSRNOG00000004489_at	11	9	2	0.65	0.89	0.97	1.06	2.58	CD97	0.0407688	0.122508	84	2	38	5	0.295689	-1.23443	-0.418167	1.74574
ENSRNOG00000010697_at	11	2	9	0.22	0.84	0.94	1	1.7	HADH	0.685359	0.819977	82	4	40	3	0.0739221	-0.308607	-0.104542	0.436436
ENSRNOG00000011932_at	11	9	2	0.6	0.86	0.96	1.1	3.86	SNRPA1	0.0165322	0.0662454	84	2	37	6	0.371135	-1.44338	-0.524864	2.04124
ENSRNOG00000016967_at	11	2	9	0.49	0.9	0.98	1.09	1.61	HFE	1	1	82	4	41	2	0	0	0	0
ENSRNOG00000017286_at	11	9	2	0.17	0.84	1.06	1.36	4.9	EPHX2	0.0165322	0.0662454	84	2	37	6	0.371135	-1.44338	-0.524864	2.04124
ENSRNOG00000019005_at	11	9	2	0.57	0.92	1.04	1.2	1.88	PDE8A	0.480091	0.653937	81	5	39	4	0.111803	-0.408248	-0.158114	0.57735
ENSRNOG00000019673_at	11	9	2	0.54	0.85	1.04	1.29	3.26	ZFP36	1	1	81	5	40	3	0.0371135	-0.144338	-0.0524864	0.204124
ENSRNOG00000020640_at	11	9	2	0.59	0.89	1.03	1.23	2.58	ZBTB7B	0.685359	0.819977	82	4	40	3	0.0739221	-0.308607	-0.104542	0.436436
ENSRNOG00000028169_at	11	9	2	0.56	0.91	1	1.1	2.59	PPM1L	0.423159	0.604665	80	6	42	1	-0.147844	0.617213	0.209083	-0.872872
ENSRNOG00000004217_at	11	8	3	0.63	0.92	1.02	1.15	2.92	STK10	0.115974	0.249994	83	3	38	5	0.259794	-1.01036	-0.367405	1.42887
ENSRNOG00000008167_at	11	8	3	0.53	0.92	1.01	1.12	2.32	ABHD6	9.51357e-05	0.00540371	86	0	35	8	0.593816	-2.3094	-0.839782	3.26599
ENSRNOG00000009837_at	11	8	3	0.6	0.97	1.07	1.16	1.69	KIAA0922	0.664239	0.814876	82	4	42	1	-0.0733236	0.365148	0.103695	-0.516398
ENSRNOG00000013636_at	11	3	8	0.54	0.85	0.95	1.06	2.95	PPIL3	1	1	83	3	41	2	0.0366618	-0.182574	-0.0518476	0.258199
ENSRNOG00000014336_at	11	8	3	0.62	0.86	0.96	1.1	2.7	MCM5	NA	NA	NA	NA	NA	NA	NA	NA	NA	NA
ENSRNOG00000023410_at	11	8	3	0.51	0.8	0.93	1.18	6.7	APOL3	0.0407688	0.122508	84	2	38	5	0.295689	-1.23443	-0.418167	1.74574
ENSRNOG00000033305_at	11	8	3	0.61	1	1.1	1.19	2	HEATR7A	1	1	81	5	40	3	0.0371135	-0.144338	-0.0524864	0.204124
ENSRNOG00000005046_at	11	7	4	0.55	0.91	1.02	1.11	2.76	TSPAN13	0.115974	0.249994	83	3	38	5	0.259794	-1.01036	-0.367405	1.42887
ENSRNOG00000005538_at	11	7	4	0.6	0.88	0.99	1.14	1.76	PSMD11	0.15902	0.32037	82	4	38	5	0.223607	-0.816497	-0.316228	1.1547
ENSRNOG00000007079_at	11	4	7	0.46	0.85	0.98	1.17	2.01	MET	0.0592698	0.158425	83	3	37	6	0.33541	-1.22474	-0.474342	1.73205
ENSRNOG00000015227_at	11	7	4	0.56	0.94	1.03	1.15	2.02	MYO1B	0.0949238	0.218066	84	2	39	4	0.220863	-1	-0.312348	1.41421
ENSRNOG00000015967_at	11	4	7	0.55	0.87	0.96	1.06	2.73	SH3BGRL3	0.399614	0.579772	83	3	40	3	0.110432	-0.5	-0.156174	0.707107
ENSRNOG00000001261_at	11	6	5	0.18	0.95	1.06	1.18	1.88	FTCD	0.332475	0.523118	84	2	40	3	0.146647	-0.730297	-0.20739	1.0328
ENSRNOG00000001689_at	11	6	5	0.57	0.9	1.01	1.15	2.54	ARL6	0.0949238	0.218066	84	2	39	4	0.220863	-1	-0.312348	1.41421
ENSRNOG00000009085_at	11	6	5	0.62	0.83	0.92	1.01	2.04	PRKAG2	0.332475	0.523118	84	2	40	3	0.146647	-0.730297	-0.20739	1.0328
ENSRNOG00000011714_at	11	5	6	0.22	0.87	0.98	1.09	2.02	SAT2	0.439493	0.61072	82	4	39	4	0.148454	-0.57735	-0.209946	0.816497
ENSRNOG00000019319_at	11	5	6	0.54	0.81	0.92	1	1.78	FCHSD2	1	1	82	4	41	2	0	0	0	0
ENSRNOG00000019885_at	11	5	6	0.52	0.92	1.01	1.13	1.86	MAGI3	1	1	81	5	41	2	-0.0369611	0.154303	0.0522708	-0.218218
ENSRNOG00000042289_at	11	5	6	0.38	0.82	0.96	1.19	3.22	PLCXD2	0.0949238	0.218066	84	2	39	4	0.220863	-1	-0.312348	1.41421
ENSRNOG00000042592_at	11	5	6	0.55	0.88	0.96	1.06	3.88	RGS10	0.332475	0.523118	84	2	40	3	0.146647	-0.730297	-0.20739	1.0328
ENSRNOG00000000158_at	11	0	11	0.27	0.89	0.99	1.08	1.42	CDO1	0.00638353	0.0406133	84	2	36	7	0.447214	-1.63299	-0.632456	2.3094
ENSRNOG00000000520_at	11	0	11	0.53	0.83	0.91	1	1.34	SRSF3	0.494396	0.670608	78	8	41	2	-0.149696	0.516398	0.211702	-0.730297
ENSRNOG00000000567_at	11	11	0	0.82	1.02	1.1	1.2	2.71	UNC5B	0.00556801	0.0394097	85	1	37	6	0.406572	-1.69734	-0.574979	2.4004
ENSRNOG00000000804_at	11	11	0	0.76	1	1.09	1.18	2.16	MRPS18B	0.00638353	0.0406133	84	2	36	7	0.447214	-1.63299	-0.632456	2.3094
ENSRNOG00000000938_at	11	11	0	0.67	0.9	1.01	1.14	3.43	RAN	0.000322404	0.00907784	86	0	36	7	0.517455	-2.16025	-0.731792	3.05505
ENSRNOG00000001214_at	11	11	0	0.67	0.96	1.13	1.32	3.02	PFKL	0.664239	0.814876	82	4	42	1	-0.0733236	0.365148	0.103695	-0.516398
ENSRNOG00000001436_at	11	11	0	0.83	1.02	1.09	1.19	2.67	YWHAG	0.00556801	0.0394097	85	1	37	6	0.406572	-1.69734	-0.574979	2.4004
ENSRNOG00000001762_at	11	11	0	0.84	1.06	1.2	1.32	2.82	PCYT1A	1	1	82	4	41	2	0	0	0	0
ENSRNOG00000001865_at	11	0	11	0.46	0.86	0.95	1.01	1.17	SERPIND1	0.22089	0.390858	83	3	39	4	0.184805	-0.771517	-0.261354	1.09109
ENSRNOG00000001866_at	11	11	0	0.75	1.06	1.13	1.27	1.92	PI4KA	1	1	83	3	41	2	0.0366618	-0.182574	-0.0518476	0.258199
ENSRNOG00000002191_at	11	11	0	0.85	1.06	1.16	1.27	1.94	C4orf19	0.22089	0.390858	83	3	39	4	0.184805	-0.771517	-0.261354	1.09109
ENSRNOG00000002251_at	11	11	0	0.74	0.94	1.05	1.21	2.06	SEC31A	1	1	81	5	40	3	0.0371135	-0.144338	-0.0524864	0.204124
ENSRNOG00000002667_at	11	11	0	0.86	0.99	1.04	1.11	3.36	LAMC2	0.423159	0.604665	80	6	42	1	-0.147844	0.617213	0.209083	-0.872872
ENSRNOG00000003439_at	11	0	11	0.41	0.8	0.92	1.07	1.71	IL15	NA	NA	NA	NA	NA	NA	NA	NA	NA	NA
ENSRNOG00000003769_at	11	0	11	0.47	0.77	0.89	1.04	1.5	TMEM163	0.00556801	0.0394097	85	1	37	6	0.406572	-1.69734	-0.574979	2.4004
ENSRNOG00000004301_at	11	11	0	0.81	1.02	1.15	1.29	2.01	DCAF13	0.0513435	0.143661	78	8	43	0	-0.296908	1.1547	0.419891	-1.63299
ENSRNOG00000004359_at	11	11	0	0.8	0.95	1	1.07	2.32	WARS	0.685359	0.819977	82	4	40	3	0.0739221	-0.308607	-0.104542	0.436436
ENSRNOG00000004517_at	11	0	11	0.46	0.81	0.89	0.95	1.08	IGF1	NA	NA	NA	NA	NA	NA	NA	NA	NA	NA
ENSRNOG00000004595_at	11	11	0	0.73	0.96	1.05	1.14	2.43	POU6F1	0.177579	0.342586	80	6	43	0	-0.220863	1	0.312348	-1.41421
ENSRNOG00000004730_at	11	0	11	0.49	0.79	0.92	1.03	1.49	MEIS2	1	1	82	4	41	2	0	0	0	0
ENSRNOG00000004908_at	11	0	11	0.47	0.78	0.88	0.95	1.26	SMC6	0.399614	0.579772	83	3	40	3	0.110432	-0.5	-0.156174	0.707107
ENSRNOG00000004911_at	11	11	0	0.71	0.92	1.01	1.14	2.32	PSMD14	0.22089	0.390858	83	3	39	4	0.184805	-0.771517	-0.261354	1.09109
ENSRNOG00000004936_at	11	0	11	0.42	0.84	0.94	1	1.16	SDC2	0.0592698	0.158425	83	3	37	6	0.33541	-1.22474	-0.474342	1.73205
ENSRNOG00000005874_at	11	0	11	0.33	0.84	0.93	1.02	1.26	TLE2	0.115974	0.249994	83	3	38	5	0.259794	-1.01036	-0.367405	1.42887
ENSRNOG00000006248_at	11	11	0	0.67	0.94	1.04	1.19	1.8	TRIM37	0.22089	0.390858	83	3	39	4	0.184805	-0.771517	-0.261354	1.09109
ENSRNOG00000006990_at	11	0	11	0.47	0.83	0.93	1.01	1.25	GRB7	0.22089	0.390858	83	3	39	4	0.184805	-0.771517	-0.261354	1.09109
ENSRNOG00000007728_at	11	0	11	0.29	0.88	0.99	1.1	1.51	GSDMD	0.0165322	0.0662454	84	2	37	6	0.371135	-1.44338	-0.524864	2.04124
ENSRNOG00000008504_at	11	11	0	0.71	0.99	1.07	1.17	2.22	NAA38	0.685359	0.819977	82	4	40	3	0.0739221	-0.308607	-0.104542	0.436436
ENSRNOG00000008694_at	11	11	0	0.61	0.88	0.97	1.11	4.35	MIOX	0.0592698	0.158425	83	3	37	6	0.33541	-1.22474	-0.474342	1.73205
ENSRNOG00000010410_at	11	0	11	0.21	0.91	0.97	1.01	1.17	SERPINA3	1	1	81	5	41	2	-0.0369611	0.154303	0.0522708	-0.218218
ENSRNOG00000010918_at	11	0	11	0.41	0.84	0.97	1.13	2.02	CEBPA	0.0407688	0.122508	84	2	38	5	0.295689	-1.23443	-0.418167	1.74574
ENSRNOG00000010941_at	11	11	0	0.44	0.83	1.03	1.27	3.26	TIFA	1	1	81	5	40	3	0.0371135	-0.144338	-0.0524864	0.204124
ENSRNOG00000011290_at	11	11	0	0.69	0.96	1.02	1.13	2.08	TM2D3	0.22089	0.390858	83	3	39	4	0.184805	-0.771517	-0.261354	1.09109
ENSRNOG00000011654_at	11	11	0	0.73	0.89	0.96	1.05	2.78	PLK4	0.00349738	0.0292134	86	0	38	5	0.366618	-1.82574	-0.518476	2.58199
ENSRNOG00000011861_at	11	0	11	0.2	0.85	0.94	1.01	1.46	AADAT	0.115974	0.249994	83	3	38	5	0.259794	-1.01036	-0.367405	1.42887
ENSRNOG00000012454_at	11	11	0	0.66	0.95	1.06	1.2	3.41	RG9MTD3	2.75186e-05	0.00377726	86	0	34	9	0.67082	-2.44949	-0.948683	3.4641
ENSRNOG00000012630_at	11	11	0	0.77	0.98	1.05	1.16	3.13	RHOC	0.00107178	0.0154119	86	0	37	6	0.441726	-2	-0.624695	2.82843
ENSRNOG00000013438_at	11	11	0	0.8	1.04	1.11	1.26	2.36	YAE1D1	0.00107178	0.0154119	86	0	37	6	0.441726	-2	-0.624695	2.82843
ENSRNOG00000013791_at	11	0	11	0.38	0.82	0.92	1.02	1.39	ENPP3	0.000322404	0.00907784	86	0	36	7	0.517455	-2.16025	-0.731792	3.05505
ENSRNOG00000013980_at	11	11	0	0.68	0.99	1.09	1.18	2.56	TFPT	0.0165322	0.0662454	84	2	37	6	0.371135	-1.44338	-0.524864	2.04124
ENSRNOG00000014087_at	11	11	0	0.79	0.97	1.05	1.16	2.45	KIFC3	0.00638353	0.0406133	84	2	36	7	0.447214	-1.63299	-0.632456	2.3094
ENSRNOG00000014118_at	11	0	11	0.3	0.92	1.02	1.13	1.41	KLKB1	0.0156254	0.0662454	85	1	38	5	0.331295	-1.5	-0.468521	2.12132
ENSRNOG00000014562_at	11	11	0	0.68	1.03	1.11	1.22	2.28	HNRNPF	0.0949238	0.218066	84	2	39	4	0.220863	-1	-0.312348	1.41421
ENSRNOG00000015202_at	11	11	0	0.68	0.94	1.05	1.2	2.09	DNAJC5	1	1	81	5	40	3	0.0371135	-0.144338	-0.0524864	0.204124
ENSRNOG00000015226_at	11	0	11	0.5	0.83	0.93	1.08	1.5	MAN1A2	0.00638353	0.0406133	84	2	36	7	0.447214	-1.63299	-0.632456	2.3094
ENSRNOG00000015655_at	11	11	0	0.68	1.04	1.13	1.25	2.08	PTGFRN	0.0828164	0.208833	82	4	37	6	0.299392	-1.0328	-0.423405	1.46059
ENSRNOG00000016286_at	11	0	11	0.39	0.83	0.96	1.03	1.43	IYD	0.22089	0.390858	83	3	39	4	0.184805	-0.771517	-0.261354	1.09109
ENSRNOG00000016451_at	11	0	11	0.44	0.82	0.93	1.03	1.29	CD1D	0.0949238	0.218066	84	2	39	4	0.220863	-1	-0.312348	1.41421
ENSRNOG00000016717_at	11	0	11	0.43	0.85	0.91	0.97	1.26	GAS2	0.662885	0.814876	81	5	42	1	-0.110432	0.5	0.156174	-0.707107
ENSRNOG00000016826_at	11	11	0	0.78	0.93	0.99	1.09	3.93	PLA2G2D	0.718027	0.847018	80	6	41	2	-0.074227	0.288675	0.104973	-0.408248
ENSRNOG00000016971_at	11	11	0	0.72	1.04	1.14	1.26	2.12	ZNF23	0.0156254	0.0662454	85	1	38	5	0.331295	-1.5	-0.468521	2.12132
ENSRNOG00000017545_at	11	11	0	0.8	0.99	1.11	1.24	1.94	MRS2	0.399614	0.579772	83	3	40	3	0.110432	-0.5	-0.156174	0.707107
ENSRNOG00000017646_at	11	11	0	0.7	0.96	1.05	1.21	2.81	C16orf74	0.439493	0.61072	82	4	39	4	0.148454	-0.57735	-0.209946	0.816497
ENSRNOG00000018405_at	11	0	11	0.43	0.83	0.94	1.02	1.27	APOC4	0.00556801	0.0394097	85	1	37	6	0.406572	-1.69734	-0.574979	2.4004
ENSRNOG00000018434_at	11	0	11	0.42	0.85	0.96	1.05	1.56	STAB1	0.0949238	0.218066	84	2	39	4	0.220863	-1	-0.312348	1.41421
ENSRNOG00000018556_at	11	11	0	0.74	1	1.1	1.22	2.92	TOMM40	0.0165322	0.0662454	84	2	37	6	0.371135	-1.44338	-0.524864	2.04124
ENSRNOG00000018795_at	11	11	0	0.66	0.98	1.04	1.16	2.36	RPL18A	0.0165322	0.0662454	84	2	37	6	0.371135	-1.44338	-0.524864	2.04124
ENSRNOG00000019590_at	11	11	0	0.84	0.98	1.06	1.25	2.07	SMG5	NA	NA	NA	NA	NA	NA	NA	NA	NA	NA
ENSRNOG00000019727_at	11	11	0	0.79	0.99	1.11	1.23	2.06	DPH3	0.0420582	0.122508	85	1	39	4	0.256632	-1.27802	-0.362933	1.80739
ENSRNOG00000019980_at	11	11	0	0.73	0.96	1.09	1.2	2.42	TOMM20	0.000636072	0.0141682	85	1	35	8	0.559017	-2.04124	-0.790569	2.88675
ENSRNOG00000027491_at	11	11	0	0.75	0.95	1.04	1.15	9	VLDLR	9.51357e-05	0.00540371	86	0	35	8	0.593816	-2.3094	-0.839782	3.26599
ENSRNOG00000028238_at	11	11	0	0.81	1	1.05	1.11	4.45	SH3BGR	0.662885	0.814876	81	5	42	1	-0.110432	0.5	0.156174	-0.707107
ENSRNOG00000028319_at	11	0	11	0.48	0.88	0.96	1.06	1.42	CRYZ	0.177579	0.342586	80	6	43	0	-0.220863	1	0.312348	-1.41421
ENSRNOG00000029394_at	11	11	0	0.62	0.94	1.02	1.17	2.39	DUSP8	0.115974	0.249994	83	3	38	5	0.259794	-1.01036	-0.367405	1.42887
ENSRNOG00000029778_at	11	0	11	0.35	0.84	0.93	0.98	1.17	MAOB	0.22089	0.390858	83	3	39	4	0.184805	-0.771517	-0.261354	1.09109
ENSRNOG00000033195_at	11	0	11	0.4	0.8	0.94	1.03	1.4	A1CF	0.22089	0.390858	83	3	39	4	0.184805	-0.771517	-0.261354	1.09109
ENSRNOG00000040120_at	11	0	11	0.51	0.9	0.95	0.99	1.19	BHMT2	0.685359	0.819977	82	4	40	3	0.0739221	-0.308607	-0.104542	0.436436
AFFX-PheX-M_at	11	1	10	0.44	0.77	0.91	1.03	2.64	AFFX-PheX-M_at	NA	NA	NA	NA	NA	NA	NA	NA	NA	NA
AFFX-r2-Bs-dap-3_at	11	1	10	0.44	0.8	0.91	0.99	2.28	AFFX-r2-Bs-dap-3_at	0.332475	0.523118	84	2	40	3	0.146647	-0.730297	-0.20739	1.0328
ENSRNOG00000000579_at	11	1	10	0.49	0.79	0.87	0.97	2.18	MARCKS	1	1	82	4	41	2	0	0	0	0
ENSRNOG00000000991_at	11	10	1	0.64	0.93	1.02	1.14	3.08	ARPC1B	1	1	81	5	40	3	0.0371135	-0.144338	-0.0524864	0.204124
ENSRNOG00000001377_at	11	10	1	0.64	0.95	1.09	1.28	1.88	DDX54	0.439493	0.61072	82	4	39	4	0.148454	-0.57735	-0.209946	0.816497
ENSRNOG00000002778_at	11	10	1	0.58	0.93	1.04	1.18	3	AATF	0.0407688	0.122508	84	2	38	5	0.295689	-1.23443	-0.418167	1.74574
ENSRNOG00000005278_at	11	1	10	0.42	0.82	0.89	0.97	1.83	TRHDE	0.0165322	0.0662454	84	2	37	6	0.371135	-1.44338	-0.524864	2.04124
ENSRNOG00000007304_at	11	1	10	0.48	0.79	0.9	1.03	1.7	HERC3	NA	NA	NA	NA	NA	NA	NA	NA	NA	NA
ENSRNOG00000009370_at	11	10	1	0.62	0.9	1	1.11	2.68	TBKBP1	0.423159	0.604665	80	6	42	1	-0.147844	0.617213	0.209083	-0.872872
ENSRNOG00000010337_at	11	1	10	0.42	0.8	0.9	0.99	1.59	SLC13A2	0.00556801	0.0394097	85	1	37	6	0.406572	-1.69734	-0.574979	2.4004
ENSRNOG00000010940_at	11	10	1	0.41	0.94	1.03	1.12	2.47	NPHP3	0.0156254	0.0662454	85	1	38	5	0.331295	-1.5	-0.468521	2.12132
ENSRNOG00000011016_at	11	10	1	0.43	1.02	1.18	1.42	3.71	SLC7A2	0.168591	0.333658	81	5	43	0	-0.183309	0.912871	0.259238	-1.29099
ENSRNOG00000011745_at	11	10	1	0.54	0.96	1.03	1.13	1.76	Rat: Psma1	0.685359	0.819977	82	4	40	3	0.0739221	-0.308607	-0.104542	0.436436
ENSRNOG00000013005_at	11	10	1	0.56	0.92	1	1.14	2.39	RPA2	9.51357e-05	0.00540371	86	0	35	8	0.593816	-2.3094	-0.839782	3.26599
ENSRNOG00000013090_at	11	1	10	0.19	0.61	0.81	1.05	4.42	GADD45G	0.718027	0.847018	80	6	41	2	-0.074227	0.288675	0.104973	-0.408248
ENSRNOG00000015591_at	11	10	1	0.65	0.88	0.95	1.08	2.82	CNDP2	0.15902	0.32037	82	4	38	5	0.223607	-0.816497	-0.316228	1.1547
ENSRNOG00000017036_at	11	10	1	0.61	0.92	1	1.1	2.48	SEC11C	0.662885	0.814876	81	5	42	1	-0.110432	0.5	0.156174	-0.707107
ENSRNOG00000017979_at	11	10	1	0.66	0.96	1.03	1.12	2.77	MRTO4	0.000636072	0.0141682	85	1	35	8	0.559017	-2.04124	-0.790569	2.88675
ENSRNOG00000018450_at	11	10	1	0.64	0.92	1.11	1.28	2.14	SLC25A22	1	1	82	4	41	2	0	0	0	0
ENSRNOG00000028113_at	11	10	1	0.62	1.03	1.15	1.3	2.22	WHAMM	0.0165322	0.0662454	84	2	37	6	0.371135	-1.44338	-0.524864	2.04124
ENSRNOG00000032395_at	11	10	1	0.58	0.94	1.06	1.21	1.86	TFCP2	0.662885	0.814876	81	5	42	1	-0.110432	0.5	0.156174	-0.707107
AFFX-PheX-5_at	10	1	9	0.46	0.77	0.92	1.02	2.69	AFFX-PheX-5_at	NA	NA	NA	NA	NA	NA	NA	NA	NA	NA
ENSRNOG00000004860_at	10	9	1	0.58	0.89	1.04	1.27	1.98	MYH9	0.22089	0.390858	83	3	39	4	0.184805	-0.771517	-0.261354	1.09109
ENSRNOG00000006963_at	10	1	9	0.58	0.81	0.9	1	1.98	CTSE	1	1	83	3	41	2	0.0366618	-0.182574	-0.0518476	0.258199
ENSRNOG00000007089_at	10	9	1	0.57	0.9	1	1.1	2.36	LGMN	0.332475	0.523118	84	2	40	3	0.146647	-0.730297	-0.20739	1.0328
ENSRNOG00000008933_at	10	1	9	0.48	0.86	0.95	1.04	1.68	PLBD1	NA	NA	NA	NA	NA	NA	NA	NA	NA	NA
ENSRNOG00000009570_at	10	9	1	0.66	0.86	0.96	1.09	2.26	PDXP	0.115974	0.249994	83	3	38	5	0.259794	-1.01036	-0.367405	1.42887
ENSRNOG00000010116_at	10	1	9	0.51	0.79	0.9	1.01	1.76	LEO1	0.423159	0.604665	80	6	42	1	-0.147844	0.617213	0.209083	-0.872872
ENSRNOG00000010691_at	10	1	9	0.48	0.85	0.93	0.99	1.67	CMTM3	0.399614	0.579772	83	3	40	3	0.110432	-0.5	-0.156174	0.707107
ENSRNOG00000011381_at	10	9	1	0.62	0.95	1.06	1.16	2.03	ACSBG1	0.662885	0.814876	81	5	42	1	-0.110432	0.5	0.156174	-0.707107
ENSRNOG00000012709_at	10	9	1	0.54	0.99	1.06	1.18	1.85	BAG2	0.115974	0.249994	83	3	38	5	0.259794	-1.01036	-0.367405	1.42887
ENSRNOG00000014090_at	10	9	1	0.4	0.81	0.99	1.22	3.19	RETSAT	0.115974	0.249994	83	3	38	5	0.259794	-1.01036	-0.367405	1.42887
ENSRNOG00000015824_at	10	9	1	0.59	0.96	1.04	1.14	1.85	Rat: D4AB04_RAT	0.439493	0.61072	82	4	39	4	0.148454	-0.57735	-0.209946	0.816497
ENSRNOG00000016509_at	10	9	1	0.66	0.96	1.04	1.13	2.52	USP10	0.0156254	0.0662454	85	1	38	5	0.331295	-1.5	-0.468521	2.12132
ENSRNOG00000016631_at	10	9	1	0.57	0.98	1.09	1.23	2.64	ZNF276	NA	NA	NA	NA	NA	NA	NA	NA	NA	NA
ENSRNOG00000016656_at	10	9	1	0.56	0.95	1.05	1.2	2.72	NKX2-3	NA	NA	NA	NA	NA	NA	NA	NA	NA	NA
ENSRNOG00000018778_at	10	1	9	0.42	0.83	0.94	1.06	1.62	CADM1	0.0592698	0.158425	83	3	37	6	0.33541	-1.22474	-0.474342	1.73205
ENSRNOG00000019840_at	10	1	9	0.49	0.81	0.92	1.01	1.6	MDP1	0.399614	0.579772	83	3	40	3	0.110432	-0.5	-0.156174	0.707107
ENSRNOG00000020465_at	10	9	1	0.59	0.89	0.96	1.08	3.71	RIPK3	0.22089	0.390858	83	3	39	4	0.184805	-0.771517	-0.261354	1.09109
ENSRNOG00000020903_at	10	9	1	0.66	0.92	1.02	1.15	2.39	ORAOV1	0.000322404	0.00907784	86	0	36	7	0.517455	-2.16025	-0.731792	3.05505
ENSRNOG00000022066_at	10	1	9	0.6	0.88	0.98	1.09	2.66	FAM117B	0.22089	0.390858	83	3	39	4	0.184805	-0.771517	-0.261354	1.09109
ENSRNOG00000022870_at	10	9	1	0.63	0.95	1.06	1.16	2.1	SMAD5	0.0407688	0.122508	84	2	38	5	0.295689	-1.23443	-0.418167	1.74574
ENSRNOG00000032703_at	10	1	9	0.47	0.82	0.93	1.01	3.32	RASGRP3	0.0165322	0.0662454	84	2	37	6	0.371135	-1.44338	-0.524864	2.04124
ENSRNOG00000034290_at	10	9	1	0.49	0.88	0.98	1.09	5.83	CCL21	0.267558	0.461573	79	7	42	1	-0.185567	0.721688	0.262432	-1.02062
ENSRNOG00000001129_at	10	8	2	0.61	0.96	1.06	1.19	2.49	FBXO21	0.0156254	0.0662454	85	1	38	5	0.331295	-1.5	-0.468521	2.12132
ENSRNOG00000001349_at	10	8	2	0.57	0.87	0.98	1.09	2.12	MCM7	0.00107178	0.0154119	86	0	37	6	0.441726	-2	-0.624695	2.82843
ENSRNOG00000002273_at	10	2	8	0.54	0.85	0.93	1.01	2.58	NAAA	NA	NA	NA	NA	NA	NA	NA	NA	NA	NA
ENSRNOG00000006359_at	10	8	2	0.51	0.95	1.03	1.15	2.09	GALK1	1	1	82	4	41	2	0	0	0	0
ENSRNOG00000006778_at	10	2	8	0.51	0.82	0.93	1.07	1.97	MMP19	0.480091	0.653937	81	5	39	4	0.111803	-0.408248	-0.158114	0.57735
ENSRNOG00000007483_at	10	2	8	0.47	0.79	0.87	0.96	1.69	CCNF	0.423159	0.604665	80	6	42	1	-0.147844	0.617213	0.209083	-0.872872
ENSRNOG00000008895_at	10	8	2	0.53	0.9	1.06	1.25	2.05	HNF4A	0.0407688	0.122508	84	2	38	5	0.295689	-1.23443	-0.418167	1.74574
ENSRNOG00000010872_at	10	2	8	0.48	0.83	0.94	1.08	2.14	CKB	1	1	83	3	41	2	0.0366618	-0.182574	-0.0518476	0.258199
ENSRNOG00000011559_at	10	8	2	0.57	0.96	1.06	1.18	2.18	Rat: Cnn3	0.00556801	0.0394097	85	1	37	6	0.406572	-1.69734	-0.574979	2.4004
ENSRNOG00000014357_at	10	8	2	0.53	0.91	1.05	1.25	1.93	GJA4	0.685359	0.819977	82	4	40	3	0.0739221	-0.308607	-0.104542	0.436436
ENSRNOG00000014659_at	10	8	2	0.53	0.93	1.07	1.23	2.55	EBPL	0.0407688	0.122508	84	2	38	5	0.295689	-1.23443	-0.418167	1.74574
ENSRNOG00000017579_at	10	2	8	0.52	0.81	0.94	1.07	2.8	MYLIP	0.0949238	0.218066	84	2	39	4	0.220863	-1	-0.312348	1.41421
ENSRNOG00000018239_at	10	8	2	0.61	0.94	1	1.07	2.31	DHRS4	0.00556801	0.0394097	85	1	37	6	0.406572	-1.69734	-0.574979	2.4004
ENSRNOG00000018835_at	10	2	8	0.5	0.82	0.89	1	1.82	NOTCH2	0.716862	0.847018	79	7	41	2	-0.111803	0.408248	0.158114	-0.57735
ENSRNOG00000019466_at	10	2	8	0.47	0.81	0.9	0.99	1.52	AGPAT2	1	1	81	5	41	2	-0.0369611	0.154303	0.0522708	-0.218218
ENSRNOG00000020189_at	10	8	2	0.59	0.93	1.05	1.16	1.73	TINF2	1	1	81	5	40	3	0.0371135	-0.144338	-0.0524864	0.204124
ENSRNOG00000020415_at	10	8	2	0.59	0.92	1.02	1.15	2.35	RAMP2	1	1	83	3	41	2	0.0366618	-0.182574	-0.0518476	0.258199
ENSRNOG00000020635_at	10	8	2	0.64	0.98	1.1	1.19	1.89	EXOSC5	0.22089	0.390858	83	3	39	4	0.184805	-0.771517	-0.261354	1.09109
ENSRNOG00000027990_at	10	2	8	0.5	0.82	0.94	1.04	3.45	CRIP1	1	1	83	3	41	2	0.0366618	-0.182574	-0.0518476	0.258199
ENSRNOG00000001823_at	10	7	3	0.56	0.9	1	1.13	2.15	ST6GAL1	0.685359	0.819977	82	4	40	3	0.0739221	-0.308607	-0.104542	0.436436
ENSRNOG00000006108_at	10	7	3	0.63	0.88	0.97	1.08	3.31	GNGT2	0.685359	0.819977	82	4	40	3	0.0739221	-0.308607	-0.104542	0.436436
ENSRNOG00000008301_at	10	7	3	0.61	0.87	0.95	1.07	3.49	TAGLN2	0.332475	0.523118	84	2	40	3	0.146647	-0.730297	-0.20739	1.0328
ENSRNOG00000012002_at	10	7	3	0.54	0.9	0.98	1.11	3.05	IQGAP1	0.0949238	0.218066	84	2	39	4	0.220863	-1	-0.312348	1.41421
ENSRNOG00000013949_at	10	3	7	0.37	0.92	1	1.1	1.72	IDH2	NA	NA	NA	NA	NA	NA	NA	NA	NA	NA
ENSRNOG00000014079_at	10	7	3	0.47	0.87	0.98	1.09	4.83	STAT1	0.399614	0.579772	83	3	40	3	0.110432	-0.5	-0.156174	0.707107
ENSRNOG00000019014_at	10	3	7	0.58	0.83	0.92	1.04	1.55	NDST1	0.115974	0.249994	83	3	38	5	0.259794	-1.01036	-0.367405	1.42887
ENSRNOG00000019351_at	10	7	3	0.48	0.91	1.04	1.15	2.24	CHID1	1	1	82	4	41	2	0	0	0	0
ENSRNOG00000019990_at	10	7	3	0.5	0.97	1.05	1.15	2.02	C19orf60	0.399614	0.579772	83	3	40	3	0.110432	-0.5	-0.156174	0.707107
ENSRNOG00000021713_at	10	7	3	0.52	0.82	0.93	1.03	2.55	KIF18B	0.0407688	0.122508	84	2	38	5	0.295689	-1.23443	-0.418167	1.74574
ENSRNOG00000028196_at	10	7	3	0.6	0.92	0.99	1.11	1.85	C20orf72	0.22089	0.390858	83	3	39	4	0.184805	-0.771517	-0.261354	1.09109
ENSRNOG00000029195_at	10	3	7	0.53	0.79	0.9	1.03	5.5	UBA7	0.685359	0.819977	82	4	40	3	0.0739221	-0.308607	-0.104542	0.436436
AFFX_Rat_beta-actin_M_at	10	4	6	0.52	0.86	0.96	1.09	2.31	AFFX_Rat_beta-actin_M_at	0.399614	0.579772	83	3	40	3	0.110432	-0.5	-0.156174	0.707107
ENSRNOG00000005043_at	10	6	4	0.52	0.83	0.97	1.12	1.98	CPEB2	0.685359	0.819977	82	4	40	3	0.0739221	-0.308607	-0.104542	0.436436
ENSRNOG00000005669_at	10	6	4	0.51	0.92	1.02	1.18	1.66	CA8	0.332475	0.523118	84	2	40	3	0.146647	-0.730297	-0.20739	1.0328
ENSRNOG00000007839_at	10	4	6	0.39	0.97	1.05	1.16	1.74	SLC16A7	0.399614	0.579772	83	3	40	3	0.110432	-0.5	-0.156174	0.707107
ENSRNOG00000012183_at	10	6	4	0.53	0.88	0.96	1.06	1.98	GLRX	1	1	82	4	41	2	0	0	0	0
ENSRNOG00000027455_at	10	6	4	0.49	0.91	1.05	1.17	1.73	C1orf50	1	1	81	5	41	2	-0.0369611	0.154303	0.0522708	-0.218218
ENSRNOG00000031162_at	10	4	6	0.46	0.84	0.94	1.04	2.16	CCL24	NA	NA	NA	NA	NA	NA	NA	NA	NA	NA
ENSRNOG00000031431_at	10	6	4	0.49	0.78	0.91	1.05	3.22	CDCA8	0.22089	0.390858	83	3	39	4	0.184805	-0.771517	-0.261354	1.09109
ENSRNOG00000003121_at	10	5	5	0.45	0.86	0.95	1.09	1.87	RTN4RL1	0.00107178	0.0154119	86	0	37	6	0.441726	-2	-0.624695	2.82843
ENSRNOG00000020007_at	10	5	5	0.61	0.87	0.97	1.08	1.85	Rat: Epb41l1	0.332475	0.523118	84	2	40	3	0.146647	-0.730297	-0.20739	1.0328
ENSRNOG00000021644_at	10	5	5	0.58	0.84	0.92	1.07	3.01	SLC15A3	0.0949238	0.218066	84	2	39	4	0.220863	-1	-0.312348	1.41421
AFFX-r2-Bs-phe-3_at	10	0	10	0.38	0.77	0.93	1.06	2.63	AFFX-r2-Bs-phe-3_at	1	1	83	3	41	2	0.0366618	-0.182574	-0.0518476	0.258199
ENSRNOG00000000047_at	10	0	10	0.55	0.79	0.89	0.98	1.31	CD82	0.439493	0.61072	82	4	39	4	0.148454	-0.57735	-0.209946	0.816497
ENSRNOG00000000423_at	10	10	0	0.7	0.99	1.13	1.28	2.77	STK19	0.399614	0.579772	83	3	40	3	0.110432	-0.5	-0.156174	0.707107
ENSRNOG00000000661_at	10	10	0	0.68	1.03	1.12	1.24	1.74	HPS4	0.168591	0.333658	81	5	43	0	-0.183309	0.912871	0.259238	-1.29099
ENSRNOG00000001247_at	10	10	0	0.75	0.97	1.04	1.15	1.82	CLIP1	0.439493	0.61072	82	4	39	4	0.148454	-0.57735	-0.209946	0.816497
ENSRNOG00000001273_at	10	10	0	0.76	0.98	1.07	1.16	2.03	PSMG3	0.399614	0.579772	83	3	40	3	0.110432	-0.5	-0.156174	0.707107
ENSRNOG00000001843_at	10	0	10	0.13	0.55	0.81	1.12	2.64	BCL6	0.115974	0.249994	83	3	38	5	0.259794	-1.01036	-0.367405	1.42887
ENSRNOG00000003075_at	10	10	0	0.7	0.98	1.06	1.19	1.93	TMEM39A	1	1	81	5	40	3	0.0371135	-0.144338	-0.0524864	0.204124
ENSRNOG00000003276_at	10	0	10	0.48	0.86	0.94	1.02	1.29	MYO1D	0.22089	0.390858	83	3	39	4	0.184805	-0.771517	-0.261354	1.09109
ENSRNOG00000004793_at	10	10	0	0.77	0.96	1.05	1.14	2.13	NCLN	0.0407688	0.122508	84	2	38	5	0.295689	-1.23443	-0.418167	1.74574
ENSRNOG00000004912_at	10	10	0	0.83	0.99	1.07	1.18	2.13	ITGAV	0.0949238	0.218066	84	2	39	4	0.220863	-1	-0.312348	1.41421
ENSRNOG00000005045_at	10	0	10	0.57	0.82	0.93	1.04	1.5	PPP2R5E	1	1	81	5	40	3	0.0371135	-0.144338	-0.0524864	0.204124
ENSRNOG00000005730_at	10	0	10	0.48	0.8	0.9	1.03	1.53	PCMTD1	0.439493	0.61072	82	4	39	4	0.148454	-0.57735	-0.209946	0.816497
ENSRNOG00000005836_at	10	10	0	0.7	0.96	1.06	1.17	5.15	FAM49A	0.15902	0.32037	82	4	38	5	0.223607	-0.816497	-0.316228	1.1547
ENSRNOG00000007023_at	10	0	10	0.38	0.89	0.97	1.06	1.33	GALM	0.399614	0.579772	83	3	40	3	0.110432	-0.5	-0.156174	0.707107
ENSRNOG00000007167_at	10	0	10	0.43	0.87	0.97	1.07	1.74	FHIT	0.115974	0.249994	83	3	38	5	0.259794	-1.01036	-0.367405	1.42887
ENSRNOG00000007485_at	10	10	0	0.7	0.98	1.09	1.25	2.12	ARFGEF2	1	1	82	4	41	2	0	0	0	0
ENSRNOG00000007639_at	10	0	10	0.32	0.86	0.95	1	1.13	C8B	0.0949238	0.218066	84	2	39	4	0.220863	-1	-0.312348	1.41421
ENSRNOG00000008746_at	10	10	0	0.74	1	1.08	1.21	1.96	DTD1	0.399614	0.579772	83	3	40	3	0.110432	-0.5	-0.156174	0.707107
ENSRNOG00000008902_at	10	0	10	0.4	0.84	0.92	0.96	1.1	PON1	NA	NA	NA	NA	NA	NA	NA	NA	NA	NA
ENSRNOG00000009244_at	10	10	0	0.76	1	1.06	1.17	2.13	ABHD4	0.399614	0.579772	83	3	40	3	0.110432	-0.5	-0.156174	0.707107
ENSRNOG00000009797_at	10	10	0	0.86	0.97	1	1.05	38.46	AQP3	0.00191328	0.0232459	85	1	36	7	0.482475	-1.87639	-0.682323	2.65361
ENSRNOG00000010061_at	10	10	0	0.67	1.01	1.1	1.26	3.83	GMFB	0.0949238	0.218066	84	2	39	4	0.220863	-1	-0.312348	1.41421
ENSRNOG00000010241_at	10	10	0	0.7	1.04	1.15	1.28	1.79	HSPB11	0.0592698	0.158425	83	3	37	6	0.33541	-1.22474	-0.474342	1.73205
ENSRNOG00000011027_at	10	10	0	0.72	0.98	1.06	1.16	2.03	UBA5	0.0407688	0.122508	84	2	38	5	0.295689	-1.23443	-0.418167	1.74574
ENSRNOG00000011134_at	10	0	10	0.58	0.79	0.89	0.99	1.33	LAMA2	1	1	83	3	41	2	0.0366618	-0.182574	-0.0518476	0.258199
ENSRNOG00000011189_at	10	0	10	0.39	0.83	0.92	1	1.36	ACY1	0.423159	0.604665	80	6	42	1	-0.147844	0.617213	0.209083	-0.872872
ENSRNOG00000011278_at	10	10	0	0.55	1.05	1.2	1.4	2.66	STK3	0.685359	0.819977	82	4	40	3	0.0739221	-0.308607	-0.104542	0.436436
ENSRNOG00000011821_at	10	10	0	0.65	0.88	0.96	1.06	4.36	S100A4	0.0949238	0.218066	84	2	39	4	0.220863	-1	-0.312348	1.41421
ENSRNOG00000012147_at	10	10	0	0.76	1.01	1.11	1.24	2.66	NOP14	0.0949238	0.218066	84	2	39	4	0.220863	-1	-0.312348	1.41421
ENSRNOG00000012610_at	10	0	10	0.53	0.79	0.85	0.94	1.26	MICAL3	NA	NA	NA	NA	NA	NA	NA	NA	NA	NA
ENSRNOG00000012695_at	10	10	0	0.73	0.97	1.05	1.17	2.76	GOLT1B	0.0949238	0.218066	84	2	39	4	0.220863	-1	-0.312348	1.41421
ENSRNOG00000012736_at	10	10	0	0.78	0.98	1.06	1.17	2.48	SSSCA1	0.0165322	0.0662454	84	2	37	6	0.371135	-1.44338	-0.524864	2.04124
ENSRNOG00000013013_at	10	0	10	0.55	0.79	0.89	0.98	1.35	TLE3	0.664239	0.814876	82	4	42	1	-0.0733236	0.365148	0.103695	-0.516398
ENSRNOG00000013393_at	10	10	0	0.78	1.03	1.12	1.25	2.38	EIF2A	0.0407688	0.122508	84	2	38	5	0.295689	-1.23443	-0.418167	1.74574
ENSRNOG00000013446_at	10	10	0	0.79	0.99	1.07	1.15	1.91	NIF3L1	0.399614	0.579772	83	3	40	3	0.110432	-0.5	-0.156174	0.707107
ENSRNOG00000013598_at	10	10	0	0.55	0.85	0.95	1.06	12.44	MELK	0.0407688	0.122508	84	2	38	5	0.295689	-1.23443	-0.418167	1.74574
ENSRNOG00000013917_at	10	0	10	0.51	0.83	0.93	1.03	1.56	IGSF10	NA	NA	NA	NA	NA	NA	NA	NA	NA	NA
ENSRNOG00000014142_at	10	10	0	0.71	0.96	1.08	1.25	4.64	OGFRL1	0.168591	0.333658	81	5	43	0	-0.183309	0.912871	0.259238	-1.29099
ENSRNOG00000014224_at	10	10	0	0.6	0.97	1.04	1.16	2.43	NDUFA3	0.0592698	0.158425	83	3	37	6	0.33541	-1.22474	-0.474342	1.73205
ENSRNOG00000014274_at	10	10	0	0.89	1.04	1.12	1.23	1.88	TRIT1	0.399614	0.579772	83	3	40	3	0.110432	-0.5	-0.156174	0.707107
ENSRNOG00000015619_at	10	10	0	0.53	0.98	1.1	1.22	2.5	AGFG1	0.0949238	0.218066	84	2	39	4	0.220863	-1	-0.312348	1.41421
ENSRNOG00000016066_at	10	0	10	0.52	0.8	0.88	1.01	1.48	BAMBI	0.0949238	0.218066	84	2	39	4	0.220863	-1	-0.312348	1.41421
ENSRNOG00000016150_at	10	10	0	0.78	1.02	1.12	1.24	2.01	IFRD2	0.22089	0.390858	83	3	39	4	0.184805	-0.771517	-0.261354	1.09109
ENSRNOG00000016214_at	10	0	10	0.44	0.85	0.93	1.01	1.46	AGL	0.0420582	0.122508	85	1	39	4	0.256632	-1.27802	-0.362933	1.80739
ENSRNOG00000016227_at	10	10	0	0.7	0.97	1.03	1.14	3.03	GLRX3	0.000636072	0.0141682	85	1	35	8	0.559017	-2.04124	-0.790569	2.88675
ENSRNOG00000016386_at	10	0	10	0.48	0.83	0.92	1.06	1.4	PTMS	0.0949238	0.218066	84	2	39	4	0.220863	-1	-0.312348	1.41421
ENSRNOG00000016825_at	10	10	0	0.78	1	1.08	1.22	2.12	CD3EAP	1	1	83	3	41	2	0.0366618	-0.182574	-0.0518476	0.258199
ENSRNOG00000017097_at	10	0	10	0.33	0.85	0.93	1.01	1.35	LHPP	0.0156254	0.0662454	85	1	38	5	0.331295	-1.5	-0.468521	2.12132
ENSRNOG00000017114_at	10	10	0	0.84	0.99	1.06	1.17	2.36	SYNJ2	0.15902	0.32037	82	4	38	5	0.223607	-0.816497	-0.316228	1.1547
ENSRNOG00000017291_at	10	0	10	0.47	0.88	0.95	1.02	1.34	SORD	NA	NA	NA	NA	NA	NA	NA	NA	NA	NA
ENSRNOG00000018102_at	10	10	0	0.75	0.97	1.09	1.26	2.4	COA5	0.00191328	0.0232459	85	1	36	7	0.482475	-1.87639	-0.682323	2.65361
ENSRNOG00000018824_at	10	10	0	0.76	0.96	1.04	1.17	2.24	SLC7A5	0.439493	0.61072	82	4	39	4	0.148454	-0.57735	-0.209946	0.816497
ENSRNOG00000018851_at	10	10	0	0.61	0.89	0.98	1.1	5.36	PPP2R2B	0.399614	0.579772	83	3	40	3	0.110432	-0.5	-0.156174	0.707107
ENSRNOG00000018920_at	10	10	0	0.86	1.05	1.14	1.26	1.74	SLC25A17	0.664239	0.814876	82	4	42	1	-0.0733236	0.365148	0.103695	-0.516398
ENSRNOG00000019264_at	10	10	0	0.66	1.03	1.13	1.27	2.27	LTBR	1	1	82	4	41	2	0	0	0	0
ENSRNOG00000019424_at	10	0	10	0.2	0.86	0.93	1	1.17	ASPDH	0.22089	0.390858	83	3	39	4	0.184805	-0.771517	-0.261354	1.09109
ENSRNOG00000019458_at	10	0	10	0.34	0.87	0.95	1.04	1.28	SHPK	0.0156254	0.0662454	85	1	38	5	0.331295	-1.5	-0.468521	2.12132
ENSRNOG00000020427_at	10	10	0	0.72	0.95	1.05	1.17	1.71	MEF2BNB-MEF2B	0.439493	0.61072	82	4	39	4	0.148454	-0.57735	-0.209946	0.816497
ENSRNOG00000020565_at	10	10	0	0.54	0.9	1	1.17	3.96	CCDC85B	0.168591	0.333658	81	5	43	0	-0.183309	0.912871	0.259238	-1.29099
ENSRNOG00000020770_at	10	10	0	0.65	0.92	1.03	1.15	3.01	ARL4D	1	1	81	5	41	2	-0.0369611	0.154303	0.0522708	-0.218218
ENSRNOG00000021318_at	10	10	0	0.71	0.97	1.07	1.23	2.04	EPAS1	0.662885	0.814876	81	5	42	1	-0.110432	0.5	0.156174	-0.707107
ENSRNOG00000021548_at	10	10	0	0.64	0.91	1.06	1.17	2.66	RASSF1	0.22089	0.390858	83	3	39	4	0.184805	-0.771517	-0.261354	1.09109
ENSRNOG00000021663_at	10	10	0	0.79	0.94	1	1.07	13.3	C8orf46	0.00638353	0.0406133	84	2	36	7	0.447214	-1.63299	-0.632456	2.3094
ENSRNOG00000024743_at	10	10	0	0.75	1.02	1.08	1.19	1.73	L3MBTL2	NA	NA	NA	NA	NA	NA	NA	NA	NA	NA
ENSRNOG00000028111_at	10	10	0	0.8	1.03	1.12	1.22	1.8	ZFYVE26	0.423159	0.604665	80	6	42	1	-0.147844	0.617213	0.209083	-0.872872
ENSRNOG00000028188_at	10	0	10	0.36	0.86	0.97	1.07	1.31	GSTT2B	NA	NA	NA	NA	NA	NA	NA	NA	NA	NA
ENSRNOG00000028286_at	10	10	0	0.72	0.98	1.06	1.16	2.58	Rat: Hmgn1	0.0165322	0.0662454	84	2	37	6	0.371135	-1.44338	-0.524864	2.04124
ENSRNOG00000031174_at	10	0	10	0.49	0.78	0.88	0.99	1.34	ARNT	1	1	83	3	41	2	0.0366618	-0.182574	-0.0518476	0.258199
ENSRNOG00000031731_at	10	10	0	0.66	1.04	1.15	1.25	1.89	FAM216A	0.399614	0.579772	83	3	40	3	0.110432	-0.5	-0.156174	0.707107
ENSRNOG00000032895_at	10	0	10	0.11	0.91	1	1.1	1.42	Rat: Cyp4f4	0.0407688	0.122508	84	2	38	5	0.295689	-1.23443	-0.418167	1.74574
ENSRNOG00000034221_at	10	0	10	0.29	0.79	0.93	1.06	1.59	C1orf192	0.00349738	0.0292134	86	0	38	5	0.366618	-1.82574	-0.518476	2.58199
ENSRNOG00000042619_at	10	10	0	0.81	0.95	1.01	1.09	6.69	Rat: Clec12a	0.439493	0.61072	82	4	39	4	0.148454	-0.57735	-0.209946	0.816497
ENSRNOG00000000664_at	9	0	9	0.48	0.85	0.94	1.02	1.37	TPST2	0.685359	0.819977	82	4	40	3	0.0739221	-0.308607	-0.104542	0.436436
ENSRNOG00000001044_at	9	9	0	0.74	1.01	1.09	1.21	2.84	AIMP2	0.0156254	0.0662454	85	1	38	5	0.331295	-1.5	-0.468521	2.12132
ENSRNOG00000001205_at	9	9	0	0.7	0.97	1.05	1.16	1.76	AGPAT3	0.0407688	0.122508	84	2	38	5	0.295689	-1.23443	-0.418167	1.74574
ENSRNOG00000001289_at	9	9	0	0.7	1	1.12	1.23	1.88	C7orf50	0.0513435	0.143661	78	8	43	0	-0.296908	1.1547	0.419891	-1.63299
ENSRNOG00000001958_at	9	9	0	0.7	0.97	1.08	1.23	2.2	IFT57	0.0949238	0.218066	84	2	39	4	0.220863	-1	-0.312348	1.41421
ENSRNOG00000002378_at	9	9	0	0.74	0.99	1.06	1.14	1.87	BPNT1	0.685359	0.819977	82	4	40	3	0.0739221	-0.308607	-0.104542	0.436436
ENSRNOG00000002598_at	9	0	9	0.45	0.84	0.96	1.1	1.65	HNF1B	0.0592698	0.158425	83	3	37	6	0.33541	-1.22474	-0.474342	1.73205
ENSRNOG00000002906_at	9	9	0	0.73	0.99	1.11	1.27	1.8	NR1I2	0.177579	0.342586	80	6	43	0	-0.220863	1	0.312348	-1.41421
ENSRNOG00000002937_at	9	9	0	0.7	0.91	0.99	1.06	3.71	REN	0.0949238	0.218066	84	2	39	4	0.220863	-1	-0.312348	1.41421
ENSRNOG00000003084_at	9	9	0	0.71	0.95	1.03	1.11	2.15	PARP1	0.685359	0.819977	82	4	40	3	0.0739221	-0.308607	-0.104542	0.436436
ENSRNOG00000003111_at	9	9	0	0.8	1.02	1.09	1.2	1.94	OVCA2	0.0949238	0.218066	84	2	39	4	0.220863	-1	-0.312348	1.41421
ENSRNOG00000003302_at	9	9	0	0.83	1.05	1.15	1.26	1.89	FLCN	0.168591	0.333658	81	5	43	0	-0.183309	0.912871	0.259238	-1.29099
ENSRNOG00000003567_at	9	0	9	0.51	0.78	0.86	0.95	1.43	PPOX	0.332475	0.523118	84	2	40	3	0.146647	-0.730297	-0.20739	1.0328
ENSRNOG00000003728_at	9	0	9	0.45	0.83	0.91	1	1.4	XYLT2	0.0156254	0.0662454	85	1	38	5	0.331295	-1.5	-0.468521	2.12132
ENSRNOG00000004700_at	9	9	0	0.81	1.01	1.1	1.21	3.36	NXT1	0.00556801	0.0394097	85	1	37	6	0.406572	-1.69734	-0.574979	2.4004
ENSRNOG00000005003_at	9	9	0	0.83	0.93	0.98	1.03	2.4	PTPRN2	0.0592698	0.158425	83	3	37	6	0.33541	-1.22474	-0.474342	1.73205
ENSRNOG00000005012_at	9	9	0	0.81	1.04	1.14	1.23	2.08	UTP14A	0.115974	0.249994	83	3	38	5	0.259794	-1.01036	-0.367405	1.42887
ENSRNOG00000005106_at	9	0	9	0.47	0.82	0.92	1.01	1.52	CC2D2A	NA	NA	NA	NA	NA	NA	NA	NA	NA	NA
ENSRNOG00000005433_at	9	9	0	0.74	1.02	1.1	1.21	2.17	SHQ1	1	1	83	3	41	2	0.0366618	-0.182574	-0.0518476	0.258199
ENSRNOG00000005525_at	9	9	0	0.74	0.97	1.05	1.16	5.92	GNG12	0.0156254	0.0662454	85	1	38	5	0.331295	-1.5	-0.468521	2.12132
ENSRNOG00000005849_at	9	9	0	0.71	0.98	1.07	1.19	2.76	ACO1	0.0165322	0.0662454	84	2	37	6	0.371135	-1.44338	-0.524864	2.04124
ENSRNOG00000006103_at	9	0	9	0.49	0.77	0.87	0.98	1.49	WDR67	NA	NA	NA	NA	NA	NA	NA	NA	NA	NA
ENSRNOG00000006460_at	9	9	0	0.56	1.03	1.15	1.31	2.2	AMDHD2	0.22089	0.390858	83	3	39	4	0.184805	-0.771517	-0.261354	1.09109
ENSRNOG00000006614_at	9	0	9	0.53	0.8	0.88	0.99	1.38	RFX7	NA	NA	NA	NA	NA	NA	NA	NA	NA	NA
ENSRNOG00000006715_at	9	9	0	0.82	0.98	1.04	1.11	3.14	CCR1	NA	NA	NA	NA	NA	NA	NA	NA	NA	NA
ENSRNOG00000007744_at	9	0	9	0.44	0.79	0.9	1.05	1.52	EHD3	0.0949238	0.218066	84	2	39	4	0.220863	-1	-0.312348	1.41421
ENSRNOG00000008091_at	9	9	0	0.79	0.93	0.98	1.07	2.41	GINS1	0.0156254	0.0662454	85	1	38	5	0.331295	-1.5	-0.468521	2.12132
ENSRNOG00000008095_at	9	0	9	0.15	0.57	0.81	1.12	3.73	ONECUT1	0.399614	0.579772	83	3	40	3	0.110432	-0.5	-0.156174	0.707107
ENSRNOG00000008580_at	9	9	0	0.81	0.99	1.08	1.2	2.36	NBN	0.0156254	0.0662454	85	1	38	5	0.331295	-1.5	-0.468521	2.12132
ENSRNOG00000008706_at	9	9	0	0.68	0.95	1.04	1.15	1.88	TBX3	NA	NA	NA	NA	NA	NA	NA	NA	NA	NA
ENSRNOG00000009266_at	9	9	0	0.76	1	1.09	1.18	2.97	ANP32B	9.51357e-05	0.00540371	86	0	35	8	0.593816	-2.3094	-0.839782	3.26599
ENSRNOG00000009310_at	9	9	0	0.81	1.03	1.11	1.23	2.46	NMD3	0.0407688	0.122508	84	2	38	5	0.295689	-1.23443	-0.418167	1.74574
ENSRNOG00000009568_at	9	0	9	0.36	0.81	0.9	1	1.9	HDAC1	0.718027	0.847018	80	6	41	2	-0.074227	0.288675	0.104973	-0.408248
ENSRNOG00000009681_at	9	9	0	0.85	1.03	1.14	1.24	2.05	FLOT2	0.662885	0.814876	81	5	42	1	-0.110432	0.5	0.156174	-0.707107
ENSRNOG00000009857_at	9	9	0	0.81	0.99	1.1	1.24	3.65	FTSJ3	0.0156254	0.0662454	85	1	38	5	0.331295	-1.5	-0.468521	2.12132
ENSRNOG00000009878_at	9	9	0	0.71	1	1.1	1.22	1.86	CRTAP	1	1	82	4	41	2	0	0	0	0
ENSRNOG00000010098_at	9	9	0	0.77	0.96	1.04	1.14	2.24	PLEK2	0.00349738	0.0292134	86	0	38	5	0.366618	-1.82574	-0.518476	2.58199
ENSRNOG00000010109_at	9	9	0	0.83	1	1.09	1.18	2.63	NOL9	0.0420582	0.122508	85	1	39	4	0.256632	-1.27802	-0.362933	1.80739
ENSRNOG00000010308_at	9	0	9	0.46	0.85	0.94	1.04	1.42	NR2F2	0.0420582	0.122508	85	1	39	4	0.256632	-1.27802	-0.362933	1.80739
ENSRNOG00000010488_at	9	9	0	0.75	0.96	1.04	1.14	2.77	ZMIZ1	0.22089	0.390858	83	3	39	4	0.184805	-0.771517	-0.261354	1.09109
ENSRNOG00000010580_at	9	9	0	0.76	0.92	0.99	1.06	5.75	ACOT7	0.00556801	0.0394097	85	1	37	6	0.406572	-1.69734	-0.574979	2.4004
ENSRNOG00000010630_at	9	0	9	0.47	0.81	0.89	1.01	1.67	PRCP	1	1	83	3	41	2	0.0366618	-0.182574	-0.0518476	0.258199
ENSRNOG00000010711_at	9	9	0	0.75	0.97	1.05	1.16	1.93	DICER1	1	1	81	5	41	2	-0.0369611	0.154303	0.0522708	-0.218218
ENSRNOG00000011195_at	9	0	9	0.46	0.81	0.92	1.02	1.48	PRKRA	1	1	83	3	41	2	0.0366618	-0.182574	-0.0518476	0.258199
ENSRNOG00000011541_at	9	9	0	0.69	0.94	1.03	1.11	1.96	CYGB	0.664239	0.814876	82	4	42	1	-0.0733236	0.365148	0.103695	-0.516398
ENSRNOG00000012046_at	9	9	0	0.77	0.99	1.09	1.2	3.13	PRMT5	0.115974	0.249994	83	3	38	5	0.259794	-1.01036	-0.367405	1.42887
ENSRNOG00000012840_at	9	0	9	0.56	0.82	0.92	0.98	1.59	SPARC	NA	NA	NA	NA	NA	NA	NA	NA	NA	NA
ENSRNOG00000012956_at	9	9	0	0.72	0.91	0.98	1.08	2.59	TGM2	NA	NA	NA	NA	NA	NA	NA	NA	NA	NA
ENSRNOG00000013112_at	9	9	0	0.74	0.95	1	1.09	1.79	DUSP13	1	1	83	3	41	2	0.0366618	-0.182574	-0.0518476	0.258199
ENSRNOG00000013704_at	9	0	9	0.41	0.83	0.93	1.01	1.42	CPS1	0.439493	0.61072	82	4	39	4	0.148454	-0.57735	-0.209946	0.816497
ENSRNOG00000013932_at	9	9	0	0.84	1	1.07	1.15	3.64	RBP2	0.480091	0.653937	81	5	39	4	0.111803	-0.408248	-0.158114	0.57735
ENSRNOG00000013974_at	9	0	9	0.4	0.88	0.97	1.04	1.31	FAHD2A	0.332475	0.523118	84	2	40	3	0.146647	-0.730297	-0.20739	1.0328
ENSRNOG00000014061_at	9	9	0	0.52	0.92	1.08	1.3	4.96	DUSP5	0.399614	0.579772	83	3	40	3	0.110432	-0.5	-0.156174	0.707107
ENSRNOG00000014362_at	9	0	9	0.43	0.9	0.96	1.05	1.26	NUDT14	1	1	83	3	41	2	0.0366618	-0.182574	-0.0518476	0.258199
ENSRNOG00000015093_at	9	0	9	0.52	0.77	0.88	0.99	1.52	SPARCL1	0.399614	0.579772	83	3	40	3	0.110432	-0.5	-0.156174	0.707107
ENSRNOG00000015149_at	9	9	0	0.79	0.96	1.02	1.11	6.72	NRG4	NA	NA	NA	NA	NA	NA	NA	NA	NA	NA
ENSRNOG00000015218_at	9	9	0	0.73	1	1.06	1.15	2.17	NSMCE1	0.115974	0.249994	83	3	38	5	0.259794	-1.01036	-0.367405	1.42887
ENSRNOG00000015380_at	9	0	9	0.59	0.81	0.91	1.01	1.41	JUP	0.0165322	0.0662454	84	2	37	6	0.371135	-1.44338	-0.524864	2.04124
ENSRNOG00000015577_at	9	0	9	0.52	0.78	0.88	1	1.36	LPAR6	0.0407688	0.122508	84	2	38	5	0.295689	-1.23443	-0.418167	1.74574
ENSRNOG00000015627_at	9	0	9	0.53	0.77	0.85	0.93	1.34	SLC35A3	0.22089	0.390858	83	3	39	4	0.184805	-0.771517	-0.261354	1.09109
ENSRNOG00000016452_at	9	9	0	0.9	1.01	1.06	1.15	2.62	CREB3	0.0407688	0.122508	84	2	38	5	0.295689	-1.23443	-0.418167	1.74574
ENSRNOG00000016475_at	9	9	0	0.7	0.98	1.06	1.18	1.95	Rat: Nt5c3l	0.22089	0.390858	83	3	39	4	0.184805	-0.771517	-0.261354	1.09109
ENSRNOG00000016588_at	9	9	0	0.73	1.03	1.11	1.24	1.91	MYADM	0.399614	0.579772	83	3	40	3	0.110432	-0.5	-0.156174	0.707107
ENSRNOG00000016975_at	9	9	0	0.52	1.02	1.2	1.45	3.14	PXMP4	0.00556801	0.0394097	85	1	37	6	0.406572	-1.69734	-0.574979	2.4004
ENSRNOG00000017284_at	9	9	0	0.65	0.96	1.05	1.16	2.13	NOP16	0.0156254	0.0662454	85	1	38	5	0.331295	-1.5	-0.468521	2.12132
ENSRNOG00000017354_at	9	9	0	0.67	0.96	1.11	1.24	1.86	ZYX	0.332475	0.523118	84	2	40	3	0.146647	-0.730297	-0.20739	1.0328
ENSRNOG00000017680_at	9	9	0	0.68	0.92	1	1.11	2.51	DENND2D	0.00107178	0.0154119	86	0	37	6	0.441726	-2	-0.624695	2.82843
ENSRNOG00000017729_at	9	9	0	0.75	0.96	1.05	1.14	2.04	PSMG2	0.0407688	0.122508	84	2	38	5	0.295689	-1.23443	-0.418167	1.74574
ENSRNOG00000017752_at	9	0	9	0.37	0.88	0.95	1.02	1.34	MCCC2	0.0156254	0.0662454	85	1	38	5	0.331295	-1.5	-0.468521	2.12132
ENSRNOG00000017820_at	9	0	9	0.39	0.85	0.93	0.99	1.24	NQO2	0.332475	0.523118	84	2	40	3	0.146647	-0.730297	-0.20739	1.0328
ENSRNOG00000018291_at	9	9	0	0.53	0.95	1.09	1.28	2.7	VKORC1L1	0.000636072	0.0141682	85	1	35	8	0.559017	-2.04124	-0.790569	2.88675
ENSRNOG00000018402_at	9	0	9	0.5	0.85	0.95	1.01	1.24	APOC2	0.0949238	0.218066	84	2	39	4	0.220863	-1	-0.312348	1.41421
ENSRNOG00000018440_at	9	9	0	0.72	0.95	1.02	1.11	2.86	ARFIP2	0.177579	0.342586	80	6	43	0	-0.220863	1	0.312348	-1.41421
ENSRNOG00000018691_at	9	0	9	0.36	0.86	0.94	1.04	1.53	CCNL2	0.399614	0.579772	83	3	40	3	0.110432	-0.5	-0.156174	0.707107
ENSRNOG00000018765_at	9	9	0	0.7	1.02	1.11	1.24	1.8	POLD4	NA	NA	NA	NA	NA	NA	NA	NA	NA	NA
ENSRNOG00000019080_at	9	0	9	0.42	0.85	0.95	1.08	1.52	HSD3B7	NA	NA	NA	NA	NA	NA	NA	NA	NA	NA
ENSRNOG00000019237_at	9	0	9	0.47	0.81	0.9	1.02	1.35	DAB2IP	0.00556801	0.0394097	85	1	37	6	0.406572	-1.69734	-0.574979	2.4004
ENSRNOG00000019368_at	9	9	0	0.85	1.01	1.08	1.17	2.01	SCNN1A	0.685359	0.819977	82	4	40	3	0.0739221	-0.308607	-0.104542	0.436436
ENSRNOG00000020457_at	9	9	0	0.8	1.05	1.16	1.26	2.36	TACC2	0.22089	0.390858	83	3	39	4	0.184805	-0.771517	-0.261354	1.09109
ENSRNOG00000020603_at	9	0	9	0.36	0.85	0.96	1.03	1.43	ANGPTL6	0.332475	0.523118	84	2	40	3	0.146647	-0.730297	-0.20739	1.0328
ENSRNOG00000020642_at	9	9	0	0.88	1.03	1.12	1.23	1.94	FLAD1	0.332475	0.523118	84	2	40	3	0.146647	-0.730297	-0.20739	1.0328
ENSRNOG00000021032_at	9	0	9	0.42	0.86	0.96	1.09	1.88	SPHK2	0.662885	0.814876	81	5	42	1	-0.110432	0.5	0.156174	-0.707107
ENSRNOG00000021735_at	9	0	9	0.47	0.87	0.97	1.11	1.42	AKR1CL1	0.332475	0.523118	84	2	40	3	0.146647	-0.730297	-0.20739	1.0328
ENSRNOG00000021890_at	9	9	0	0.8	1.03	1.12	1.25	1.83	NOB1	1	1	82	4	41	2	0	0	0	0
ENSRNOG00000024505_at	9	0	9	0.54	0.85	0.95	1.03	1.41	PPP1R35	NA	NA	NA	NA	NA	NA	NA	NA	NA	NA
ENSRNOG00000025114_at	9	9	0	0.6	0.96	1.14	1.32	1.98	CEBPB	NA	NA	NA	NA	NA	NA	NA	NA	NA	NA
ENSRNOG00000025166_at	9	9	0	0.68	0.96	1.05	1.18	2.08	PRPS1	0.0949238	0.218066	84	2	39	4	0.220863	-1	-0.312348	1.41421
ENSRNOG00000026978_at	9	9	0	0.72	0.95	1.06	1.19	3.51	OSCP1	0.094528	0.218066	79	7	43	0	-0.258727	1.08012	0.365896	-1.52753
ENSRNOG00000027125_at	9	9	0	0.57	0.89	1.03	1.21	2.93	MBOAT1	0.0420582	0.122508	85	1	39	4	0.256632	-1.27802	-0.362933	1.80739
ENSRNOG00000028100_at	9	9	0	0.78	1.02	1.09	1.21	1.87	PEX11G	0.0592698	0.158425	83	3	37	6	0.33541	-1.22474	-0.474342	1.73205
ENSRNOG00000028292_at	9	9	0	0.82	1.03	1.11	1.21	2.25	GART	0.0156254	0.0662454	85	1	38	5	0.331295	-1.5	-0.468521	2.12132
ENSRNOG00000029212_at	9	9	0	0.84	1	1.03	1.07	2.26	VCAN	0.332475	0.523118	84	2	40	3	0.146647	-0.730297	-0.20739	1.0328
ENSRNOG00000029500_at	9	9	0	0.77	0.99	1.07	1.17	1.82	TAPBP	0.399614	0.579772	83	3	40	3	0.110432	-0.5	-0.156174	0.707107
ENSRNOG00000030718_at	9	0	9	0.59	0.79	0.91	0.99	1.59	SMAGP	1	1	83	3	41	2	0.0366618	-0.182574	-0.0518476	0.258199
ENSRNOG00000033433_at	9	9	0	0.57	0.93	1.07	1.29	3.7	CSRNP1	0.439493	0.61072	82	4	39	4	0.148454	-0.57735	-0.209946	0.816497
ENSRNOG00000034177_at	9	0	9	0.52	0.78	0.89	1.02	1.4	EFNA5	0.22089	0.390858	83	3	39	4	0.184805	-0.771517	-0.261354	1.09109
ENSRNOG00000039024_at	9	9	0	0.56	1.05	1.16	1.31	2.13	SPICE1	1	1	82	4	41	2	0	0	0	0
ENSRNOG00000000900_at	9	1	8	0.53	0.86	0.97	1.08	1.58	TPST1	NA	NA	NA	NA	NA	NA	NA	NA	NA	NA
ENSRNOG00000001009_at	9	8	1	0.62	0.96	1.09	1.21	2.29	BRI3	1	1	83	3	41	2	0.0366618	-0.182574	-0.0518476	0.258199
ENSRNOG00000006901_at	9	8	1	0.63	0.98	1.1	1.2	1.72	CD320	0.332475	0.523118	84	2	40	3	0.146647	-0.730297	-0.20739	1.0328
ENSRNOG00000007284_at	9	8	1	0.65	1.01	1.11	1.22	2.26	SLC2A1	0.399614	0.579772	83	3	40	3	0.110432	-0.5	-0.156174	0.707107
ENSRNOG00000011293_at	9	8	1	0.65	0.91	1	1.08	1.95	C4orf27	0.00349738	0.0292134	86	0	38	5	0.366618	-1.82574	-0.518476	2.58199
ENSRNOG00000012701_at	9	8	1	0.64	1.04	1.17	1.31	1.74	MAP7	1	1	82	4	41	2	0	0	0	0
ENSRNOG00000013437_at	9	1	8	0.4	0.78	0.88	0.96	1.54	Rat: LOC691083	0.399614	0.579772	83	3	40	3	0.110432	-0.5	-0.156174	0.707107
ENSRNOG00000013547_at	9	1	8	0.48	0.86	0.95	1.04	1.66	SLC6A12	0.00349738	0.0292134	86	0	38	5	0.366618	-1.82574	-0.518476	2.58199
ENSRNOG00000016327_at	9	1	8	0.37	0.83	0.91	1	1.75	MCEE	0.332475	0.523118	84	2	40	3	0.146647	-0.730297	-0.20739	1.0328
ENSRNOG00000018693_at	9	1	8	0.33	0.88	0.96	1.04	1.5	ASGR1	0.0420582	0.122508	85	1	39	4	0.256632	-1.27802	-0.362933	1.80739
ENSRNOG00000025411_at	9	8	1	0.62	0.95	1.04	1.14	4.13	F2R	0.0949238	0.218066	84	2	39	4	0.220863	-1	-0.312348	1.41421
ENSRNOG00000026644_at	9	8	1	0.63	0.86	0.94	1.09	3.43	GLIPR1	1	1	81	5	40	3	0.0371135	-0.144338	-0.0524864	0.204124
ENSRNOG00000042901_at	9	1	8	0.42	0.83	0.94	1.05	1.64	CFH	1	1	83	3	41	2	0.0366618	-0.182574	-0.0518476	0.258199
ENSRNOG00000042944_at	9	8	1	0.52	0.8	0.89	1.06	3.28	CENPW	0.00349738	0.0292134	86	0	38	5	0.366618	-1.82574	-0.518476	2.58199
ENSRNOG00000000555_at	9	7	2	0.61	0.98	1.11	1.23	1.82	EIF4EBP2	1	1	82	4	41	2	0	0	0	0
ENSRNOG00000001296_at	9	2	7	0.53	0.83	1	1.2	1.95	P2RX7	0.0156254	0.0662454	85	1	38	5	0.331295	-1.5	-0.468521	2.12132
ENSRNOG00000002474_at	9	2	7	0.51	0.86	0.99	1.13	1.62	TOM1L1	NA	NA	NA	NA	NA	NA	NA	NA	NA	NA
ENSRNOG00000002781_at	9	7	2	0.65	0.93	1.04	1.15	1.74	KDSR	0.664239	0.814876	82	4	42	1	-0.0733236	0.365148	0.103695	-0.516398
ENSRNOG00000003496_at	9	2	7	0.53	0.85	0.94	1.05	1.61	TBC1D9	0.0420582	0.122508	85	1	39	4	0.256632	-1.27802	-0.362933	1.80739
ENSRNOG00000004537_at	9	2	7	0.5	0.86	0.96	1.04	1.52	RXRG	0.0420582	0.122508	85	1	39	4	0.256632	-1.27802	-0.362933	1.80739
ENSRNOG00000005015_at	9	2	7	0.51	0.87	0.95	1.04	1.63	RABEP1	0.685359	0.819977	82	4	40	3	0.0739221	-0.308607	-0.104542	0.436436
ENSRNOG00000005145_at	9	7	2	0.58	0.87	0.97	1.06	3.98	FAM49B	1	1	82	4	41	2	0	0	0	0
ENSRNOG00000006355_at	9	2	7	0.38	0.87	0.95	1.08	1.61	AKAP8L	0.00556801	0.0394097	85	1	37	6	0.406572	-1.69734	-0.574979	2.4004
ENSRNOG00000008104_at	9	7	2	0.28	0.9	1	1.11	2.87	YWHAQ	0.0407688	0.122508	84	2	38	5	0.295689	-1.23443	-0.418167	1.74574
ENSRNOG00000008193_at	9	7	2	0.62	0.92	1	1.13	2.14	CR1	0.00556801	0.0394097	85	1	37	6	0.406572	-1.69734	-0.574979	2.4004
ENSRNOG00000009389_at	9	7	2	0.53	0.91	1	1.14	2.12	RIPK2	0.399614	0.579772	83	3	40	3	0.110432	-0.5	-0.156174	0.707107
ENSRNOG00000011365_at	9	2	7	0.58	0.77	0.9	1.03	3.44	EMB	1	1	82	4	41	2	0	0	0	0
ENSRNOG00000011885_at	9	7	2	0.46	0.82	0.96	1.17	3.02	RHPN2	0.115974	0.249994	83	3	38	5	0.259794	-1.01036	-0.367405	1.42887
ENSRNOG00000015285_at	9	2	7	0.4	0.91	1.06	1.17	1.81	LRP4	0.22089	0.390858	83	3	39	4	0.184805	-0.771517	-0.261354	1.09109
ENSRNOG00000016166_at	9	7	2	0.57	0.93	1.03	1.16	2.12	PDLIM1	0.0156254	0.0662454	85	1	38	5	0.331295	-1.5	-0.468521	2.12132
ENSRNOG00000017730_at	9	7	2	0.59	0.95	1.04	1.15	1.76	PSMD1	0.399614	0.579772	83	3	40	3	0.110432	-0.5	-0.156174	0.707107
ENSRNOG00000020922_at	9	2	7	0.5	0.85	0.96	1.07	1.63	HSPB6	NA	NA	NA	NA	NA	NA	NA	NA	NA	NA
ENSRNOG00000022597_at	9	2	7	0.48	0.84	0.95	1.05	2.15	CENPJ	NA	NA	NA	NA	NA	NA	NA	NA	NA	NA
ENSRNOG00000022657_at	9	2	7	0.5	0.88	0.99	1.11	2.24	TMEM97	0.332475	0.523118	84	2	40	3	0.146647	-0.730297	-0.20739	1.0328
ENSRNOG00000034037_at	9	2	7	0.52	0.85	0.98	1.09	1.66	ZNF561	1	1	82	4	41	2	0	0	0	0
ENSRNOG00000037148_at	9	2	7	0.52	0.81	0.91	1.02	1.68	ADAP2	0.399614	0.579772	83	3	40	3	0.110432	-0.5	-0.156174	0.707107
ENSRNOG00000000302_at	9	3	6	0.54	0.81	0.94	1.09	1.79	SESN1	NA	NA	NA	NA	NA	NA	NA	NA	NA	NA
ENSRNOG00000000855_at	9	3	6	0.54	0.83	0.93	1.05	2.48	LST1	0.685359	0.819977	82	4	40	3	0.0739221	-0.308607	-0.104542	0.436436
ENSRNOG00000003125_at	9	6	3	0.49	0.95	1.03	1.12	1.84	ROGDI	0.0407688	0.122508	84	2	38	5	0.295689	-1.23443	-0.418167	1.74574
ENSRNOG00000005038_at	9	6	3	0.55	0.84	0.92	1.02	2.27	UBE2T	0.0949238	0.218066	84	2	39	4	0.220863	-1	-0.312348	1.41421
ENSRNOG00000007127_at	9	6	3	0.47	0.93	1.03	1.14	2.1	BBS5	NA	NA	NA	NA	NA	NA	NA	NA	NA	NA
ENSRNOG00000007654_at	9	3	6	0.55	0.83	0.97	1.08	2.38	LRIG3	0.332475	0.523118	84	2	40	3	0.146647	-0.730297	-0.20739	1.0328
ENSRNOG00000008956_at	9	3	6	0.57	0.82	0.93	1.02	1.66	CDKN2C	NA	NA	NA	NA	NA	NA	NA	NA	NA	NA
ENSRNOG00000014233_at	9	6	3	0.56	0.89	0.99	1.1	2.03	KRT19	0.685359	0.819977	82	4	40	3	0.0739221	-0.308607	-0.104542	0.436436
ENSRNOG00000018044_at	9	3	6	0.51	0.88	1	1.16	1.67	PHYH	NA	NA	NA	NA	NA	NA	NA	NA	NA	NA
ENSRNOG00000018126_at	9	6	3	0.6	0.97	1.07	1.22	1.8	ABCA1	1	1	83	3	41	2	0.0366618	-0.182574	-0.0518476	0.258199
ENSRNOG00000018815_at	9	6	3	0.57	0.81	0.91	0.98	1.82	PLK1	0.0949238	0.218066	84	2	39	4	0.220863	-1	-0.312348	1.41421
ENSRNOG00000018874_at	9	3	6	0.52	0.82	0.93	1.04	1.71	PHF19	0.0165322	0.0662454	84	2	37	6	0.371135	-1.44338	-0.524864	2.04124
ENSRNOG00000019100_at	9	6	3	0.52	0.81	0.88	1	2.16	KIF2C	0.0420582	0.122508	85	1	39	4	0.256632	-1.27802	-0.362933	1.80739
ENSRNOG00000019213_at	9	6	3	0.61	0.91	1	1.1	2.15	GPD1	0.0156254	0.0662454	85	1	38	5	0.331295	-1.5	-0.468521	2.12132
ENSRNOG00000021316_at	9	6	3	0.52	0.97	1.05	1.14	1.96	TMEM98	0.399614	0.579772	83	3	40	3	0.110432	-0.5	-0.156174	0.707107
ENSRNOG00000022860_at	9	6	3	0.5	0.86	0.98	1.18	1.78	SWI5	0.685359	0.819977	82	4	40	3	0.0739221	-0.308607	-0.104542	0.436436
ENSRNOG00000023910_at	9	3	6	0.37	0.91	1	1.11	1.53	MAN2B1	1	1	82	4	41	2	0	0	0	0
ENSRNOG00000025592_at	9	3	6	0.55	0.84	0.92	1	1.94	TSPAN31	NA	NA	NA	NA	NA	NA	NA	NA	NA	NA
ENSRNOG00000031748_at	9	3	6	0.4	0.9	1.05	1.16	1.65	KIFC2	0.0420582	0.122508	85	1	39	4	0.256632	-1.27802	-0.362933	1.80739
ENSRNOG00000000827_at	9	5	4	0.38	0.9	1.1	1.33	2.28	IER3	0.22089	0.390858	83	3	39	4	0.184805	-0.771517	-0.261354	1.09109
ENSRNOG00000001524_at	9	5	4	0.58	0.86	0.93	1.05	1.98	HAT1	0.0420582	0.122508	85	1	39	4	0.256632	-1.27802	-0.362933	1.80739
ENSRNOG00000002342_at	9	4	5	0.51	0.88	0.96	1.03	1.8	ALDH3A2	0.0420582	0.122508	85	1	39	4	0.256632	-1.27802	-0.362933	1.80739
ENSRNOG00000003794_at	9	5	4	0.48	0.85	0.98	1.1	1.71	NMRAL1	NA	NA	NA	NA	NA	NA	NA	NA	NA	NA
ENSRNOG00000005522_at	9	5	4	0.51	0.81	0.93	1.07	2.38	SH3YL1	0.0156254	0.0662454	85	1	38	5	0.331295	-1.5	-0.468521	2.12132
ENSRNOG00000007519_at	9	4	5	0.56	0.84	0.93	1.03	2	TMEM43	0.332475	0.523118	84	2	40	3	0.146647	-0.730297	-0.20739	1.0328
ENSRNOG00000009449_at	9	4	5	0.54	0.88	0.99	1.07	2.55	TRIM35	NA	NA	NA	NA	NA	NA	NA	NA	NA	NA
ENSRNOG00000012879_at	9	5	4	0.59	0.83	0.89	0.97	45.06	FABP3	0.0420582	0.122508	85	1	39	4	0.256632	-1.27802	-0.362933	1.80739
ENSRNOG00000014075_at	9	4	5	0.43	0.86	1.01	1.14	2.15	CLYBL	0.0420582	0.122508	85	1	39	4	0.256632	-1.27802	-0.362933	1.80739
ENSRNOG00000016469_at	9	4	5	0.57	0.81	0.93	1.04	2.98	FXYD2	0.399614	0.579772	83	3	40	3	0.110432	-0.5	-0.156174	0.707107
ENSRNOG00000019890_at	9	4	5	0.58	0.83	0.94	1.04	3.17	FOLR2	0.22089	0.390858	83	3	39	4	0.184805	-0.771517	-0.261354	1.09109
ENSRNOG00000020698_at	9	4	5	0.5	0.88	0.98	1.11	2.1	RND2	0.22089	0.390858	83	3	39	4	0.184805	-0.771517	-0.261354	1.09109
ENSRNOG00000029441_at	9	5	4	0.51	0.87	0.97	1.1	1.82	KLHL2	0.0949238	0.218066	84	2	39	4	0.220863	-1	-0.312348	1.41421
ENSRNOG00000036604_at	9	5	4	0.51	0.89	1.04	1.18	5.31	IFIT2	NA	NA	NA	NA	NA	NA	NA	NA	NA	NA
ENSRNOG00000000634_at	8	8	0	0.83	0.99	1.06	1.15	1.75	C10orf107	0.662885	0.814876	81	5	42	1	-0.110432	0.5	0.156174	-0.707107
ENSRNOG00000000907_at	8	8	0	0.68	0.88	0.97	1.07	2.69	ALOX5AP	0.662885	0.814876	81	5	42	1	-0.110432	0.5	0.156174	-0.707107
ENSRNOG00000001066_at	8	0	8	0.4	0.87	0.97	1.04	1.31	ITIH2	NA	NA	NA	NA	NA	NA	NA	NA	NA	NA
ENSRNOG00000001123_at	8	8	0	0.77	1.05	1.14	1.23	2.71	C12orf49	NA	NA	NA	NA	NA	NA	NA	NA	NA	NA
ENSRNOG00000001344_at	8	0	8	0.43	0.85	0.94	1	1.39	ALDH2	NA	NA	NA	NA	NA	NA	NA	NA	NA	NA
ENSRNOG00000001758_at	8	8	0	0.79	1	1.08	1.21	1.98	TCTEX1D2	0.399614	0.579772	83	3	40	3	0.110432	-0.5	-0.156174	0.707107
ENSRNOG00000002050_at	8	0	8	0.52	0.84	0.93	1.01	1.55	IGFBP7	1	1	83	3	41	2	0.0366618	-0.182574	-0.0518476	0.258199
ENSRNOG00000002188_at	8	8	0	0.67	0.92	1.05	1.19	1.74	HPSE	0.177579	0.342586	80	6	43	0	-0.220863	1	0.312348	-1.41421
ENSRNOG00000002271_at	8	8	0	0.86	1	1.06	1.14	3.2	SLAIN2	NA	NA	NA	NA	NA	NA	NA	NA	NA	NA
[truncated: 9,246 more rows]
