# Supplementary material for: Genomic Models of Short-Term Exposure Accurately Predict Long-Term Chemical Carcinogenicity and Identify Putative Mechanisms of Action
Source: PLoS One. 2014 Jul 24;9(7):e102579. doi: 10.1371/journal.pone.0102579 (PMC4109923; doi:10.1371/journal.pone.0102579)
Supplement: File S2 — Supporting Information Tables. Contains Tables S3–4, Table S19 and Tables S24–29. Table S3: GSEA report for carcinogens - GSEA results of carcinogenic versus non-carcinogenic compounds in liver - Gene Set Enrichment Analysis comparing the gene expression profiles from rats exposed to carcinogenic and non-carcinogenic compounds. Only gene sets enriched in the carcinogenic compounds with a false discovery rate ≤0.05 are shown. Table S4a: GSEA report for genotoxic carcinogens - GSEA results of genotoxic versus non-genotoxic carcinogens in liver - Gene Set Enrichment Analysis comparing the gene expression profiles of rats exposed to genotoxic and non-genotoxic carcinogens. Only gene sets enriched in either the genotoxic or non-genotoxic carcinogens with a false discovery rate ≤0.05 are shown. Table S4b: GSEA report for non-genotoxic carcinogens - GSEA results of genotoxic versus non-genotoxic carcinogens in liver - Gene Set Enrichment Analysis comparing the gene expression profiles of rats exposed to genotoxic and non-genotoxic carcinogens. Only gene sets enriched in either the genotoxic or non-genotoxic carcinogens with a false discovery rate ≤0.05 are shown. Table S19 Variable importance ranking of the top 150 predictive pathways - Variable importance was calculated by training 200 Random Forest models on the DrugMatrix dataset using a 70–30% random resampling scheme. The variable importance of all 200 models was averaged. Table S23: Chemicals tested in the DrugMatrix - Chemicals with known hepatocarcinogenicity status that were tested in liver. Also included are exposure durations, compound doses and genotoxicity information based on Ames tests if available. Table S24: Chemicals tested in TG-GATEs - Chemicals with known hepatocarcinogenicity status that were tested in liver. Also included are exposure durations and compound doses. Table S25: DrugMatrix cross-validation predictions - Hepatocarcinogenicity predictions in the DrugMatrix Random forest cross-validation re [file pone.0102579.s002.zip › files/Table S29.xlsx]

## Sheet: Compounds
Chemicals	Dataset	Test/Training
1,1-dichloroethene	DrugMatrix	Trainingsdata
2-acetylaminofluorene	DrugMatrix	Trainingsdata
2,3,7,8-tetrachlorodibenzo-p-dioxin	DrugMatrix	Trainingsdata
3-methylcholanthrene	DrugMatrix	Trainingsdata
4,4'-methylenedianiline	DrugMatrix	Trainingsdata
6-mercaptopurine	DrugMatrix	Trainingsdata
acetazolamide	DrugMatrix	Trainingsdata
aflatoxin b1	DrugMatrix	Trainingsdata
albendazole	DrugMatrix	Trainingsdata
aminoglutethimide	DrugMatrix	Trainingsdata
amiodarone	DrugMatrix	Trainingsdata
amlodipine	DrugMatrix	Trainingsdata
anastrozole	DrugMatrix	Trainingsdata
atorvastatin	DrugMatrix	Trainingsdata
azathioprine	DrugMatrix	Trainingsdata
balsalazide	DrugMatrix	Trainingsdata
benzethonium chloride	DrugMatrix	Trainingsdata
bis(2-ethylhexyl)phthalate	DrugMatrix	Trainingsdata
bisphenol a	DrugMatrix	Trainingsdata
carvedilol	DrugMatrix	Trainingsdata
catechol	DrugMatrix	Trainingsdata
cerivastatin	DrugMatrix	Trainingsdata
chlorambucil	DrugMatrix	Trainingsdata
chloroform	DrugMatrix	Trainingsdata
citalopram	DrugMatrix	Trainingsdata
clofibric acid	DrugMatrix	Trainingsdata
closantel	DrugMatrix	Trainingsdata
clotrimazole	DrugMatrix	Trainingsdata
cyclosporin a	DrugMatrix	Trainingsdata
cyproterone acetate	DrugMatrix	Trainingsdata
daunorubicin	DrugMatrix	Trainingsdata
diethylstilbestrol	DrugMatrix	Trainingsdata
doxorubicin	DrugMatrix	Trainingsdata
epirubicin	DrugMatrix	Trainingsdata
erythromycin	DrugMatrix	Trainingsdata
ethinylestradiol	DrugMatrix	Trainingsdata
etodolac	DrugMatrix	Trainingsdata
fenbendazole	DrugMatrix	Trainingsdata
finasteride	DrugMatrix	Trainingsdata
flubendazole	DrugMatrix	Trainingsdata
fluconazole	DrugMatrix	Trainingsdata
fluvastatin	DrugMatrix	Trainingsdata
glipizide	DrugMatrix	Trainingsdata
hexachlorophene	DrugMatrix	Trainingsdata
hydrazine	DrugMatrix	Trainingsdata
hydrocortisone	DrugMatrix	Trainingsdata
ibuprofen	DrugMatrix	Trainingsdata
ifosfamide	DrugMatrix	Trainingsdata
imatinib	DrugMatrix	Trainingsdata
isoeugenol	DrugMatrix	Trainingsdata
isotretinoin	DrugMatrix	Trainingsdata
itraconazole	DrugMatrix	Trainingsdata
ketorolac	DrugMatrix	Trainingsdata
lead (ii) acetate	DrugMatrix	Trainingsdata
lead(iv) acetate	DrugMatrix	Trainingsdata
leflunomide	DrugMatrix	Trainingsdata
letrozole	DrugMatrix	Trainingsdata
lomustine	DrugMatrix	Trainingsdata
lorazepam	DrugMatrix	Trainingsdata
lovastatin	DrugMatrix	Trainingsdata
mebendazole	DrugMatrix	Trainingsdata
megestrol acetate	DrugMatrix	Trainingsdata
mestranol	DrugMatrix	Trainingsdata
methotrexate	DrugMatrix	Trainingsdata
methyl salicylate	DrugMatrix	Trainingsdata
mitomycin c	DrugMatrix	Trainingsdata
modafinil	DrugMatrix	Trainingsdata
n-nitrosodiethylamine	DrugMatrix	Trainingsdata
n-nitrosodimethylamine	DrugMatrix	Trainingsdata
nafenopin	DrugMatrix	Trainingsdata
neomycin	DrugMatrix	Trainingsdata
norethindrone	DrugMatrix	Trainingsdata
norethindrone acetate	DrugMatrix	Trainingsdata
olanzapine	DrugMatrix	Trainingsdata
oxfendazole	DrugMatrix	Trainingsdata
oxymetholone	DrugMatrix	Trainingsdata
oxytetracycline	DrugMatrix	Trainingsdata
pantoprazole	DrugMatrix	Trainingsdata
pioglitazone	DrugMatrix	Trainingsdata
pirinixic acid	DrugMatrix	Trainingsdata
prednisolone	DrugMatrix	Trainingsdata
primidone	DrugMatrix	Trainingsdata
procarbazine	DrugMatrix	Trainingsdata
progesterone	DrugMatrix	Trainingsdata
rabeprazole	DrugMatrix	Trainingsdata
raloxifene	DrugMatrix	Trainingsdata
rifabutin	DrugMatrix	Trainingsdata
rofecoxib	DrugMatrix	Trainingsdata
rosiglitazone	DrugMatrix	Trainingsdata
safrole	DrugMatrix	Trainingsdata
sildenafil	DrugMatrix	Trainingsdata
sodium arsenite	DrugMatrix	Trainingsdata
sotalol	DrugMatrix	Trainingsdata
spironolactone	DrugMatrix	Trainingsdata
stavudine	DrugMatrix	Trainingsdata
streptozotocin	DrugMatrix	Trainingsdata
testosterone	DrugMatrix	Trainingsdata
thiabendazole	DrugMatrix	Trainingsdata
trichloroacetic acid	DrugMatrix	Trainingsdata
troglitazone	DrugMatrix	Trainingsdata
tropisetron	DrugMatrix	Trainingsdata
zileuton	DrugMatrix	Trainingsdata
acetaminophen	DrugMatrix / TG-GATEs	Trainingsdata
allyl alcohol	DrugMatrix / TG-GATEs	Trainingsdata
aspirin	DrugMatrix / TG-GATEs	Trainingsdata
carbamazepine	DrugMatrix / TG-GATEs	Trainingsdata
carbon tetrachloride	DrugMatrix / TG-GATEs	Trainingsdata
clofibrate	DrugMatrix / TG-GATEs	Trainingsdata
clomipramine	DrugMatrix / TG-GATEs	Trainingsdata
diazepam	DrugMatrix / TG-GATEs	Trainingsdata
diclofenac	DrugMatrix / TG-GATEs	Trainingsdata
ethanol	DrugMatrix / TG-GATEs	Trainingsdata
fenofibrate	DrugMatrix / TG-GATEs	Trainingsdata
gemfibrozil	DrugMatrix / TG-GATEs	Trainingsdata
indomethacin	DrugMatrix / TG-GATEs	Trainingsdata
ketoconazole	DrugMatrix / TG-GATEs	Trainingsdata
meloxicam	DrugMatrix / TG-GATEs	Trainingsdata
methapyrilene	DrugMatrix / TG-GATEs	Trainingsdata
methimazole	DrugMatrix / TG-GATEs	Trainingsdata
naproxen	DrugMatrix / TG-GATEs	Trainingsdata
phenobarbital	DrugMatrix / TG-GATEs	Trainingsdata
promethazine	DrugMatrix / TG-GATEs	Trainingsdata
propylthiouracil	DrugMatrix / TG-GATEs	Trainingsdata
simvastatin	DrugMatrix / TG-GATEs	Trainingsdata
tamoxifen	DrugMatrix / TG-GATEs	Trainingsdata
thioacetamide	DrugMatrix / TG-GATEs	Trainingsdata
valproic acid	DrugMatrix / TG-GATEs	Trainingsdata
acarbose	TG-GATEs	Testdata
acetamidofluorene	TG-GATEs	Testdata
caffeine	TG-GATEs	Testdata
captopril	TG-GATEs	Testdata
chlorpheniramine	TG-GATEs	Testdata
chlorpropamide	TG-GATEs	Testdata
cimetidine	TG-GATEs	Testdata
ciprofloxacin	TG-GATEs	Testdata
coumarin	TG-GATEs	Testdata
cyclosporine a	TG-GATEs	Testdata
dantrolene	TG-GATEs	Testdata
diltiazem	TG-GATEs	Testdata
disopyramide	TG-GATEs	Testdata
enalapril	TG-GATEs	Testdata
erythromycin ethylsuccinate	TG-GATEs	Testdata
ethionamide	TG-GATEs	Testdata
ethionine	TG-GATEs	Testdata
famotidine	TG-GATEs	Testdata
flutamide	TG-GATEs	Testdata
furosemide	TG-GATEs	Testdata
glibenclamide	TG-GATEs	Testdata
haloperidol	TG-GATEs	Testdata
hexachlorobenzene	TG-GATEs	Testdata
isoniazid	TG-GATEs	Testdata
lornoxicam	TG-GATEs	Testdata
metformin	TG-GATEs	Testdata
methyldopa	TG-GATEs	Testdata
monocrotaline	TG-GATEs	Testdata
nitrofurantoin	TG-GATEs	Testdata
nitrofurazone	TG-GATEs	Testdata
nitrosodiethylamine	TG-GATEs	Testdata
omeprazole	TG-GATEs	Testdata
pemoline	TG-GATEs	Testdata
perhexiline	TG-GATEs	Testdata
phenacetin	TG-GATEs	Testdata
phenylbutazone	TG-GATEs	Testdata
phenytoin	TG-GATEs	Testdata
ranitidine	TG-GATEs	Testdata
rifampicin	TG-GATEs	Testdata
sulfasalazine	TG-GATEs	Testdata
tannic acid	TG-GATEs	Testdata
terbinafine	TG-GATEs	Testdata
tetracycline	TG-GATEs	Testdata
theophylline	TG-GATEs	Testdata
tolbutamide	TG-GATEs	Testdata
triamterene	TG-GATEs	Testdata
wy-14643	TG-GATEs	Testdata
