# Supplementary material for: Genomic Models of Short-Term Exposure Accurately Predict Long-Term Chemical Carcinogenicity and Identify Putative Mechanisms of Action
Source: PLoS One. 2014 Jul 24;9(7):e102579. doi: 10.1371/journal.pone.0102579 (PMC4109923; doi:10.1371/journal.pone.0102579)
Supplement: File S2 — Supporting Information Tables. Contains Tables S3–4, Table S19 and Tables S24–29. Table S3: GSEA report for carcinogens - GSEA results of carcinogenic versus non-carcinogenic compounds in liver - Gene Set Enrichment Analysis comparing the gene expression profiles from rats exposed to carcinogenic and non-carcinogenic compounds. Only gene sets enriched in the carcinogenic compounds with a false discovery rate ≤0.05 are shown. Table S4a: GSEA report for genotoxic carcinogens - GSEA results of genotoxic versus non-genotoxic carcinogens in liver - Gene Set Enrichment Analysis comparing the gene expression profiles of rats exposed to genotoxic and non-genotoxic carcinogens. Only gene sets enriched in either the genotoxic or non-genotoxic carcinogens with a false discovery rate ≤0.05 are shown. Table S4b: GSEA report for non-genotoxic carcinogens - GSEA results of genotoxic versus non-genotoxic carcinogens in liver - Gene Set Enrichment Analysis comparing the gene expression profiles of rats exposed to genotoxic and non-genotoxic carcinogens. Only gene sets enriched in either the genotoxic or non-genotoxic carcinogens with a false discovery rate ≤0.05 are shown. Table S19 Variable importance ranking of the top 150 predictive pathways - Variable importance was calculated by training 200 Random Forest models on the DrugMatrix dataset using a 70–30% random resampling scheme. The variable importance of all 200 models was averaged. Table S23: Chemicals tested in the DrugMatrix - Chemicals with known hepatocarcinogenicity status that were tested in liver. Also included are exposure durations, compound doses and genotoxicity information based on Ames tests if available. Table S24: Chemicals tested in TG-GATEs - Chemicals with known hepatocarcinogenicity status that were tested in liver. Also included are exposure durations and compound doses. Table S25: DrugMatrix cross-validation predictions - Hepatocarcinogenicity predictions in the DrugMatrix Random forest cross-validation re [file pone.0102579.s002.zip › files/Table S3.xlsx]

## Sheet: gsea_report_for_CARC_1385771185
NAME	SIZE	ES	NES	NOM p-val	FDR q-val	FWER p-val	RANK AT MAX	LEADING EDGE
KEGG_PARKINSONS_DISEASE	80	0.50979	2.0273	0.00831601	0.0522763	0.033	3727	tags=68%, list=33%, signal=100%
KEGG_OXIDATIVE_PHOSPHORYLATION	82	0.520587	1.99085	0.0142276	0.0388709	0.051	3756	tags=72%, list=33%, signal=107%
REACTOME_CYCLIN_E_ASSOCIATED_EVENTS_DURING_G1_S_TRANSITION_	49	0.775785	1.92384	0	0.062462	0.122	1615	tags=71%, list=14%, signal=83%
REACTOME_REGULATION_OF_APOPTOSIS	42	0.75992	1.91105	0	0.056605	0.142	1673	tags=71%, list=15%, signal=84%
REACTOME_ANTIGEN_PROCESSING_UBIQUITINATION_PROTEASOME_DEGRADATION	142	0.550031	1.89475	0.0019802	0.0584902	0.179	2368	tags=43%, list=21%, signal=54%
REACTOME_HIV_INFECTION	135	0.587762	1.88328	0.00201207	0.0573771	0.206	2308	tags=51%, list=21%, signal=64%
REACTOME_SCFSKP2_MEDIATED_DEGRADATION_OF_P27_P21	39	0.782051	1.88064	0	0.0510217	0.209	1615	tags=77%, list=14%, signal=90%
REACTOME_SIGNALING_BY_WNT	43	0.720113	1.87802	0.00203252	0.0457846	0.211	1756	tags=67%, list=16%, signal=80%
REACTOME_P53_DEPENDENT_G1_DNA_DAMAGE_RESPONSE	38	0.802004	1.87274	0	0.0428782	0.219	1615	tags=79%, list=14%, signal=92%
REACTOME_ASSOCIATION_OF_TRIC_CCT_WITH_TARGET_PROTEINS_DURING_BIOSYNTHESIS	24	0.662614	1.86463	0.00214592	0.0423161	0.233	1205	tags=38%, list=11%, signal=42%
KEGG_SPLICEOSOME	88	0.575758	1.86208	0.00397614	0.0394704	0.239	3084	tags=52%, list=27%, signal=71%
REACTOME_CDT1_ASSOCIATION_WITH_THE_CDC6_ORC_ORIGIN_COMPLEX	39	0.814502	1.8527	0	0.0414458	0.267	1615	tags=87%, list=14%, signal=101%
REACTOME_REGULATION_OF_MRNA_STABILITY_BY_PROTEINS_THAT_BIND_AU_RICH_ELEMENTS	54	0.71199	1.8515	0	0.038902	0.272	1618	tags=63%, list=14%, signal=73%
REACTOME_CDK_MEDIATED_PHOSPHORYLATION_AND_REMOVAL_OF_CDC6	32	0.811384	1.84411	0	0.039608	0.296	1615	tags=84%, list=14%, signal=98%
REACTOME_AUTODEGRADATION_OF_CDH1_BY_CDH1_APC_C	44	0.735551	1.83581	0.00195312	0.0424328	0.333	1615	tags=70%, list=14%, signal=82%
REACTOME_P53_INDEPENDENT_G1_S_DNA_DAMAGE_CHECKPOINT	34	0.816729	1.8342	0	0.0403431	0.337	1615	tags=88%, list=14%, signal=103%
KEGG_HUNTINGTONS_DISEASE	120	0.407149	1.83067	0.0201613	0.0394233	0.345	3479	tags=60%, list=31%, signal=86%
REACTOME_METABOLISM_OF_MRNA	90	0.605085	1.81964	0.00411523	0.0424743	0.373	1628	tags=47%, list=14%, signal=54%
REACTOME_RESPIRATORY_ELECTRON_TRANSPORT_ATP_SYNTHESIS_BY_CHEMIOSMOTIC_COUPLING_AND_HEAT_PRODUCTION_BY_UNCOUPLING_PROTEINS_	56	0.628754	1.81832	0.0143443	0.0412956	0.378	3727	tags=89%, list=33%, signal=133%
REACTOME_TCA_CYCLE_AND_RESPIRATORY_ELECTRON_TRANSPORT	84	0.562791	1.81149	0.022541	0.0428219	0.398	3479	tags=75%, list=31%, signal=108%
REACTOME_VIF_MEDIATED_DEGRADATION_OF_APOBEC3G	33	0.804989	1.81022	0	0.0412538	0.401	1615	tags=85%, list=14%, signal=99%
REACTOME_REGULATION_OF_ORNITHINE_DECARBOXYLASE_ODC	35	0.772882	1.79717	0.00813008	0.0471785	0.449	1615	tags=74%, list=14%, signal=86%
REACTOME_AUTODEGRADATION_OF_THE_E3_UBIQUITIN_LIGASE_COP1	32	0.806349	1.79218	0	0.0486771	0.466	1615	tags=84%, list=14%, signal=98%
REACTOME_HOST_INTERACTIONS_OF_HIV_FACTORS	81	0.626832	1.79154	0.0101833	0.0472195	0.466	2308	tags=62%, list=21%, signal=77%
REACTOME_SCF_BETA_TRCP_MEDIATED_DEGRADATION_OF_EMI1	35	0.814099	1.78888	0	0.046896	0.474	1615	tags=83%, list=14%, signal=96%
REACTOME_ORC1_REMOVAL_FROM_CHROMATIN	49	0.814113	1.78243	0	0.0491342	0.5	1615	tags=82%, list=14%, signal=95%
REACTOME_METABOLISM_OF_RNA	124	0.605937	1.78013	0.0020284	0.0483127	0.507	2342	tags=55%, list=21%, signal=69%
REACTOME_ACTIVATION_OF_NF_KAPPAB_IN_B_CELLS	42	0.68941	1.7793	0.011976	0.0470672	0.508	1677	tags=67%, list=15%, signal=78%
REACTOME_MRNA_SPLICING	71	0.533072	1.77573	0.0221774	0.0478893	0.52	3144	tags=54%, list=28%, signal=74%
REACTOME_PROCESSING_OF_CAPPED_INTRON_CONTAINING_PRE_MRNA	94	0.565522	1.77466	0.0121457	0.0470881	0.527	3204	tags=59%, list=28%, signal=81%
REACTOME_DESTABILIZATION_OF_MRNA_BY_AUF1_HNRNP_D0	33	0.811257	1.77244	0	0.0466413	0.533	1615	tags=85%, list=14%, signal=99%
REACTOME_ER_PHAGOSOME_PATHWAY	38	0.754582	1.77016	0.0122449	0.0466805	0.538	1615	tags=74%, list=14%, signal=86%
BIOCARTA_PROTEASOME_PATHWAY	20	0.8399	1.7657	0.00204082	0.0479811	0.557	1615	tags=80%, list=14%, signal=93%
REACTOME_DOWNSTREAM_SIGNALING_EVENTS_OF_B_CELL_RECEPTOR_BCR	67	0.634529	1.7657	0.00204499	0.0465699	0.557	1677	tags=49%, list=15%, signal=58%
REACTOME_MICRORNA_MIRNA_BIOGENESIS	16	0.664558	1.76534	0.0100604	0.0453842	0.559	3318	tags=75%, list=30%, signal=106%
KEGG_PROTEASOME	30	0.79809	1.76122	0.00404858	0.0464557	0.568	1615	tags=83%, list=14%, signal=97%
REACTOME_MRNA_PROCESSING	110	0.539275	1.75634	0.0181452	0.0484629	0.585	3144	tags=55%, list=28%, signal=76%
REACTOME_S_PHASE	84	0.797404	1.73646	0	0.0592073	0.658	1615	tags=73%, list=14%, signal=84%
REACTOME_MRNA_SPLICING_MINOR_PATHWAY	27	0.56987	1.73375	0.014	0.0592126	0.668	3097	tags=56%, list=28%, signal=76%
REACTOME_HIV_LIFE_CYCLE	80	0.577292	1.73178	0.00618557	0.0590631	0.681	2308	tags=48%, list=21%, signal=59%
REACTOME_LATE_PHASE_OF_HIV_LIFE_CYCLE	72	0.574913	1.72487	0.0083682	0.0626916	0.708	3451	tags=61%, list=31%, signal=88%
REACTOME_CROSS_PRESENTATION_OF_SOLUBLE_EXOGENOUS_ANTIGENS_ENDOSOMES	31	0.767724	1.72142	0.0121457	0.0637949	0.718	1615	tags=84%, list=14%, signal=98%
REACTOME_SYNTHESIS_OF_DNA	68	0.811343	1.71975	0	0.0636056	0.724	1615	tags=79%, list=14%, signal=92%
REACTOME_RNA_POL_III_TRANSCRIPTION_INITIATION_FROM_TYPE_2_PROMOTER	15	0.693941	1.70728	0.00407332	0.0712044	0.757	2534	tags=67%, list=23%, signal=86%
REACTOME_CLASS_I_MHC_MEDIATED_ANTIGEN_PROCESSING_PRESENTATION	163	0.488001	1.69866	0.0159681	0.077065	0.78	2368	tags=39%, list=21%, signal=48%
REACTOME_MITOTIC_G1_G1_S_PHASES	91	0.746626	1.69682	0.00589391	0.0770012	0.784	1615	tags=65%, list=14%, signal=75%
REACTOME_REGULATORY_RNA_PATHWAYS	18	0.604169	1.69555	0.020202	0.07618	0.784	3318	tags=67%, list=30%, signal=94%
REACTOME_RNA_POL_III_CHAIN_ELONGATION	12	0.7373	1.69409	0.00796813	0.0756757	0.787	2534	tags=83%, list=23%, signal=107%
REACTOME_DOWNREGULATION_OF_SMAD2_3_SMAD4_TRANSCRIPTIONAL_ACTIVITY	12	0.679926	1.69359	0.0121704	0.0744262	0.788	1798	tags=42%, list=16%, signal=50%
REACTOME_RESPIRATORY_ELECTRON_TRANSPORT	46	0.62662	1.69341	0.024948	0.0731117	0.788	3727	tags=89%, list=33%, signal=133%
REACTOME_MITOCHONDRIAL_PROTEIN_IMPORT	35	0.621262	1.68949	0.0224949	0.07482	0.795	2849	tags=80%, list=25%, signal=107%
REACTOME_G1_S_TRANSITION	80	0.777759	1.68767	0.00399202	0.0750876	0.801	1615	tags=71%, list=14%, signal=83%
REACTOME_INFLUENZA_LIFE_CYCLE	49	0.624471	1.68681	0.018595	0.0741295	0.804	2439	tags=57%, list=22%, signal=73%
REACTOME_TRANSPORT_OF_MATURE_TRANSCRIPT_TO_CYTOPLASM	41	0.608909	1.68609	0.0237624	0.0732973	0.807	2308	tags=51%, list=21%, signal=64%
KEGG_UBIQUITIN_MEDIATED_PROTEOLYSIS	103	0.482797	1.68125	0.00408998	0.0759838	0.817	2637	tags=39%, list=23%, signal=50%
REACTOME_ASSEMBLY_OF_THE_PRE_REPLICATIVE_COMPLEX	46	0.828381	1.67886	0	0.0765068	0.821	1615	tags=89%, list=14%, signal=104%
REACTOME_APC_C_CDH1_MEDIATED_DEGRADATION_OF_CDC20_AND_OTHER_APC_C_CDH1_TARGETED_PROTEINS_IN_LATE_MITOSIS_EARLY_G1	51	0.768074	1.67414	0.0019802	0.0786187	0.832	1615	tags=73%, list=14%, signal=84%
BIOCARTA_G1_PATHWAY	22	0.753046	1.67149	0.00199203	0.0795176	0.839	828	tags=32%, list=7%, signal=34%
REACTOME_3_UTR_MEDIATED_TRANSLATIONAL_REGULATION	18	0.729078	1.6709	0.00414079	0.0787	0.839	2537	tags=83%, list=23%, signal=107%
REACTOME_M_G1_TRANSITION	55	0.801696	1.66829	0.0039604	0.0794291	0.845	1615	tags=82%, list=14%, signal=95%
REACTOME_RNA_POL_II_TRANSCRIPTION_PRE_INITIATION_AND_PROMOTER_OPENING	29	0.562398	1.6645	0.0446247	0.0815184	0.854	3642	tags=66%, list=32%, signal=97%
REACTOME_INFLUENZA_VIRAL_RNA_TRANSCRIPTION_AND_REPLICATION	21	0.621009	1.65283	0.0290456	0.0908499	0.886	3097	tags=67%, list=28%, signal=92%
REACTOME_DNA_REPAIR	84	0.658766	1.64928	0.0218254	0.0926799	0.888	2309	tags=51%, list=21%, signal=64%
REACTOME_APOPTOSIS	98	0.487045	1.64799	0.0313808	0.0924022	0.888	1826	tags=42%, list=16%, signal=50%
REACTOME_CELL_CYCLE_CHECKPOINTS	87	0.784645	1.64612	0.00400802	0.0927988	0.89	1615	tags=70%, list=14%, signal=81%
REACTOME_NONSENSE_MEDIATED_DECAY_ENHANCED_BY_THE_EXON_JUNCTION_COMPLEX	20	0.604143	1.64265	0.0189873	0.0948352	0.896	2549	tags=60%, list=23%, signal=77%
REACTOME_RNA_POL_III_TRANSCRIPTION_INITIATION_FROM_TYPE_3_PROMOTER	20	0.661963	1.64229	0.0198807	0.0938438	0.896	2611	tags=70%, list=23%, signal=91%
REACTOME_RNA_POL_II_PRE_TRANSCRIPTION_EVENTS	40	0.509405	1.63908	0.0666667	0.0955148	0.901	3791	tags=60%, list=34%, signal=90%
REACTOME_PROTEIN_FOLDING	36	0.595187	1.63124	0.0291667	0.101897	0.911	1476	tags=36%, list=13%, signal=41%
REACTOME_ENDOSOMAL_SORTING_COMPLEX_REQUIRED_FOR_TRANSPORT_ESCRT	15	0.657548	1.63082	0.0127389	0.100772	0.912	3112	tags=73%, list=28%, signal=101%
KEGG_NUCLEOTIDE_EXCISION_REPAIR	40	0.66235	1.62771	0.024952	0.102855	0.918	1420	tags=43%, list=13%, signal=48%
REACTOME_INTERACTIONS_OF_VPR_WITH_HOST_CELLULAR_PROTEINS	23	0.702142	1.62436	0.0183299	0.105149	0.923	2308	tags=70%, list=21%, signal=87%
REACTOME_GLOBAL_GENOMIC_NER_GG_NER	29	0.717614	1.62268	0.0289575	0.105743	0.926	1411	tags=48%, list=13%, signal=55%
REACTOME_TRANSPORT_OF_MATURE_MRNA_DERIVED_FROM_AN_INTRONLESS_TRANSCRIPT	27	0.660932	1.61063	0.0383065	0.1178	0.942	2537	tags=63%, list=23%, signal=81%
REACTOME_NEP_NS2_INTERACTS_WITH_THE_CELLULAR_EXPORT_MACHINERY	22	0.72826	1.60946	0.0141414	0.117473	0.943	2308	tags=73%, list=21%, signal=91%
REACTOME_FORMATION_OF_TRANSCRIPTION_COUPLED_NER_TC_NER_REPAIR_COMPLEX	23	0.601385	1.60831	0.0558882	0.117049	0.944	3097	tags=61%, list=28%, signal=84%
REACTOME_NUCLEOTIDE_EXCISION_REPAIR	42	0.649319	1.60732	0.0394477	0.116569	0.944	1411	tags=40%, list=13%, signal=46%
REACTOME_TRANSCRIPTION_COUPLED_NER_TC_NER	37	0.689368	1.60693	0.03	0.115638	0.944	2264	tags=57%, list=20%, signal=71%
REACTOME_RESOLUTION_OF_AP_SITES_VIA_THE_MULTIPLE_NUCLEOTIDE_PATCH_REPLACEMENT_PATHWAY	15	0.722218	1.60688	0.0265306	0.114286	0.944	1247	tags=47%, list=11%, signal=52%
KEGG_MISMATCH_REPAIR	20	0.791119	1.60285	0.0212766	0.117447	0.949	1493	tags=60%, list=13%, signal=69%
REACTOME_VIRAL_MESSENGER_RNA_SYNTHESIS	11	0.646756	1.60277	0.0296443	0.116027	0.949	3097	tags=73%, list=28%, signal=100%
KEGG_P53_SIGNALING_PATHWAY	43	0.727425	1.60227	0.00992064	0.115169	0.95	1045	tags=44%, list=9%, signal=49%
REACTOME_ANTIGEN_PROCESSING_CROSS_PRESENTATION	44	0.647633	1.59551	0.0348361	0.121512	0.958	1615	tags=64%, list=14%, signal=74%
REACTOME_RNA_POL_I_RNA_POL_III_AND_MITOCHONDRIAL_TRANSCRIPTION	46	0.549689	1.59031	0.0506073	0.126235	0.961	2611	tags=52%, list=23%, signal=68%
REACTOME_FORMATION_OF_RNA_POL_II_ELONGATION_COMPLEX_	30	0.532949	1.58873	0.0756646	0.126805	0.962	3791	tags=63%, list=34%, signal=95%
KEGG_NON_HOMOLOGOUS_END_JOINING	11	0.756207	1.5837	0.0161943	0.131169	0.963	1203	tags=55%, list=11%, signal=61%
REACTOME_CELL_CYCLE	246	0.692914	1.58359	0.0198807	0.129762	0.963	1615	tags=49%, list=14%, signal=56%
REACTOME_APC_C_CDC20_MEDIATED_DEGRADATION_OF_MITOTIC_PROTEINS	52	0.777799	1.58345	0.00401606	0.128453	0.963	1615	tags=73%, list=14%, signal=85%
KEGG_RNA_POLYMERASE	21	0.719638	1.5823	0.0139721	0.128563	0.966	3097	tags=90%, list=28%, signal=125%
PID_LIS1PATHWAY	20	0.627588	1.58113	0.0223124	0.128503	0.966	1779	tags=40%, list=16%, signal=47%
REACTOME_REGULATION_OF_MITOTIC_CELL_CYCLE	62	0.777035	1.57718	0.00604839	0.131766	0.968	1615	tags=69%, list=14%, signal=81%
BIOCARTA_CELLCYCLE_PATHWAY	18	0.818459	1.57682	0.00595238	0.130693	0.968	873	tags=39%, list=8%, signal=42%
PID_MYC_ACTIVPATHWAY	44	0.586033	1.57618	0.0181818	0.129885	0.968	1921	tags=39%, list=17%, signal=46%
REACTOME_FORMATION_OF_THE_HIV1_EARLY_ELONGATION_COMPLEX	24	0.555012	1.57481	0.0804829	0.13012	0.969	3791	tags=71%, list=34%, signal=107%
REACTOME_PYRUVATE_METABOLISM_AND_CITRIC_ACID_TCA_CYCLE	31	0.557545	1.57195	0.0368217	0.132398	0.97	1956	tags=45%, list=17%, signal=55%
REACTOME_MRNA_CAPPING	24	0.564986	1.57181	0.0744467	0.131176	0.97	3710	tags=67%, list=33%, signal=99%
REACTOME_RNA_POL_II_TRANSCRIPTION	66	0.461433	1.56998	0.0810277	0.131988	0.97	3451	tags=50%, list=31%, signal=72%
REACTOME_ACTIVATION_OF_THE_MRNA_UPON_BINDING_OF_THE_CAP_BINDING_COMPLEX_AND_EIFS_AND_SUBSEQUENT_BINDING_TO_43S	14	0.745302	1.56919	0.00414938	0.131453	0.97	2873	tags=100%, list=26%, signal=134%
REACTOME_SIGNALING_BY_THE_B_CELL_RECEPTOR_BCR	87	0.507037	1.56704	0.0309278	0.132957	0.972	1677	tags=39%, list=15%, signal=46%
REACTOME_ELONGATION_ARREST_AND_RECOVERY	20	0.520015	1.56568	0.0621242	0.133284	0.973	3436	tags=55%, list=31%, signal=79%
REACTOME_TRANSPORT_OF_RIBONUCLEOPROTEINS_INTO_THE_HOST_NUCLEUS	22	0.686713	1.56396	0.0305499	0.134002	0.974	2439	tags=68%, list=22%, signal=87%
REACTOME_TRANSCRIPTION	99	0.469014	1.562	0.086444	0.134969	0.977	3508	tags=54%, list=31%, signal=77%
KEGG_PYRIMIDINE_METABOLISM	71	0.541458	1.56175	0.0344828	0.133949	0.977	2400	tags=52%, list=21%, signal=66%
PID_P53REGULATIONPATHWAY	43	0.530728	1.55995	0.0315582	0.134589	0.977	2183	tags=42%, list=19%, signal=52%
REACTOME_NEUROTRANSMITTER_RECEPTOR_BINDING_AND_DOWNSTREAM_TRANSMISSION_IN_THE_POSTSYNAPTIC_CELL	98	0.373704	1.55943	0.00583658	0.133953	0.977	333	tags=6%, list=3%, signal=6%
KEGG_CELL_CYCLE	97	0.700713	1.55616	0.0297619	0.13661	0.978	1506	tags=47%, list=13%, signal=54%
PID_ERB_GENOMIC_PATHWAY	12	0.681166	1.55517	0.0310078	0.136557	0.979	2532	tags=58%, list=23%, signal=75%
PID_DNAPK_PATHWAY	13	0.680233	1.55293	0.031185	0.137858	0.98	2536	tags=62%, list=23%, signal=79%
PID_ATM_PATHWAY	25	0.645909	1.54603	0.040856	0.145432	0.981	1769	tags=44%, list=16%, signal=52%
REACTOME_G1_PHASE	22	0.618994	1.54519	0.015444	0.145204	0.982	1050	tags=36%, list=9%, signal=40%
REACTOME_CELL_CYCLE_MITOTIC	211	0.702624	1.54435	0.0319361	0.144887	0.982	1615	tags=53%, list=14%, signal=60%
BIOCARTA_G2_PATHWAY	19	0.852071	1.53995	0.00961539	0.148885	0.985	1103	tags=63%, list=10%, signal=70%
REACTOME_SYNTHESIS_AND_INTERCONVERSION_OF_NUCLEOTIDE_DI_AND_TRIPHOSPHATES	10	0.772801	1.53995	0.00816326	0.147568	0.985	1661	tags=70%, list=15%, signal=82%
REACTOME_BASE_EXCISION_REPAIR	17	0.671665	1.5373	0.0429448	0.149569	0.986	1247	tags=41%, list=11%, signal=46%
REACTOME_TRANSLATION	46	0.591094	1.5363	0.0987395	0.149518	0.986	2873	tags=59%, list=26%, signal=79%
KEGG_GLYOXYLATE_AND_DICARBOXYLATE_METABOLISM	11	0.651838	1.53438	0.0473251	0.150532	0.986	1333	tags=45%, list=12%, signal=52%
REACTOME_DNA_REPLICATION	128	0.763658	1.53176	0.0200401	0.15258	0.988	1615	tags=68%, list=14%, signal=78%
KEGG_PROGESTERONE_MEDIATED_OOCYTE_MATURATION	65	0.54338	1.53128	0.0335968	0.151757	0.988	1138	tags=22%, list=10%, signal=24%
REACTOME_METABOLISM_OF_NON_CODING_RNA	37	0.626341	1.52821	0.0878243	0.154515	0.988	2308	tags=54%, list=21%, signal=68%
REACTOME_TRNA_AMINOACYLATION	34	0.608007	1.5257	0.0761523	0.156349	0.989	1987	tags=53%, list=18%, signal=64%
REACTOME_DESTABILIZATION_OF_MRNA_BY_KSRP	11	0.677217	1.52217	0.0385396	0.159482	0.99	1618	tags=55%, list=14%, signal=64%
REACTOME_FORMATION_OF_THE_TERNARY_COMPLEX_AND_SUBSEQUENTLY_THE_43S_COMPLEX	10	0.774202	1.52001	0.00617284	0.161105	0.992	2054	tags=90%, list=18%, signal=110%
REACTOME_TELOMERE_MAINTENANCE	31	0.732327	1.51967	0.0678295	0.160247	0.992	1247	tags=52%, list=11%, signal=58%
BIOCARTA_P53_PATHWAY	14	0.788422	1.51855	0.0159681	0.160211	0.993	1247	tags=50%, list=11%, signal=56%
REACTOME_MITOTIC_M_M_G1_PHASES	112	0.75523	1.51053	0.0295858	0.169619	0.996	1615	tags=68%, list=14%, signal=78%
KEGG_OOCYTE_MEIOSIS	85	0.553043	1.50989	0.0728347	0.16908	0.996	2255	tags=38%, list=20%, signal=47%
REACTOME_RNA_POL_III_TRANSCRIPTION_TERMINATION	14	0.603582	1.50619	0.0715706	0.17279	0.996	2534	tags=79%, list=23%, signal=101%
REACTOME_SHC1_EVENTS_IN_ERBB4_SIGNALING	16	0.643586	1.50524	0.0198413	0.172526	0.997	1689	tags=38%, list=15%, signal=44%
REACTOME_CHROMOSOME_MAINTENANCE	54	0.666112	1.50358	0.086444	0.173314	0.997	1842	tags=46%, list=16%, signal=55%
REACTOME_CYTOSOLIC_TRNA_AMINOACYLATION	22	0.685396	1.50152	0.0871287	0.174864	0.997	2503	tags=68%, list=22%, signal=88%
REACTOME_EXTENSION_OF_TELOMERES	22	0.81836	1.50141	0.0551181	0.173683	0.997	1247	tags=73%, list=11%, signal=82%
REACTOME_RNA_POL_III_TRANSCRIPTION	24	0.558131	1.50008	0.0849802	0.174051	0.997	2611	tags=63%, list=23%, signal=81%
REACTOME_PIP3_ACTIVATES_AKT_SIGNALING	23	0.653877	1.48868	0.0374753	0.18875	0.998	429	tags=17%, list=4%, signal=18%
BIOCARTA_TEL_PATHWAY	12	0.669016	1.48684	0.0221774	0.189924	0.998	1203	tags=33%, list=11%, signal=37%
PID_AURORA_A_PATHWAY	23	0.735982	1.48611	0.0375494	0.189638	0.998	659	tags=30%, list=6%, signal=32%
REACTOME_GRB2_EVENTS_IN_ERBB2_SIGNALING	17	0.615689	1.48505	0.031746	0.189757	0.998	1689	tags=35%, list=15%, signal=41%
BIOCARTA_ATRBRCA_PATHWAY	15	0.763838	1.47982	0.046875	0.195747	0.998	1160	tags=47%, list=10%, signal=52%
BIOCARTA_MPR_PATHWAY	24	0.670152	1.47335	0.0381526	0.204352	0.998	376	tags=17%, list=3%, signal=17%
REACTOME_ACTIVATION_OF_ATR_IN_RESPONSE_TO_REPLICATION_STRESS	27	0.813774	1.47117	0.0492126	0.206328	0.998	1506	tags=70%, list=13%, signal=81%
REACTOME_REPAIR_SYNTHESIS_FOR_GAP_FILLING_BY_DNA_POL_IN_TC_NER	13	0.860628	1.47012	0.0413386	0.206278	0.998	1247	tags=77%, list=11%, signal=86%
REACTOME_DESTABILIZATION_OF_MRNA_BY_BRF1	11	0.625798	1.46091	0.0470348	0.218597	0.999	1618	tags=45%, list=14%, signal=53%
REACTOME_MITOTIC_G2_G2_M_PHASES	51	0.593475	1.46014	0.0683594	0.218125	0.999	1934	tags=39%, list=17%, signal=47%
KEGG_CITRATE_CYCLE_TCA_CYCLE	23	0.521213	1.45937	0.0935551	0.217864	0.999	2713	tags=57%, list=24%, signal=74%
KEGG_AMINOACYL_TRNA_BIOSYNTHESIS	32	0.580419	1.45931	0.10978	0.216473	0.999	1987	tags=50%, list=18%, signal=61%
PID_ATR_PATHWAY	29	0.725316	1.4582	0.0688976	0.216623	0.999	1350	tags=55%, list=12%, signal=63%
REACTOME_METABOLISM_OF_PROTEINS	221	0.383296	1.45714	0.111801	0.216697	0.999	2624	tags=40%, list=23%, signal=51%
REACTOME_E2F_MEDIATED_REGULATION_OF_DNA_REPLICATION	24	0.764027	1.45528	0.0439122	0.218238	0.999	1842	tags=67%, list=16%, signal=80%
REACTOME_PREFOLDIN_MEDIATED_TRANSFER_OF_SUBSTRATE_TO_CCT_TRIC	15	0.741221	1.4545	0.045929	0.217809	1	2426	tags=80%, list=22%, signal=102%
KEGG_BASE_EXCISION_REPAIR	26	0.620194	1.45266	0.109562	0.218827	1	2309	tags=54%, list=21%, signal=68%
REACTOME_RNA_POL_I_TRANSCRIPTION	21	0.552297	1.45251	0.108384	0.217631	1	3843	tags=67%, list=34%, signal=101%
KEGG_PURINE_METABOLISM	117	0.405847	1.45143	0.0453608	0.217832	1	2172	tags=34%, list=19%, signal=42%
REACTOME_DOUBLE_STRAND_BREAK_REPAIR	18	0.760349	1.45084	0.0642023	0.217404	1	2050	tags=72%, list=18%, signal=88%
REACTOME_ABORTIVE_ELONGATION_OF_HIV1_TRANSCRIPT_IN_THE_ABSENCE_OF_TAT	16	0.522595	1.44852	0.12326	0.21962	1	3791	tags=69%, list=34%, signal=104%
KEGG_HOMOLOGOUS_RECOMBINATION	20	0.736738	1.44618	0.0604288	0.221355	1	1214	tags=55%, list=11%, signal=62%
REACTOME_SIGNALING_BY_ERBB4	67	0.469932	1.44443	0.0525253	0.222518	1	1689	tags=22%, list=15%, signal=26%
REACTOME_ACTIVATED_AMPK_STIMULATES_FATTY_ACID_OXIDATION_IN_MUSCLE	17	0.665111	1.43461	0.0793319	0.236238	1	718	tags=29%, list=6%, signal=31%
PID_CERAMIDE_PATHWAY	38	0.551491	1.43459	0.068323	0.234757	1	1824	tags=39%, list=16%, signal=47%
REACTOME_LAGGING_STRAND_SYNTHESIS	16	0.815267	1.43291	0.0787402	0.236013	1	1247	tags=69%, list=11%, signal=77%
BIOCARTA_STATHMIN_PATHWAY	16	0.704048	1.42916	0.0544355	0.24059	1	55	tags=13%, list=0%, signal=13%
BIOCARTA_ATM_PATHWAY	13	0.799422	1.42738	0.0387597	0.242065	1	1160	tags=62%, list=10%, signal=69%
KEGG_DNA_REPLICATION	32	0.800899	1.42608	0.0951456	0.242835	1	1247	tags=63%, list=11%, signal=70%
REACTOME_G2_M_CHECKPOINTS	31	0.827504	1.42551	0.0437376	0.242165	1	1506	tags=74%, list=13%, signal=85%
KEGG_ALZHEIMERS_DISEASE	114	0.341953	1.42433	0.060166	0.24267	1	2823	tags=41%, list=25%, signal=54%
REACTOME_RNA_POL_I_TRANSCRIPTION_TERMINATION	14	0.623516	1.42425	0.124744	0.241327	1	3642	tags=79%, list=32%, signal=116%
KEGG_RNA_DEGRADATION	40	0.473821	1.42252	0.12233	0.242543	1	2080	tags=30%, list=19%, signal=37%
PID_P73PATHWAY	58	0.609558	1.41437	0.0711382	0.253763	1	486	tags=19%, list=4%, signal=20%
REACTOME_POL_SWITCHING	12	0.817863	1.41341	0.0787402	0.253906	1	1247	tags=67%, list=11%, signal=75%
REACTOME_MEIOTIC_RECOMBINATION	22	0.679638	1.41154	0.0964567	0.255498	1	2165	tags=45%, list=19%, signal=56%
REACTOME_HIGHLY_CALCIUM_PERMEABLE_POSTSYNAPTIC_NICOTINIC_ACETYLCHOLINE_RECEPTORS	10	0.717555	1.41026	0.083004	0.256009	1	38	tags=10%, list=0%, signal=10%
REACTOME_KINESINS	16	0.781979	1.40947	0.0821643	0.255901	1	1246	tags=44%, list=11%, signal=49%
BIOCARTA_CERAMIDE_PATHWAY	14	0.510444	1.40804	0.125523	0.256715	1	1824	tags=36%, list=16%, signal=43%
REACTOME_FORMATION_OF_TUBULIN_FOLDING_INTERMEDIATES_BY_CCT_TRIC	10	0.812524	1.40585	0.0519751	0.258822	1	990	tags=70%, list=9%, signal=77%
REACTOME_PROCESSIVE_SYNTHESIS_ON_THE_LAGGING_STRAND	12	0.786234	1.40446	0.124016	0.25976	1	1247	tags=67%, list=11%, signal=75%
REACTOME_AQUAPORIN_MEDIATED_TRANSPORT	34	0.580736	1.40416	0.0330578	0.258711	1	331	tags=12%, list=3%, signal=12%
REACTOME_CITRIC_ACID_CYCLE_TCA_CYCLE	17	0.55308	1.40205	0.163743	0.260727	1	2986	tags=59%, list=27%, signal=80%
REACTOME_DNA_STRAND_ELONGATION	24	0.853613	1.40186	0.0703125	0.259498	1	1247	tags=79%, list=11%, signal=89%
REACTOME_ACETYLCHOLINE_BINDING_AND_DOWNSTREAM_EVENTS	11	0.673908	1.40114	0.0966469	0.259129	1	38	tags=9%, list=0%, signal=9%
PID_MYC_PATHWAY	18	0.587485	1.39503	0.0868687	0.267922	1	2130	tags=44%, list=19%, signal=55%
REACTOME_SHC_MEDIATED_SIGNALLING	11	0.661695	1.39321	0.0752475	0.269556	1	1689	tags=36%, list=15%, signal=43%
REACTOME_CYCLIN_A_B1_ASSOCIATED_EVENTS_DURING_G2_M_TRANSITION	12	0.826236	1.3901	0.0433925	0.273401	1	1103	tags=58%, list=10%, signal=65%
PID_TELOMERASEPATHWAY	45	0.472529	1.38491	0.106931	0.280495	1	1779	tags=29%, list=16%, signal=34%
REACTOME_UNBLOCKING_OF_NMDA_RECEPTOR_GLUTAMATE_BINDING_AND_ACTIVATION	13	0.549587	1.38351	0.0732673	0.281255	1	333	tags=15%, list=3%, signal=16%
BIOCARTA_MCM_PATHWAY	16	0.822274	1.37599	0.0972763	0.292302	1	1506	tags=69%, list=13%, signal=79%
REACTOME_VITAMIN_B5_PANTOTHENATE_METABOLISM	10	0.599752	1.37133	0.143403	0.299115	1	3413	tags=60%, list=30%, signal=86%
KEGG_BLADDER_CANCER	29	0.567564	1.36687	0.0945674	0.30511	1	1689	tags=34%, list=15%, signal=40%
BIOCARTA_RB_PATHWAY	10	0.791328	1.36597	0.0896686	0.304998	1	916	tags=40%, list=8%, signal=44%
REACTOME_MEIOSIS	43	0.526473	1.36464	0.136364	0.305658	1	2165	tags=30%, list=19%, signal=37%
REACTOME_GABA_RECEPTOR_ACTIVATION	37	0.355772	1.36151	0.0948454	0.309737	1	27	tags=3%, list=0%, signal=3%
REACTOME_APC_CDC20_MEDIATED_DEGRADATION_OF_NEK2A	19	0.743026	1.35637	0.0998043	0.317588	1	2368	tags=74%, list=21%, signal=93%
ST_FAS_SIGNALING_PATHWAY	46	0.474785	1.35556	0.0977597	0.317482	1	1904	tags=33%, list=17%, signal=39%
PID_ERA_GENOMIC_PATHWAY	48	0.442855	1.35433	0.0811881	0.31807	1	2331	tags=29%, list=21%, signal=37%
KEGG_FATTY_ACID_METABOLISM	37	0.638897	1.3514	0.143701	0.321346	1	1089	tags=41%, list=10%, signal=45%
KEGG_PENTOSE_PHOSPHATE_PATHWAY	20	0.552121	1.3514	0.111579	0.319701	1	2190	tags=40%, list=19%, signal=50%
PID_FANCONI_PATHWAY	32	0.618423	1.35106	0.177264	0.318653	1	1425	tags=41%, list=13%, signal=46%
REACTOME_RNA_POL_I_TRANSCRIPTION_INITIATION	17	0.548478	1.34941	0.175983	0.320034	1	3843	tags=71%, list=34%, signal=107%
REACTOME_MITOCHONDRIAL_FATTY_ACID_BETA_OXIDATION	12	0.692175	1.34811	0.153082	0.320596	1	2163	tags=67%, list=19%, signal=82%
REACTOME_ANTIVIRAL_MECHANISM_BY_IFN_STIMULATED_GENES	46	0.574636	1.34793	0.172065	0.319319	1	2599	tags=57%, list=23%, signal=73%
REACTOME_G1_S_SPECIFIC_TRANSCRIPTION	11	0.779337	1.34685	0.105263	0.319659	1	1247	tags=55%, list=11%, signal=61%
REACTOME_GLYCEROPHOSPHOLIPID_BIOSYNTHESIS	55	0.486918	1.3446	0.0680412	0.321737	1	1232	tags=31%, list=11%, signal=35%
REACTOME_FANCONI_ANEMIA_PATHWAY	12	0.685875	1.34425	0.166008	0.320733	1	871	tags=33%, list=8%, signal=36%
PID_P38_MK2PATHWAY	18	0.537425	1.34372	0.135593	0.320032	1	1779	tags=33%, list=16%, signal=40%
KEGG_THYROID_CANCER	20	0.534749	1.34167	0.118852	0.322114	1	2205	tags=45%, list=20%, signal=56%
BIOCARTA_MITOCHONDRIA_PATHWAY	17	0.469974	1.34003	0.13035	0.323314	1	1660	tags=29%, list=15%, signal=34%
BIOCARTA_MAL_PATHWAY	15	0.496283	1.33967	0.117769	0.322384	1	2563	tags=47%, list=23%, signal=60%
REACTOME_ACTIVATION_OF_THE_PRE_REPLICATIVE_COMPLEX	22	0.793561	1.33928	0.152047	0.321517	1	1506	tags=73%, list=13%, signal=84%
REACTOME_HOMOLOGOUS_RECOMBINATION_REPAIR_OF_REPLICATION_INDEPENDENT_DOUBLE_STRAND_BREAKS	13	0.761758	1.33631	0.125	0.325145	1	2050	tags=69%, list=18%, signal=85%
REACTOME_ACTIVATION_OF_GENES_BY_ATF4	17	0.73113	1.33238	0.103239	0.330314	1	1083	tags=47%, list=10%, signal=52%
PID_TAP63PATHWAY	40	0.521534	1.32975	0.124	0.333327	1	1103	tags=25%, list=10%, signal=28%
KEGG_BIOSYNTHESIS_OF_UNSATURATED_FATTY_ACIDS	16	0.820493	1.3294	0.11332	0.332325	1	298	tags=38%, list=3%, signal=38%
REACTOME_INHIBITION_OF_THE_PROTEOLYTIC_ACTIVITY_OF_APC_C_REQUIRED_FOR_THE_ONSET_OF_ANAPHASE_BY_MITOTIC_SPINDLE_CHECKPOINT_COMPONENTS	18	0.740638	1.32764	0.132554	0.334165	1	2368	tags=72%, list=21%, signal=91%
REACTOME_DEPOSITION_OF_NEW_CENPA_CONTAINING_NUCLEOSOMES_AT_THE_CENTROMERE	11	0.745904	1.32554	0.154455	0.336353	1	1769	tags=55%, list=16%, signal=65%
REACTOME_RECRUITMENT_OF_MITOTIC_CENTROSOME_PROTEINS_AND_COMPLEXES	40	0.555284	1.32153	0.151277	0.341934	1	1934	tags=35%, list=17%, signal=42%
PID_ARF6DOWNSTREAMPATHWAY	11	0.442972	1.31878	0.158859	0.345378	1	2516	tags=45%, list=22%, signal=59%
KEGG_VASOPRESSIN_REGULATED_WATER_REABSORPTION	35	0.423301	1.31774	0.149688	0.345563	1	2181	tags=26%, list=19%, signal=32%
REACTOME_GAB1_SIGNALOSOME	28	0.530509	1.31602	0.131737	0.347113	1	429	tags=14%, list=4%, signal=15%
REACTOME_REGULATION_OF_WATER_BALANCE_BY_RENAL_AQUAPORINS	28	0.533477	1.31536	0.102041	0.346647	1	331	tags=11%, list=3%, signal=11%
REACTOME_GABA_B_RECEPTOR_ACTIVATION	27	0.39282	1.31347	0.117886	0.348066	1	27	tags=4%, list=0%, signal=4%
KEGG_RENIN_ANGIOTENSIN_SYSTEM	14	0.606153	1.31198	0.12731	0.3492	1	227	tags=14%, list=2%, signal=15%
REACTOME_CONVERSION_FROM_APC_C_CDC20_TO_APC_C_CDH1_IN_LATE_ANAPHASE	16	0.690483	1.31191	0.132411	0.347691	1	2368	tags=63%, list=21%, signal=79%
REACTOME_METABOLISM_OF_NUCLEOTIDES	47	0.406582	1.31014	0.158111	0.349187	1	1661	tags=34%, list=15%, signal=40%
PID_BARD1PATHWAY	21	0.600561	1.30844	0.198077	0.350556	1	1247	tags=38%, list=11%, signal=43%
REACTOME_SIGNALLING_TO_RAS	23	0.459653	1.30466	0.17505	0.35588	1	1689	tags=26%, list=15%, signal=31%
REACTOME_MHC_CLASS_II_ANTIGEN_PRESENTATION	61	0.421438	1.30394	0.181263	0.355684	1	2882	tags=38%, list=26%, signal=50%
REACTOME_SOS_MEDIATED_SIGNALLING	10	0.655997	1.30168	0.146881	0.35823	1	1689	tags=40%, list=15%, signal=47%
KEGG_PEROXISOME	58	0.535944	1.30013	0.210526	0.359355	1	1852	tags=38%, list=16%, signal=45%
PID_LKB1_PATHWAY	38	0.43117	1.29966	0.139918	0.358583	1	1831	tags=29%, list=16%, signal=34%
REACTOME_CASPASE_MEDIATED_CLEAVAGE_OF_CYTOSKELETAL_PROTEINS	12	0.497168	1.29924	0.13278	0.357774	1	1810	tags=50%, list=16%, signal=60%
REACTOME_PHOSPHORYLATION_OF_THE_APC_C	17	0.736735	1.29873	0.168297	0.357062	1	2368	tags=71%, list=21%, signal=89%
REACTOME_MITOTIC_PROMETAPHASE	53	0.710786	1.29773	0.188235	0.357285	1	1772	tags=57%, list=16%, signal=67%
REACTOME_PI3K_EVENTS_IN_ERBB4_SIGNALING	31	0.533118	1.29677	0.129817	0.35745	1	429	tags=16%, list=4%, signal=17%
REACTOME_PI3K_EVENTS_IN_ERBB2_SIGNALING	35	0.500541	1.29612	0.131313	0.357042	1	429	tags=14%, list=4%, signal=15%
KEGG_INOSITOL_PHOSPHATE_METABOLISM	43	0.368969	1.2954	0.131373	0.356795	1	1309	tags=16%, list=12%, signal=18%
REACTOME_PERK_REGULATED_GENE_EXPRESSION	19	0.690735	1.29523	0.157576	0.355489	1	1083	tags=42%, list=10%, signal=47%
REACTOME_LOSS_OF_NLP_FROM_MITOTIC_CENTROSOMES	36	0.515689	1.29327	0.188119	0.35716	1	1934	tags=33%, list=17%, signal=40%
PID_RB_1PATHWAY	36	0.47373	1.29227	0.137476	0.35739	1	1509	tags=25%, list=13%, signal=29%
BIOCARTA_FAS_PATHWAY	21	0.475508	1.29105	0.173387	0.357891	1	3166	tags=62%, list=28%, signal=86%
REACTOME_CLEAVAGE_OF_GROWING_TRANSCRIPT_IN_THE_TERMINATION_REGION_	26	0.419465	1.28973	0.206963	0.358688	1	2604	tags=38%, list=23%, signal=50%
REACTOME_PYRUVATE_METABOLISM	13	0.599879	1.28972	0.136095	0.357235	1	1871	tags=54%, list=17%, signal=65%
PID_PLK1_PATHWAY	32	0.790772	1.28571	0.161677	0.362732	1	252	tags=34%, list=2%, signal=35%
REACTOME_ACTIVATION_OF_NMDA_RECEPTOR_UPON_GLUTAMATE_BINDING_AND_POSTSYNAPTIC_EVENTS	26	0.383887	1.28453	0.144289	0.363136	1	1101	tags=12%, list=10%, signal=13%
PID_TGFBRPATHWAY	41	0.420063	1.28392	0.184739	0.362647	1	2232	tags=27%, list=20%, signal=33%
REACTOME_FORMATION_OF_INCISION_COMPLEX_IN_GG_NER	17	0.489867	1.28036	0.199203	0.367333	1	3015	tags=47%, list=27%, signal=64%
BIOCARTA_P53HYPOXIA_PATHWAY	14	0.683122	1.27866	0.153101	0.368728	1	429	tags=36%, list=4%, signal=37%
REACTOME_ARMS_MEDIATED_ACTIVATION	12	0.577163	1.27361	0.179842	0.375695	1	3213	tags=75%, list=29%, signal=105%
REACTOME_PASSIVE_TRANSPORT_BY_AQUAPORINS	10	0.748659	1.27291	0.116564	0.375387	1	13	tags=20%, list=0%, signal=20%
REACTOME_TRANSFERRIN_ENDOCYTOSIS_AND_RECYCLING	19	0.407582	1.26901	0.232558	0.380291	1	4317	tags=58%, list=38%, signal=94%
REACTOME_NETRIN1_SIGNALING	29	0.406766	1.26711	0.183556	0.382131	1	1831	tags=17%, list=16%, signal=21%
REACTOME_REGULATION_OF_GLUCOKINASE_BY_GLUCOKINASE_REGULATORY_PROTEIN	21	0.549023	1.26685	0.222222	0.380993	1	2308	tags=67%, list=21%, signal=84%
REACTOME_SIGNALLING_TO_P38_VIA_RIT_AND_RIN	10	0.617914	1.26448	0.191235	0.383433	1	2205	tags=50%, list=20%, signal=62%
REACTOME_DESTABILIZATION_OF_MRNA_BY_TRISTETRAPROLIN_TTP	12	0.555452	1.26315	0.212	0.384227	1	1618	tags=42%, list=14%, signal=49%
BIOCARTA_HSP27_PATHWAY	13	0.604822	1.25988	0.202174	0.388485	1	815	tags=23%, list=7%, signal=25%
REACTOME_FATTY_ACID_TRIACYLGLYCEROL_AND_KETONE_BODY_METABOLISM	136	0.447554	1.25979	0.115308	0.387105	1	1580	tags=27%, list=14%, signal=31%
REACTOME_SHC_RELATED_EVENTS	14	0.550854	1.25411	0.187251	0.395216	1	1689	tags=29%, list=15%, signal=34%
BIOCARTA_PPARA_PATHWAY	43	0.515003	1.25262	0.120332	0.396129	1	303	tags=19%, list=3%, signal=19%
BIOCARTA_WNT_PATHWAY	21	0.510205	1.25127	0.180915	0.396955	1	75	tags=10%, list=1%, signal=10%
REACTOME_PROLONGED_ERK_ACTIVATION_EVENTS	13	0.545419	1.24881	0.218688	0.399638	1	3213	tags=69%, list=29%, signal=97%
REACTOME_MITOCHONDRIAL_TRNA_AMINOACYLATION	14	0.564883	1.24534	0.253493	0.403919	1	1987	tags=50%, list=18%, signal=61%
REACTOME_APC_C_CDC20_MEDIATED_DEGRADATION_OF_CYCLIN_B	18	0.747861	1.24526	0.243564	0.40249	1	2368	tags=72%, list=21%, signal=91%
PID_ILK_PATHWAY	34	0.46796	1.24498	0.198795	0.401394	1	2751	tags=44%, list=24%, signal=58%
BIOCARTA_ACTINY_PATHWAY	17	0.489446	1.24376	0.227181	0.401921	1	2731	tags=47%, list=24%, signal=62%
REACTOME_BIOSYNTHESIS_OF_THE_N_GLYCAN_PRECURSOR_DOLICHOL_LIPID_LINKED_OLIGOSACCHARIDE_LLO_AND_TRANSFER_TO_A_NASCENT_PROTEIN	17	0.493746	1.24211	0.244231	0.403431	1	3353	tags=53%, list=30%, signal=75%
REACTOME_ADP_SIGNALLING_THROUGH_P2RY12	13	0.579396	1.24197	0.213115	0.402097	1	331	tags=15%, list=3%, signal=16%
PID_HEDGEHOG_GLIPATHWAY	35	0.422612	1.24197	0.189796	0.400572	1	2266	tags=29%, list=20%, signal=36%
KEGG_PPAR_SIGNALING_PATHWAY	58	0.557433	1.24164	0.161224	0.3996	1	311	tags=22%, list=3%, signal=23%
BIOCARTA_ARF_PATHWAY	13	0.579066	1.23282	0.194882	0.413797	1	1124	tags=38%, list=10%, signal=43%
PID_AURORA_B_PATHWAY	24	0.734093	1.23266	0.291913	0.412495	1	1362	tags=50%, list=12%, signal=57%
PID_FOXM1PATHWAY	30	0.606966	1.23116	0.196881	0.413432	1	1103	tags=30%, list=10%, signal=33%
REACTOME_TRAF6_MEDIATED_INDUCTION_OF_NFKB_AND_MAP_KINASES_UPON_TLR7_8_OR_9_ACTIVATION	43	0.419557	1.22645	0.179916	0.420042	1	1756	tags=30%, list=16%, signal=36%
REACTOME_INHIBITION_OF_INSULIN_SECRETION_BY_ADRENALINE_NORADRENALINE	16	0.513349	1.22502	0.210309	0.420921	1	331	tags=13%, list=3%, signal=13%
KEGG_GLYCEROPHOSPHOLIPID_METABOLISM	50	0.419262	1.21855	0.181275	0.430838	1	1232	tags=22%, list=11%, signal=25%
REACTOME_CELL_EXTRACELLULAR_MATRIX_INTERACTIONS	10	0.533787	1.21636	0.244444	0.433216	1	3090	tags=50%, list=27%, signal=69%
REACTOME_P75_NTR_RECEPTOR_MEDIATED_SIGNALLING	58	0.392667	1.21578	0.200405	0.432596	1	1779	tags=21%, list=16%, signal=24%
PID_E2F_PATHWAY	43	0.503433	1.21473	0.186139	0.432762	1	967	tags=26%, list=9%, signal=28%
REACTOME_ALPHA_LINOLENIC_ACID_ALA_METABOLISM	10	0.686314	1.21277	0.302326	0.434422	1	1579	tags=60%, list=14%, signal=70%
KEGG_VIRAL_MYOCARDITIS	36	0.486857	1.2114	0.182556	0.435155	1	937	tags=19%, list=8%, signal=21%
REACTOME_SIGNALLING_TO_ERKS	28	0.394475	1.21052	0.216769	0.435106	1	2205	tags=29%, list=20%, signal=35%
REACTOME_CELL_DEATH_SIGNALLING_VIA_NRAGE_NRIF_AND_NADE	41	0.419119	1.20815	0.220202	0.437639	1	871	tags=15%, list=8%, signal=16%
REACTOME_PI3K_AKT_ACTIVATION	28	0.499507	1.20784	0.193483	0.436557	1	429	tags=14%, list=4%, signal=15%
REACTOME_G0_AND_EARLY_G1	14	0.596294	1.20662	0.264368	0.437127	1	1247	tags=36%, list=11%, signal=40%
BIOCARTA_DEATH_PATHWAY	23	0.410783	1.20517	0.236515	0.438005	1	1824	tags=35%, list=16%, signal=41%
PID_NOTCH_PATHWAY	42	0.379724	1.20469	0.187747	0.437244	1	605	tags=10%, list=5%, signal=10%
REACTOME_DEADENYLATION_DEPENDENT_MRNA_DECAY	25	0.445447	1.20274	0.269841	0.439279	1	2975	tags=44%, list=26%, signal=60%
REACTOME_SIGNALING_BY_ERBB2	73	0.356096	1.20188	0.175365	0.439169	1	1101	tags=12%, list=10%, signal=14%
BIOCARTA_SRCRPTP_PATHWAY	10	0.726559	1.19734	0.27621	0.445248	1	664	tags=30%, list=6%, signal=32%
REACTOME_FACTORS_INVOLVED_IN_MEGAKARYOCYTE_DEVELOPMENT_AND_PLATELET_PRODUCTION	76	0.42904	1.19178	0.221074	0.453272	1	1362	tags=18%, list=12%, signal=21%
REACTOME_ADAPTIVE_IMMUNE_SYSTEM	343	0.342937	1.18709	0.253112	0.460023	1	2368	tags=29%, list=21%, signal=35%
REACTOME_DOWNREGULATION_OF_TGF_BETA_RECEPTOR_SIGNALING	18	0.429495	1.18403	0.265655	0.463783	1	2260	tags=50%, list=20%, signal=62%
BIOCARTA_TNFR1_PATHWAY	20	0.439696	1.17913	0.275247	0.470739	1	3211	tags=60%, list=29%, signal=84%
REACTOME_OXYGEN_DEPENDENT_PROLINE_HYDROXYLATION_OF_HYPOXIA_INDUCIBLE_FACTOR_ALPHA	10	0.531135	1.17748	0.309942	0.471892	1	1458	tags=50%, list=13%, signal=57%
REACTOME_NRAGE_SIGNALS_DEATH_THROUGH_JNK	28	0.425541	1.1774	0.238193	0.470476	1	289	tags=7%, list=3%, signal=7%
REACTOME_ERK_MAPK_TARGETS	12	0.489129	1.17024	0.285714	0.481663	1	1756	tags=42%, list=16%, signal=49%
REACTOME_CD28_DEPENDENT_PI3K_AKT_SIGNALING	19	0.487526	1.1686	0.244	0.482889	1	104	tags=11%, list=1%, signal=11%
KEGG_COLORECTAL_CANCER	45	0.398679	1.16087	0.249493	0.495219	1	1798	tags=24%, list=16%, signal=29%
REACTOME_MAP_KINASE_ACTIVATION_IN_TLR_CASCADE	28	0.431648	1.15866	0.259184	0.497434	1	1756	tags=36%, list=16%, signal=42%
BIOCARTA_P27_PATHWAY	12	0.506888	1.15863	0.285992	0.495812	1	2905	tags=50%, list=26%, signal=67%
REACTOME_SIGNALING_BY_INSULIN_RECEPTOR	88	0.292354	1.15599	0.216374	0.499086	1	775	tags=9%, list=7%, signal=10%
REACTOME_ABACAVIR_TRANSPORT_AND_METABOLISM	10	0.55581	1.15025	0.278455	0.507719	1	3325	tags=70%, list=30%, signal=99%
PID_AR_NONGENOMIC_PATHWAY	22	0.395231	1.14142	0.287938	0.522095	1	1797	tags=27%, list=16%, signal=32%
REACTOME_SIGNALLING_BY_NGF	156	0.310701	1.13815	0.251004	0.526417	1	1823	tags=18%, list=16%, signal=21%
REACTOME_GLUCOSE_TRANSPORT	28	0.424188	1.13405	0.289827	0.532126	1	2308	tags=54%, list=21%, signal=67%
REACTOME_HORMONE_SENSITIVE_LIPASE_HSL_MEDIATED_TRIACYLGLYCEROL_HYDROLYSIS	10	0.559762	1.13131	0.314928	0.535323	1	2255	tags=50%, list=20%, signal=62%
KEGG_BUTANOATE_METABOLISM	28	0.546929	1.12796	0.284797	0.539879	1	1840	tags=50%, list=16%, signal=60%
REACTOME_SIGNALING_BY_SCF_KIT	63	0.36325	1.12546	0.253012	0.542834	1	1812	tags=22%, list=16%, signal=26%
REACTOME_TRIF_MEDIATED_TLR3_SIGNALING	44	0.411176	1.12516	0.293996	0.54154	1	1756	tags=32%, list=16%, signal=38%
REACTOME_DCC_MEDIATED_ATTRACTIVE_SIGNALING	12	0.501759	1.12266	0.324952	0.544455	1	76	tags=8%, list=1%, signal=8%
KEGG_ONE_CARBON_POOL_BY_FOLATE	12	0.491463	1.11928	0.348454	0.54885	1	3612	tags=58%, list=32%, signal=86%
REACTOME_SIGNALING_BY_EGFR_IN_CANCER	75	0.327134	1.11426	0.269618	0.556405	1	429	tags=7%, list=4%, signal=7%
PID_HIVNEFPATHWAY	24	0.380069	1.10929	0.342685	0.563897	1	3211	tags=50%, list=29%, signal=70%
REACTOME_NUCLEAR_EVENTS_KINASE_AND_TRANSCRIPTION_FACTOR_ACTIVATION	14	0.433458	1.1072	0.354125	0.566012	1	1756	tags=36%, list=16%, signal=42%
PID_S1P_S1P2_PATHWAY	16	0.482431	1.10584	0.345776	0.566759	1	2800	tags=50%, list=25%, signal=66%
SA_CASPASE_CASCADE	17	0.406813	1.10454	0.345455	0.567422	1	1660	tags=29%, list=15%, signal=34%
REACTOME_INSULIN_RECEPTOR_SIGNALLING_CASCADE	71	0.306989	1.10437	0.287109	0.565886	1	775	tags=10%, list=7%, signal=11%
KEGG_BASAL_TRANSCRIPTION_FACTORS	22	0.366402	1.10397	0.347107	0.564829	1	3387	tags=45%, list=30%, signal=65%
PID_ERBB_NETWORK_PATHWAY	11	0.481265	1.10127	0.353183	0.567931	1	2523	tags=36%, list=22%, signal=47%
PID_MYC_REPRESSPATHWAY	46	0.397543	1.09777	0.322917	0.57249	1	1411	tags=20%, list=13%, signal=22%
REACTOME_NFKB_AND_MAP_KINASES_ACTIVATION_MEDIATED_BY_TLR4_SIGNALING_REPERTOIRE	41	0.391182	1.09583	0.355649	0.574398	1	1756	tags=32%, list=16%, signal=37%
REACTOME_PEROXISOMAL_LIPID_METABOLISM	16	0.532722	1.09568	0.382892	0.572804	1	269	tags=25%, list=2%, signal=26%
REACTOME_INSULIN_RECEPTOR_RECYCLING	20	0.327157	1.09305	0.357955	0.575699	1	2752	tags=30%, list=24%, signal=40%
BIOCARTA_VIP_PATHWAY	20	0.42377	1.09143	0.374016	0.577032	1	1950	tags=20%, list=17%, signal=24%
REACTOME_MRNA_3_END_PROCESSING	24	0.360091	1.09101	0.375	0.576009	1	2604	tags=33%, list=23%, signal=43%
REACTOME_TRANSMISSION_ACROSS_CHEMICAL_SYNAPSES	136	0.255904	1.08654	0.318548	0.582392	1	333	tags=4%, list=3%, signal=4%
REACTOME_DOWNREGULATION_OF_ERBB2_ERBB3_SIGNALING	10	0.479083	1.08402	0.393281	0.585151	1	871	tags=20%, list=8%, signal=22%
REACTOME_TRANSCRIPTIONAL_ACTIVITY_OF_SMAD2_SMAD3_SMAD4_HETEROTRIMER	25	0.442135	1.08202	0.37931	0.587003	1	2224	tags=32%, list=20%, signal=40%
REACTOME_SIGNALING_BY_TGF_BETA_RECEPTOR_COMPLEX	45	0.380505	1.08195	0.376984	0.585311	1	2260	tags=33%, list=20%, signal=42%
REACTOME_ORGANIC_CATION_ANION_ZWITTERION_TRANSPORT	10	0.521014	1.08193	0.382	0.583549	1	64	tags=10%, list=1%, signal=10%
BIOCARTA_CTCF_PATHWAY	19	0.438843	1.08166	0.360687	0.582286	1	980	tags=16%, list=9%, signal=17%
REACTOME_TGF_BETA_RECEPTOR_SIGNALING_ACTIVATES_SMADS	20	0.386164	1.0814	0.361538	0.581021	1	2260	tags=45%, list=20%, signal=56%
PID_CASPASE_PATHWAY	38	0.360955	1.07711	0.344609	0.58701	1	1861	tags=29%, list=17%, signal=35%
REACTOME_MYD88_MAL_CASCADE_INITIATED_ON_PLASMA_MEMBRANE	48	0.376529	1.07674	0.367769	0.585911	1	1756	tags=27%, list=16%, signal=32%
PID_S1P_S1P1_PATHWAY	12	0.446297	1.07584	0.391837	0.585636	1	27	tags=8%, list=0%, signal=8%
REACTOME_COSTIMULATION_BY_THE_CD28_FAMILY	42	0.362701	1.07355	0.360489	0.588001	1	185	tags=7%, list=2%, signal=7%
REACTOME_SRP_DEPENDENT_COTRANSLATIONAL_PROTEIN_TARGETING_TO_MEMBRANE	26	0.431373	1.07136	0.452525	0.590255	1	3206	tags=42%, list=29%, signal=59%
REACTOME_GLUTATHIONE_CONJUGATION	14	0.562577	1.0696	0.446	0.592021	1	2203	tags=57%, list=20%, signal=71%
REACTOME_CTNNB1_PHOSPHORYLATION_CASCADE	10	0.395954	1.06928	0.36714	0.590788	1	185	tags=10%, list=2%, signal=10%
REACTOME_BASIGIN_INTERACTIONS	18	0.466042	1.06928	0.375984	0.589029	1	1911	tags=33%, list=17%, signal=40%
REACTOME_PI_3K_CASCADE	47	0.359976	1.0692	0.330059	0.587432	1	429	tags=9%, list=4%, signal=9%
REACTOME_DOWNSTREAM_SIGNALING_OF_ACTIVATED_FGFR	76	0.313922	1.06721	0.348739	0.589316	1	429	tags=7%, list=4%, signal=7%
REACTOME_G_PROTEIN_ACTIVATION	17	0.461228	1.06717	0.369478	0.587669	1	331	tags=12%, list=3%, signal=12%
REACTOME_AKT_PHOSPHORYLATES_TARGETS_IN_THE_CYTOSOL	11	0.536169	1.06638	0.417495	0.587338	1	429	tags=18%, list=4%, signal=19%
BIOCARTA_UCALPAIN_PATHWAY	13	0.437297	1.06544	0.39413	0.587359	1	1911	tags=46%, list=17%, signal=56%
REACTOME_PROCESSING_OF_CAPPED_INTRONLESS_PRE_MRNA	12	0.407476	1.06255	0.413306	0.590678	1	3144	tags=50%, list=28%, signal=69%
REACTOME_DOWNSTREAM_SIGNAL_TRANSDUCTION	70	0.332209	1.06254	0.3286	0.588951	1	429	tags=9%, list=4%, signal=9%
KEGG_FRUCTOSE_AND_MANNOSE_METABOLISM	31	0.449311	1.06032	0.359026	0.59122	1	206	tags=10%, list=2%, signal=10%
REACTOME_CD28_CO_STIMULATION	27	0.394583	1.05785	0.394309	0.594126	1	104	tags=7%, list=1%, signal=7%
REACTOME_SYNTHESIS_SECRETION_AND_INACTIVATION_OF_GLP1	11	0.458234	1.0552	0.440882	0.597376	1	331	tags=9%, list=3%, signal=9%
BIOCARTA_AKAPCENTROSOME_PATHWAY	10	0.524904	1.05497	0.420949	0.596007	1	1072	tags=20%, list=10%, signal=22%
BIOCARTA_RACCYCD_PATHWAY	20	0.444782	1.05121	0.4	0.600925	1	2905	tags=50%, list=26%, signal=67%
BIOCARTA_GPCR_PATHWAY	17	0.41371	1.05069	0.401222	0.600057	1	27	tags=6%, list=0%, signal=6%
BIOCARTA_HIVNEF_PATHWAY	42	0.339037	1.05049	0.378698	0.598695	1	3211	tags=45%, list=29%, signal=63%
PID_AP1_PATHWAY	50	0.474714	1.05042	0.391837	0.597068	1	126	tags=10%, list=1%, signal=10%
PID_BETACATENIN_NUC_PATHWAY	57	0.321214	1.05011	0.380282	0.595856	1	1918	tags=19%, list=17%, signal=23%
REACTOME_PRE_NOTCH_TRANSCRIPTION_AND_TRANSLATION	12	0.46163	1.0473	0.410359	0.599059	1	828	tags=17%, list=7%, signal=18%
REACTOME_NGF_SIGNALLING_VIA_TRKA_FROM_THE_PLASMA_MEMBRANE	98	0.285932	1.04624	0.372709	0.599373	1	1823	tags=16%, list=16%, signal=19%
BIOCARTA_CASPASE_PATHWAY	18	0.390652	1.03981	0.415479	0.6093	1	1660	tags=33%, list=15%, signal=39%
REACTOME_SIGNALING_BY_HIPPO	14	0.396401	1.03855	0.413519	0.609805	1	2458	tags=36%, list=22%, signal=46%
KEGG_ENDOMETRIAL_CANCER	35	0.350003	1.03383	0.401198	0.616221	1	75	tags=6%, list=1%, signal=6%
REACTOME_SIGNALING_BY_FGFR	82	0.293458	1.0268	0.412632	0.627073	1	429	tags=6%, list=4%, signal=6%
BIOCARTA_GSK3_PATHWAY	20	0.433127	1.02499	0.427451	0.628627	1	75	tags=10%, list=1%, signal=10%
REACTOME_SIGNAL_AMPLIFICATION	22	0.417618	1.02395	0.432927	0.628743	1	454	tags=14%, list=4%, signal=14%
BIOCARTA_ERK_PATHWAY	21	0.382763	1.02234	0.44592	0.629782	1	1911	tags=33%, list=17%, signal=40%
KEGG_CHRONIC_MYELOID_LEUKEMIA	55	0.340704	1.02002	0.375502	0.632145	1	1689	tags=16%, list=15%, signal=19%
REACTOME_CREB_PHOSPHORYLATION_THROUGH_THE_ACTIVATION_OF_RAS	19	0.317762	1.01981	0.45648	0.630738	1	2234	tags=21%, list=20%, signal=26%
PID_SMAD2_3PATHWAY	12	0.393317	1.0184	0.452333	0.631394	1	2439	tags=33%, list=22%, signal=43%
PID_FOXOPATHWAY	43	0.351968	1.0122	0.437137	0.640576	1	1975	tags=30%, list=18%, signal=37%
KEGG_MELANOMA	54	0.329749	1.00883	0.410853	0.644923	1	429	tags=11%, list=4%, signal=11%
PID_CMYB_PATHWAY	53	0.375452	1.00776	0.4375	0.644999	1	429	tags=9%, list=4%, signal=10%
KEGG_GAP_JUNCTION	60	0.321697	1.00398	0.453815	0.650272	1	493	tags=8%, list=4%, signal=9%
PID_PS1PATHWAY	32	0.355268	1.00158	0.457256	0.652865	1	75	tags=6%, list=1%, signal=6%
ST_MYOCYTE_AD_PATHWAY	22	0.382516	0.996291	0.484	0.660351	1	1740	tags=23%, list=15%, signal=27%
BIOCARTA_NDKDYNAMIN_PATHWAY	14	0.349047	0.995011	0.451346	0.660893	1	1950	tags=21%, list=17%, signal=26%
REACTOME_MAPK_TARGETS_NUCLEAR_EVENTS_MEDIATED_BY_MAP_KINASES	17	0.374554	0.99052	0.477459	0.667288	1	1756	tags=29%, list=16%, signal=35%
PID_INSULIN_GLUCOSE_PATHWAY	22	0.347804	0.990314	0.496016	0.665917	1	3289	tags=45%, list=29%, signal=64%
KEGG_GLUTATHIONE_METABOLISM	24	0.463527	0.986885	0.518293	0.670372	1	2114	tags=42%, list=19%, signal=51%
REACTOME_APOPTOTIC_CLEAVAGE_OF_CELLULAR_PROTEINS	29	0.31482	0.986487	0.454361	0.669311	1	2215	tags=31%, list=20%, signal=39%
KEGG_PROSTATE_CANCER	67	0.2998	0.981759	0.492278	0.676065	1	1811	tags=21%, list=16%, signal=25%
BIOCARTA_PYK2_PATHWAY	20	0.331111	0.980823	0.47205	0.676062	1	2481	tags=45%, list=22%, signal=58%
REACTOME_SEMA4D_INDUCED_CELL_MIGRATION_AND_GROWTH_CONE_COLLAPSE	17	0.390798	0.977988	0.484536	0.679376	1	931	tags=24%, list=8%, signal=26%
SA_B_CELL_RECEPTOR_COMPLEXES	14	0.358843	0.977633	0.500982	0.678159	1	1740	tags=29%, list=15%, signal=34%
KEGG_GLIOMA	45	0.31982	0.976352	0.463918	0.678622	1	1950	tags=22%, list=17%, signal=27%
PID_AR_PATHWAY	44	0.311526	0.97565	0.487342	0.67811	1	1858	tags=20%, list=17%, signal=24%
REACTOME_TRAFFICKING_OF_AMPA_RECEPTORS	22	0.346295	0.973458	0.478088	0.680159	1	239	tags=9%, list=2%, signal=9%
REACTOME_RESOLUTION_OF_AP_SITES_VIA_THE_SINGLE_NUCLEOTIDE_REPLACEMENT_PATHWAY	10	0.403223	0.97281	0.479424	0.67956	1	2309	tags=30%, list=21%, signal=38%
REACTOME_STEROID_HORMONES	17	0.469722	0.971787	0.539278	0.679564	1	521	tags=18%, list=5%, signal=18%
PID_REELINPATHWAY	20	0.356062	0.971446	0.50497	0.678363	1	923	tags=10%, list=8%, signal=11%
REACTOME_PPARA_ACTIVATES_GENE_EXPRESSION	89	0.355281	0.971331	0.497976	0.676847	1	2125	tags=29%, list=19%, signal=36%
REACTOME_UNFOLDED_PROTEIN_RESPONSE	54	0.38136	0.971224	0.514706	0.675288	1	1810	tags=28%, list=16%, signal=33%
PID_P38ALPHABETADOWNSTREAMPATHWAY	27	0.399263	0.970937	0.510331	0.673996	1	1197	tags=22%, list=11%, signal=25%
SIG_PIP3_SIGNALING_IN_CARDIAC_MYOCTES	52	0.305226	0.968088	0.495256	0.677133	1	1779	tags=15%, list=16%, signal=18%
PID_RETINOIC_ACID_PATHWAY	24	0.36309	0.964508	0.493014	0.681614	1	1594	tags=17%, list=14%, signal=19%
BIOCARTA_CDMAC_PATHWAY	13	0.440657	0.956751	0.553191	0.693859	1	1677	tags=31%, list=15%, signal=36%
REACTOME_METABOLISM_OF_STEROID_HORMONES_AND_VITAMINS_A_AND_D	22	0.446317	0.954311	0.537657	0.696446	1	751	tags=18%, list=7%, signal=19%
PID_PI3KCIAKTPATHWAY	28	0.321372	0.953993	0.47992	0.6952	1	3213	tags=36%, list=29%, signal=50%
REACTOME_G_ALPHA_Z_SIGNALLING_EVENTS	27	0.36195	0.952869	0.519038	0.69545	1	331	tags=7%, list=3%, signal=8%
REACTOME_ACTIVATED_TLR4_SIGNALLING	54	0.328243	0.951605	0.54054	0.695908	1	1756	tags=24%, list=16%, signal=28%
REACTOME_SIGNAL_TRANSDUCTION_BY_L1	25	0.299063	0.950657	0.507937	0.695959	1	3661	tags=56%, list=33%, signal=83%
PID_P53DOWNSTREAMPATHWAY	95	0.367011	0.948181	0.561983	0.698394	1	847	tags=17%, list=8%, signal=18%
KEGG_NON_SMALL_CELL_LUNG_CANCER	36	0.310261	0.947971	0.518518	0.697026	1	1811	tags=22%, list=16%, signal=26%
KEGG_GLYCEROLIPID_METABOLISM	36	0.366603	0.94791	0.542443	0.695377	1	1674	tags=31%, list=15%, signal=36%
REACTOME_SIGNALING_BY_ROBO_RECEPTOR	22	0.317365	0.943845	0.524691	0.700693	1	3166	tags=45%, list=28%, signal=63%
PID_PRLSIGNALINGEVENTSPATHWAY	17	0.412242	0.940656	0.54509	0.704702	1	1911	tags=35%, list=17%, signal=42%
REACTOME_METABOLISM_OF_AMINO_ACIDS_AND_DERIVATIVES	144	0.278968	0.936102	0.531187	0.711111	1	1615	tags=24%, list=14%, signal=28%
PID_SMAD2_3NUCLEARPATHWAY	54	0.340379	0.933881	0.55098	0.713437	1	429	tags=7%, list=4%, signal=8%
PID_ATF2_PATHWAY	45	0.395247	0.932753	0.544555	0.713783	1	1101	tags=20%, list=10%, signal=22%
PID_DELTANP63PATHWAY	27	0.365485	0.932705	0.579365	0.712095	1	748	tags=19%, list=7%, signal=20%
REACTOME_POST_NMDA_RECEPTOR_ACTIVATION_EVENTS	23	0.272903	0.931034	0.561404	0.713244	1	2234	tags=17%, list=20%, signal=22%
REACTOME_SMAD2_SMAD3_SMAD4_HETEROTRIMER_REGULATES_TRANSCRIPTION	18	0.433025	0.93012	0.563126	0.713195	1	871	tags=17%, list=8%, signal=18%
PID_IL2_PI3KPATHWAY	25	0.364344	0.930076	0.565637	0.711502	1	828	tags=12%, list=7%, signal=13%
PID_PI3KPLCTRKPATHWAY	28	0.312529	0.928804	0.586207	0.712015	1	2205	tags=29%, list=20%, signal=35%
KEGG_SMALL_CELL_LUNG_CANCER	60	0.302255	0.925173	0.594433	0.716771	1	1911	tags=20%, list=17%, signal=24%
REACTOME_NUCLEAR_SIGNALING_BY_ERBB4	30	0.336887	0.925096	0.569002	0.715161	1	1420	tags=17%, list=13%, signal=19%
BIOCARTA_CHREBP2_PATHWAY	32	0.33976	0.923746	0.611789	0.715727	1	1779	tags=34%, list=16%, signal=41%
KEGG_SNARE_INTERACTIONS_IN_VESICULAR_TRANSPORT	27	0.294857	0.923543	0.551308	0.714377	1	2846	tags=33%, list=25%, signal=45%
KEGG_OTHER_GLYCAN_DEGRADATION	14	0.371997	0.922384	0.584179	0.714574	1	602	tags=14%, list=5%, signal=15%
REACTOME_REGULATION_OF_AMPK_ACTIVITY_VIA_LKB1	14	0.32541	0.921568	0.567227	0.714198	1	3430	tags=57%, list=31%, signal=82%
KEGG_O_GLYCAN_BIOSYNTHESIS	14	0.308387	0.920623	0.581162	0.714057	1	532	tags=7%, list=5%, signal=7%
BIOCARTA_P38MAPK_PATHWAY	28	0.382962	0.919504	0.57438	0.71434	1	1824	tags=25%, list=16%, signal=30%
PID_MTOR_4PATHWAY	51	0.262053	0.919007	0.561303	0.713567	1	1779	tags=24%, list=16%, signal=28%
REACTOME_METABOLISM_OF_LIPIDS_AND_LIPOPROTEINS	356	0.305484	0.917877	0.596273	0.713976	1	1240	tags=17%, list=11%, signal=18%
REACTOME_GLYCOGEN_BREAKDOWN_GLYCOGENOLYSIS	13	0.324015	0.91234	0.556701	0.721718	1	3255	tags=54%, list=29%, signal=76%
PID_HDAC_CLASSI_PATHWAY	46	0.283693	0.910816	0.57764	0.722649	1	2125	tags=30%, list=19%, signal=37%
ST_P38_MAPK_PATHWAY	29	0.356869	0.907648	0.610568	0.726448	1	1101	tags=21%, list=10%, signal=23%
REACTOME_TRIGLYCERIDE_BIOSYNTHESIS	25	0.391837	0.905618	0.6	0.72822	1	2265	tags=36%, list=20%, signal=45%
PID_P38_MKK3_6PATHWAY	21	0.383849	0.902297	0.624254	0.732063	1	1824	tags=29%, list=16%, signal=34%
REACTOME_PHOSPHOLIPID_METABOLISM	137	0.260591	0.900434	0.642	0.733546	1	1309	tags=16%, list=12%, signal=18%
KEGG_ERBB_SIGNALING_PATHWAY	63	0.269182	0.899117	0.665339	0.734082	1	2249	tags=22%, list=20%, signal=28%
REACTOME_GLYCOLYSIS	20	0.350527	0.898671	0.585987	0.73313	1	2010	tags=30%, list=18%, signal=36%
KEGG_TIGHT_JUNCTION	88	0.269257	0.897543	0.626243	0.733368	1	427	tags=7%, list=4%, signal=7%
SA_TRKA_RECEPTOR	12	0.401698	0.894672	0.644711	0.736678	1	2205	tags=33%, list=20%, signal=41%
REACTOME_PKB_MEDIATED_EVENTS	24	0.289236	0.893961	0.596774	0.736107	1	3430	tags=46%, list=31%, signal=66%
KEGG_PANTOTHENATE_AND_COA_BIOSYNTHESIS	15	0.377209	0.892846	0.638554	0.736316	1	1520	tags=27%, list=14%, signal=31%
REACTOME_SIGNALING_BY_FGFR_IN_DISEASE	95	0.249615	0.89258	0.668024	0.735052	1	429	tags=5%, list=4%, signal=5%
REACTOME_P75NTR_SIGNALS_VIA_NFKB	11	0.383745	0.891525	0.590631	0.735149	1	2411	tags=45%, list=21%, signal=58%
PID_ALK2PATHWAY	10	0.36498	0.889417	0.616766	0.736967	1	980	tags=20%, list=9%, signal=22%
REACTOME_EGFR_DOWNREGULATION	17	0.299402	0.888229	0.618661	0.737215	1	3661	tags=47%, list=33%, signal=70%
REACTOME_RECYCLING_PATHWAY_OF_L1	20	0.341211	0.887857	0.595573	0.736165	1	1831	tags=25%, list=16%, signal=30%
REACTOME_APOPTOTIC_EXECUTION_PHASE	36	0.276457	0.883792	0.587525	0.741576	1	3166	tags=42%, list=28%, signal=58%
PID_ERBB4_PATHWAY	29	0.312478	0.882621	0.643287	0.741878	1	1101	tags=17%, list=10%, signal=19%
KEGG_ACUTE_MYELOID_LEUKEMIA	41	0.291741	0.88043	0.676056	0.743749	1	1689	tags=17%, list=15%, signal=20%
KEGG_ADIPOCYTOKINE_SIGNALING_PATHWAY	52	0.306698	0.877842	0.683128	0.746306	1	393	tags=6%, list=3%, signal=6%
PID_S1P_META_PATHWAY	16	0.395456	0.876329	0.638554	0.747091	1	1667	tags=25%, list=15%, signal=29%
KEGG_MTOR_SIGNALING_PATHWAY	36	0.269087	0.875563	0.623274	0.746658	1	1101	tags=14%, list=10%, signal=15%
KEGG_LONG_TERM_DEPRESSION	51	0.275852	0.875118	0.697813	0.745738	1	417	tags=8%, list=4%, signal=8%
BIOCARTA_AT1R_PATHWAY	22	0.286195	0.874515	0.612903	0.745054	1	2565	tags=41%, list=23%, signal=53%
REACTOME_INTRINSIC_PATHWAY_FOR_APOPTOSIS	21	0.302308	0.871495	0.659751	0.748575	1	1980	tags=33%, list=18%, signal=40%
REACTOME_CGMP_EFFECTS	15	0.299234	0.870593	0.597633	0.748433	1	1257	tags=13%, list=11%, signal=15%
PID_NFKAPPABCANONICALPATHWAY	14	0.377481	0.870357	0.646586	0.747203	1	2677	tags=43%, list=24%, signal=56%
REACTOME_ENERGY_DEPENDENT_REGULATION_OF_MTOR_BY_LKB1_AMPK	16	0.290558	0.870034	0.653445	0.746096	1	3430	tags=50%, list=31%, signal=72%
BIOCARTA_GLEEVEC_PATHWAY	16	0.372179	0.865512	0.66537	0.751926	1	65	tags=6%, list=1%, signal=6%
REACTOME_TRAFFICKING_OF_GLUR2_CONTAINING_AMPA_RECEPTORS	11	0.376874	0.864866	0.653192	0.751294	1	165	tags=9%, list=1%, signal=9%
KEGG_PANCREATIC_CANCER	52	0.286396	0.862135	0.666012	0.754064	1	1811	tags=17%, list=16%, signal=21%
BIOCARTA_INTEGRIN_PATHWAY	27	0.287018	0.861912	0.640798	0.752735	1	1911	tags=26%, list=17%, signal=31%
REACTOME_FATTY_ACYL_COA_BIOSYNTHESIS	12	0.45431	0.860912	0.661323	0.752675	1	96	tags=8%, list=1%, signal=8%
REACTOME_MEMBRANE_TRAFFICKING	78	0.197249	0.859721	0.655936	0.752921	1	2968	tags=29%, list=26%, signal=40%
BIOCARTA_PARKIN_PATHWAY	12	0.322143	0.859345	0.625251	0.751857	1	2599	tags=33%, list=23%, signal=43%
REACTOME_DARPP_32_EVENTS	17	0.313028	0.849257	0.659138	0.766672	1	1950	tags=29%, list=17%, signal=36%
PID_CXCR3PATHWAY	35	0.304674	0.841793	0.704684	0.777249	1	476	tags=9%, list=4%, signal=9%
REACTOME_GLUCONEOGENESIS	23	0.313137	0.840509	0.704403	0.77763	1	2713	tags=35%, list=24%, signal=46%
REACTOME_EFFECTS_OF_PIP2_HYDROLYSIS	12	0.329075	0.836676	0.673267	0.782156	1	162	tags=8%, list=1%, signal=8%
REACTOME_GLUCOSE_METABOLISM	49	0.259454	0.835941	0.748936	0.781639	1	2010	tags=22%, list=18%, signal=27%
REACTOME_ACYL_CHAIN_REMODELLING_OF_PE	15	0.392195	0.835317	0.733981	0.781024	1	537	tags=20%, list=5%, signal=21%
REACTOME_FRS2_MEDIATED_CASCADE	31	0.271662	0.833112	0.72167	0.782921	1	44	tags=3%, list=0%, signal=3%
REACTOME_PURINE_METABOLISM	23	0.287598	0.830838	0.672878	0.784809	1	1640	tags=26%, list=15%, signal=30%
BIOCARTA_SALMONELLA_PATHWAY	12	0.358159	0.828385	0.672878	0.787078	1	3620	tags=58%, list=32%, signal=86%
BIOCARTA_CARM_ER_PATHWAY	21	0.306135	0.827412	0.761044	0.786941	1	75	tags=5%, list=1%, signal=5%
KEGG_VIBRIO_CHOLERAE_INFECTION	36	0.247155	0.827388	0.654886	0.785283	1	2344	tags=25%, list=21%, signal=31%
REACTOME_CREB_PHOSPHORYLATION_THROUGH_THE_ACTIVATION_OF_CAMKII	12	0.304015	0.827152	0.694332	0.783978	1	333	tags=8%, list=3%, signal=9%
PID_IL2_STAT5PATHWAY	20	0.319647	0.823601	0.716535	0.787967	1	65	tags=5%, list=1%, signal=5%
BIOCARTA_BAD_PATHWAY	17	0.317255	0.819246	0.719758	0.793155	1	1101	tags=18%, list=10%, signal=20%
KEGG_DRUG_METABOLISM_OTHER_ENZYMES	27	0.372663	0.817866	0.707317	0.793591	1	1640	tags=33%, list=15%, signal=39%
KEGG_RETINOL_METABOLISM	36	0.394755	0.817796	0.727969	0.792019	1	1291	tags=31%, list=11%, signal=34%
REACTOME_MEIOTIC_SYNAPSIS	25	0.27141	0.817408	0.682692	0.791004	1	1772	tags=16%, list=16%, signal=19%
REACTOME_NUCLEOTIDE_LIKE_PURINERGIC_RECEPTORS	11	0.393125	0.816861	0.701195	0.790194	1	709	tags=18%, list=6%, signal=19%
REACTOME_INCRETIN_SYNTHESIS_SECRETION_AND_INACTIVATION	14	0.313901	0.814099	0.681641	0.792883	1	331	tags=7%, list=3%, signal=7%
REACTOME_REGULATION_OF_HYPOXIA_INDUCIBLE_FACTOR_HIF_BY_OXYGEN	16	0.30432	0.811538	0.729478	0.795166	1	1458	tags=31%, list=13%, signal=36%
BIOCARTA_CHEMICAL_PATHWAY	17	0.293956	0.804126	0.7251	0.80485	1	1394	tags=24%, list=12%, signal=27%
REACTOME_SIGNALING_BY_PDGF	88	0.26188	0.803829	0.783231	0.803619	1	429	tags=7%, list=4%, signal=7%
KEGG_VALINE_LEUCINE_AND_ISOLEUCINE_DEGRADATION	36	0.313717	0.802795	0.653543	0.80356	1	1871	tags=31%, list=17%, signal=37%
REACTOME_SEMA4D_IN_SEMAPHORIN_SIGNALING	20	0.32049	0.793788	0.761134	0.815787	1	931	tags=20%, list=8%, signal=22%
REACTOME_PROLACTIN_RECEPTOR_SIGNALING	10	0.401005	0.793233	0.728745	0.814947	1	2186	tags=30%, list=19%, signal=37%
PID_CDC42_REG_PATHWAY	20	0.284744	0.793211	0.742331	0.813285	1	2952	tags=40%, list=26%, signal=54%
BIOCARTA_MAPK_PATHWAY	63	0.245475	0.792823	0.788955	0.812174	1	1824	tags=19%, list=16%, signal=23%
REACTOME_ACTIVATION_OF_RAC	10	0.308023	0.790157	0.685371	0.81439	1	3166	tags=50%, list=28%, signal=70%
KEGG_SELENOAMINO_ACID_METABOLISM	19	0.262358	0.790076	0.771543	0.812814	1	2473	tags=32%, list=22%, signal=40%
REACTOME_NRIF_SIGNALS_CELL_DEATH_FROM_THE_NUCLEUS	11	0.327209	0.789068	0.750499	0.812745	1	871	tags=18%, list=8%, signal=20%
KEGG_LYSINE_DEGRADATION	33	0.264046	0.788834	0.759754	0.81141	1	2108	tags=24%, list=19%, signal=30%
REACTOME_RAS_ACTIVATION_UOPN_CA2_INFUX_THROUGH_NMDA_RECEPTOR	14	0.27626	0.785043	0.78252	0.815568	1	2234	tags=21%, list=20%, signal=27%
BIOCARTA_D4GDI_PATHWAY	10	0.351831	0.780366	0.708758	0.820667	1	1660	tags=30%, list=15%, signal=35%
PID_CD40_PATHWAY	24	0.311679	0.778815	0.809917	0.821197	1	2186	tags=25%, list=19%, signal=31%
SIG_REGULATION_OF_THE_ACTIN_CYTOSKELETON_BY_RHO_GTPASES	26	0.249863	0.769964	0.839836	0.832796	1	3166	tags=42%, list=28%, signal=59%
BIOCARTA_CXCR4_PATHWAY	18	0.314888	0.76719	0.817097	0.835143	1	2249	tags=33%, list=20%, signal=42%
PID_HIF1APATHWAY	10	0.327232	0.763648	0.755963	0.838618	1	1735	tags=40%, list=15%, signal=47%
BIOCARTA_BIOPEPTIDES_PATHWAY	32	0.260594	0.762391	0.808219	0.838807	1	2249	tags=28%, list=20%, signal=35%
REACTOME_THROMBIN_SIGNALLING_THROUGH_PROTEINASE_ACTIVATED_RECEPTORS_PARS	19	0.29453	0.755398	0.786139	0.847067	1	1496	tags=21%, list=13%, signal=24%
KEGG_TYPE_I_DIABETES_MELLITUS	24	0.323292	0.749833	0.835052	0.853176	1	543	tags=8%, list=5%, signal=9%
REACTOME_SPHINGOLIPID_DE_NOVO_BIOSYNTHESIS	22	0.26889	0.74875	0.812016	0.853013	1	3055	tags=45%, list=27%, signal=62%
KEGG_PORPHYRIN_AND_CHLOROPHYLL_METABOLISM	15	0.322697	0.746967	0.811839	0.853753	1	1696	tags=27%, list=15%, signal=31%
KEGG_TASTE_TRANSDUCTION	24	0.258669	0.745966	0.77439	0.853503	1	966	tags=8%, list=9%, signal=9%
REACTOME_GENERIC_TRANSCRIPTION_PATHWAY	121	0.228263	0.745257	0.907336	0.852676	1	2224	tags=21%, list=20%, signal=25%
KEGG_AXON_GUIDANCE	90	0.218024	0.745143	0.956088	0.851117	1	1911	tags=16%, list=17%, signal=19%
REACTOME_P38MAPK_EVENTS	11	0.306193	0.740389	0.77551	0.855797	1	944	tags=18%, list=8%, signal=20%
BIOCARTA_CCR5_PATHWAY	11	0.393513	0.736373	0.829474	0.859438	1	2249	tags=45%, list=20%, signal=57%
BIOCARTA_ARAP_PATHWAY	10	0.275806	0.733104	0.790021	0.862019	1	1358	tags=20%, list=12%, signal=23%
KEGG_TYROSINE_METABOLISM	26	0.281516	0.724818	0.873016	0.871153	1	995	tags=12%, list=9%, signal=13%
REACTOME_CD28_DEPENDENT_VAV1_PATHWAY	10	0.306093	0.72421	0.737946	0.870244	1	4033	tags=60%, list=36%, signal=93%
REACTOME_PROCESSING_OF_INTRONLESS_PRE_MRNAS	10	0.292384	0.723486	0.780933	0.869401	1	3144	tags=40%, list=28%, signal=55%
ST_TUMOR_NECROSIS_FACTOR_PATHWAY	18	0.303558	0.723179	0.807767	0.868075	1	1824	tags=28%, list=16%, signal=33%
KEGG_PATHOGENIC_ESCHERICHIA_COLI_INFECTION	32	0.306276	0.721085	0.811688	0.86904	1	2679	tags=41%, list=24%, signal=53%
PID_NETRIN_PATHWAY	24	0.227216	0.7185	0.871369	0.870737	1	1740	tags=21%, list=15%, signal=25%
BIOCARTA_RARRXR_PATHWAY	11	0.258555	0.71582	0.805447	0.872251	1	985	tags=9%, list=9%, signal=10%
ST_ERK1_ERK2_MAPK_PATHWAY	25	0.257357	0.712061	0.84898	0.875044	1	1689	tags=20%, list=15%, signal=23%
PID_S1P_S1P3_PATHWAY	23	0.298047	0.709814	0.864706	0.876061	1	1740	tags=22%, list=15%, signal=26%
REACTOME_RIP_MEDIATED_NFKB_ACTIVATION_VIA_DAI	12	0.342513	0.708228	0.821577	0.876227	1	1677	tags=25%, list=15%, signal=29%
REACTOME_CTLA4_INHIBITORY_SIGNALING	17	0.260225	0.70648	0.871032	0.876558	1	185	tags=6%, list=2%, signal=6%
REACTOME_IL_2_SIGNALING	30	0.251223	0.705136	0.892562	0.876427	1	44	tags=3%, list=0%, signal=3%
PID_TNFPATHWAY	32	0.253701	0.701185	0.845992	0.879409	1	1824	tags=22%, list=16%, signal=26%
REACTOME_IONOTROPIC_ACTIVITY_OF_KAINATE_RECEPTORS	10	0.28363	0.694327	0.802875	0.885494	1	3255	tags=40%, list=29%, signal=56%
PID_NFAT_3PATHWAY	42	0.242432	0.694093	0.918699	0.884005	1	1940	tags=24%, list=17%, signal=29%
REACTOME_THROMBOXANE_SIGNALLING_THROUGH_TP_RECEPTOR	14	0.286936	0.69138	0.870775	0.885427	1	1496	tags=21%, list=13%, signal=25%
BIOCARTA_AGR_PATHWAY	26	0.216037	0.685958	0.903922	0.889805	1	2724	tags=35%, list=24%, signal=46%
PID_FAK_PATHWAY	42	0.223896	0.666713	0.912779	0.908634	1	2200	tags=24%, list=20%, signal=29%
PID_ARF_3PATHWAY	16	0.215666	0.649258	0.859922	0.923645	1	3225	tags=38%, list=29%, signal=53%
REACTOME_NEGATIVE_REGULATORS_OF_RIG_I_MDA5_SIGNALING	20	0.271128	0.63974	0.867617	0.930221	1	2139	tags=30%, list=19%, signal=37%
PID_EPHBFWDPATHWAY	30	0.194688	0.636359	0.952756	0.931379	1	2952	tags=33%, list=26%, signal=45%
ST_G_ALPHA_S_PATHWAY	13	0.212996	0.635823	0.901961	0.930092	1	3223	tags=38%, list=29%, signal=54%
ST_PHOSPHOINOSITIDE_3_KINASE_PATHWAY	29	0.222354	0.631232	0.950287	0.932292	1	1779	tags=17%, list=16%, signal=20%
REACTOME_CHOLESTEROL_BIOSYNTHESIS	16	0.43399	0.628399	0.857143	0.932807	1	1228	tags=31%, list=11%, signal=35%
REACTOME_TAK1_ACTIVATES_NFKB_BY_PHOSPHORYLATION_AND_ACTIVATION_OF_IKKS_COMPLEX	14	0.277691	0.618512	0.895833	0.938821	1	3145	tags=43%, list=28%, signal=59%
SA_PROGRAMMED_CELL_DEATH	13	0.255088	0.607444	0.891129	0.944915	1	379	tags=8%, list=3%, signal=8%
REACTOME_G_BETA_GAMMA_SIGNALLING_THROUGH_PI3KGAMMA	13	0.261935	0.603713	0.923554	0.945775	1	331	tags=8%, list=3%, signal=8%
REACTOME_INTERFERON_SIGNALING	95	0.253326	0.599732	0.885149	0.946623	1	2308	tags=33%, list=21%, signal=41%
KEGG_CYTOSOLIC_DNA_SENSING_PATHWAY	34	0.268538	0.597095	0.936735	0.946685	1	1837	tags=24%, list=16%, signal=28%
REACTOME_SYNTHESIS_SECRETION_AND_DEACYLATION_OF_GHRELIN	12	0.240984	0.593955	0.932673	0.946937	1	2770	tags=25%, list=25%, signal=33%
REACTOME_TRAF6_MEDIATED_NFKB_ACTIVATION	15	0.231524	0.55155	0.978	0.968701	1	1824	tags=20%, list=16%, signal=24%
REACTOME_ANTIGEN_PRESENTATION_FOLDING_ASSEMBLY_AND_PEPTIDE_LOADING_OF_CLASS_I_MHC	14	0.21757	0.537123	0.918699	0.973157	1	3404	tags=36%, list=30%, signal=51%
REACTOME_RIG_I_MDA5_MEDIATED_INDUCTION_OF_IFN_ALPHA_BETA_PATHWAYS	44	0.187369	0.501799	0.989919	0.983867	1	2139	tags=23%, list=19%, signal=28%
REACTOME_METABOLISM_OF_PORPHYRINS	11	0.231123	0.496657	0.978947	0.983536	1	1696	tags=18%, list=15%, signal=21%
KEGG_PROTEIN_EXPORT	16	0.183191	0.449582	0.973029	0.992123	1	3781	tags=50%, list=34%, signal=75%
BIOCARTA_ASBCELL_PATHWAY	11	0.19456	0.433633	0.993976	0.992568	1	937	tags=9%, list=8%, signal=10%
