# Supplementary material for: Genomic Models of Short-Term Exposure Accurately Predict Long-Term Chemical Carcinogenicity and Identify Putative Mechanisms of Action
Source: PLoS One. 2014 Jul 24;9(7):e102579. doi: 10.1371/journal.pone.0102579 (PMC4109923; doi:10.1371/journal.pone.0102579)
Supplement: File S2 — Supporting Information Tables. Contains Tables S3–4, Table S19 and Tables S24–29. Table S3: GSEA report for carcinogens - GSEA results of carcinogenic versus non-carcinogenic compounds in liver - Gene Set Enrichment Analysis comparing the gene expression profiles from rats exposed to carcinogenic and non-carcinogenic compounds. Only gene sets enriched in the carcinogenic compounds with a false discovery rate ≤0.05 are shown. Table S4a: GSEA report for genotoxic carcinogens - GSEA results of genotoxic versus non-genotoxic carcinogens in liver - Gene Set Enrichment Analysis comparing the gene expression profiles of rats exposed to genotoxic and non-genotoxic carcinogens. Only gene sets enriched in either the genotoxic or non-genotoxic carcinogens with a false discovery rate ≤0.05 are shown. Table S4b: GSEA report for non-genotoxic carcinogens - GSEA results of genotoxic versus non-genotoxic carcinogens in liver - Gene Set Enrichment Analysis comparing the gene expression profiles of rats exposed to genotoxic and non-genotoxic carcinogens. Only gene sets enriched in either the genotoxic or non-genotoxic carcinogens with a false discovery rate ≤0.05 are shown. Table S19 Variable importance ranking of the top 150 predictive pathways - Variable importance was calculated by training 200 Random Forest models on the DrugMatrix dataset using a 70–30% random resampling scheme. The variable importance of all 200 models was averaged. Table S23: Chemicals tested in the DrugMatrix - Chemicals with known hepatocarcinogenicity status that were tested in liver. Also included are exposure durations, compound doses and genotoxicity information based on Ames tests if available. Table S24: Chemicals tested in TG-GATEs - Chemicals with known hepatocarcinogenicity status that were tested in liver. Also included are exposure durations and compound doses. Table S25: DrugMatrix cross-validation predictions - Hepatocarcinogenicity predictions in the DrugMatrix Random forest cross-validation re [file pone.0102579.s002.zip › files/Table S4a.xlsx]

## Sheet: gsea_report_for_CARC_GT_1385772
NAME	SIZE	ES	NES	NOM p-val	FDR q-val	FWER p-val	RANK AT MAX	LEADING EDGE
PID_REG_GR_PATHWAY	60	0.597369	1.83309	0	0.830737	0.281	820	tags=17%, list=7%, signal=18%
PID_DELTANP63PATHWAY	27	0.701735	1.7904	0	0.491799	0.423	1342	tags=37%, list=12%, signal=42%
PID_P53DOWNSTREAMPATHWAY	95	0.66786	1.72265	0	0.21207	0.671	820	tags=24%, list=7%, signal=26%
KEGG_GLIOMA	45	0.576362	1.70327	0	0.201481	0.732	674	tags=18%, list=6%, signal=19%
KEGG_MELANOMA	54	0.560682	1.68396	0	0.203122	0.783	792	tags=22%, list=7%, signal=24%
KEGG_PATHWAYS_IN_CANCER	239	0.462845	1.67101	0	0.212424	0.814	1847	tags=29%, list=16%, signal=34%
PID_INTEGRIN2_PATHWAY	19	0.829198	1.65341	0	0.193066	0.851	521	tags=37%, list=5%, signal=39%
PID_HIF1_TFPATHWAY	47	0.675138	1.65285	0	0.190136	0.854	1043	tags=36%, list=9%, signal=40%
KEGG_ALDOSTERONE_REGULATED_SODIUM_REABSORPTION	32	0.605192	1.73173	0.00191939	0.200595	0.639	713	tags=25%, list=6%, signal=27%
BIOCARTA_ECM_PATHWAY	18	0.677086	1.77046	0.00200401	0.279585	0.501	1639	tags=50%, list=15%, signal=58%
PID_FOXOPATHWAY	43	0.625161	1.75379	0.00201207	0.220809	0.556	2217	tags=47%, list=20%, signal=58%
PID_BETACATENIN_NUC_PATHWAY	57	0.511752	1.69021	0.00201207	0.200963	0.765	1728	tags=25%, list=15%, signal=29%
KEGG_BLADDER_CANCER	29	0.690751	1.68033	0.00202429	0.204417	0.791	792	tags=31%, list=7%, signal=33%
KEGG_EPITHELIAL_CELL_SIGNALING_IN_HELICOBACTER_PYLORI_INFECTION	56	0.56911	1.69223	0.0020284	0.211396	0.756	2379	tags=39%, list=21%, signal=50%
PID_GLYPICAN_1PATHWAY	23	0.776949	1.78096	0.00203252	0.337168	0.453	1342	tags=52%, list=12%, signal=59%
REACTOME_SIGNALING_BY_FGFR_IN_DISEASE	95	0.489172	1.76957	0.00203666	0.248294	0.506	2107	tags=31%, list=19%, signal=37%
PID_PI3KPLCTRKPATHWAY	28	0.591771	1.78101	0.00204082	0.42121	0.453	1614	tags=32%, list=14%, signal=37%
BIOCARTA_P53HYPOXIA_PATHWAY	14	0.841532	1.53175	0.00204082	0.231858	0.991	852	tags=50%, list=8%, signal=54%
PID_NFAT_3PATHWAY	42	0.568459	1.64974	0.00208333	0.176555	0.859	1323	tags=31%, list=12%, signal=35%
KEGG_CHRONIC_MYELOID_LEUKEMIA	55	0.586837	1.69206	0.00208768	0.203668	0.758	1352	tags=27%, list=12%, signal=31%
REACTOME_INTEGRIN_CELL_SURFACE_INTERACTIONS	56	0.650727	1.66527	0.0038835	0.212328	0.828	2474	tags=54%, list=22%, signal=68%
REACTOME_GLYCOSAMINOGLYCAN_METABOLISM	66	0.574264	1.67715	0.00389864	0.204788	0.803	2293	tags=38%, list=20%, signal=47%
PID_ECADHERIN_NASCENTAJ_PATHWAY	30	0.592771	1.73702	0.00390625	0.214078	0.62	2071	tags=37%, list=18%, signal=45%
PID_SYNDECAN_4_PATHWAY	26	0.584963	1.66282	0.00398406	0.200824	0.834	748	tags=27%, list=7%, signal=29%
PID_ERBB1_DOWNSTREAM_PATHWAY	80	0.503386	1.65464	0.00401606	0.194639	0.847	1782	tags=28%, list=16%, signal=32%
REACTOME_AXON_GUIDANCE	178	0.459845	1.63726	0.00403226	0.176836	0.88	1976	tags=30%, list=18%, signal=36%
KEGG_PROSTATE_CANCER	67	0.544493	1.76722	0.00404858	0.225895	0.513	820	tags=19%, list=7%, signal=21%
REACTOME_SIGNALING_BY_FGFR_MUTANTS	37	0.559555	1.71124	0.00404858	0.210375	0.709	2107	tags=43%, list=19%, signal=53%
BIOCARTA_CTCF_PATHWAY	19	0.696278	1.665	0.00411523	0.206897	0.829	1824	tags=53%, list=16%, signal=63%
PID_ALK1PATHWAY	20	0.71392	1.74522	0.00414079	0.225011	0.587	1169	tags=45%, list=10%, signal=50%
REACTOME_SIGNALING_BY_PDGF	88	0.539085	1.63641	0.00414079	0.175497	0.882	1964	tags=35%, list=17%, signal=42%
BIOCARTA_RACCYCD_PATHWAY	20	0.73786	1.70811	0.0041841	0.19862	0.714	251	tags=20%, list=2%, signal=20%
REACTOME_SIGNALING_BY_EGFR_IN_CANCER	75	0.490492	1.63635	0.00421941	0.17252	0.882	1824	tags=24%, list=16%, signal=28%
BIOCARTA_EPONFKB_PATHWAY	11	0.818584	1.63376	0.00422833	0.174547	0.888	566	tags=27%, list=5%, signal=29%
REACTOME_DOWNSTREAM_TCR_SIGNALING	19	0.729051	1.71689	0.00582524	0.21765	0.692	2450	tags=63%, list=22%, signal=81%
REACTOME_SMOOTH_MUSCLE_CONTRACTION	18	0.618359	1.77284	0.00601202	0.31499	0.487	1679	tags=44%, list=15%, signal=52%
PID_IL4_2PATHWAY	42	0.608228	1.61776	0.00606061	0.191828	0.914	1240	tags=31%, list=11%, signal=35%
REACTOME_SIGNALING_BY_ERBB2	73	0.479589	1.64336	0.00618557	0.177839	0.865	1824	tags=23%, list=16%, signal=28%
REACTOME_SIGNALING_BY_FGFR	82	0.473484	1.66324	0.00621118	0.205434	0.834	2107	tags=27%, list=19%, signal=33%
PID_TAP63PATHWAY	40	0.660915	1.65013	0.00638298	0.183201	0.857	1301	tags=35%, list=12%, signal=39%
REACTOME_L1CAM_INTERACTIONS	66	0.442031	1.60638	0.00649351	0.200884	0.93	2677	tags=33%, list=24%, signal=43%
PID_CDC42_PATHWAY	50	0.496203	1.64854	0.0078125	0.17542	0.861	3214	tags=56%, list=29%, signal=78%
REACTOME_DOWNSTREAM_SIGNAL_TRANSDUCTION	70	0.486613	1.58936	0.00787402	0.209943	0.951	1891	tags=29%, list=17%, signal=34%
REACTOME_CASPASE_MEDIATED_CLEAVAGE_OF_CYTOSKELETAL_PROTEINS	12	0.677031	1.8172	0.00792079	0.523529	0.325	1089	tags=42%, list=10%, signal=46%
PID_FASPATHWAY	30	0.564234	1.68437	0.00793651	0.209106	0.782	2450	tags=40%, list=22%, signal=51%
BIOCARTA_TGFB_PATHWAY	16	0.656589	1.64814	0.00793651	0.172835	0.861	1169	tags=38%, list=10%, signal=42%
PID_AR_PATHWAY	44	0.535439	1.66757	0.00798403	0.213334	0.82	2105	tags=36%, list=19%, signal=45%
REACTOME_SEMA4D_INDUCED_CELL_MIGRATION_AND_GROWTH_CONE_COLLAPSE	17	0.695384	1.66195	0.00798403	0.192939	0.837	1623	tags=47%, list=14%, signal=55%
BIOCARTA_PITX2_PATHWAY	13	0.692713	1.74385	0.00803213	0.211698	0.591	1084	tags=38%, list=10%, signal=43%
REACTOME_DOWNSTREAM_SIGNALING_OF_ACTIVATED_FGFR	76	0.475029	1.63973	0.00819672	0.174881	0.876	1824	tags=24%, list=16%, signal=28%
KEGG_FOCAL_ADHESION	141	0.504209	1.58703	0.00826446	0.206844	0.952	2474	tags=49%, list=22%, signal=62%
PID_RHOA_PATHWAY	36	0.538181	1.61404	0.00938086	0.190437	0.919	1824	tags=42%, list=16%, signal=50%
BIOCARTA_RHO_PATHWAY	28	0.493334	1.66248	0.00959693	0.196571	0.835	3324	tags=54%, list=30%, signal=76%
PID_AMB2_NEUTROPHILS_PATHWAY	31	0.739147	1.57369	0.00961539	0.208548	0.968	590	tags=26%, list=5%, signal=27%
KEGG_COLORECTAL_CANCER	45	0.552543	1.65249	0.0100806	0.186946	0.855	1169	tags=29%, list=10%, signal=32%
REACTOME_PURINE_METABOLISM	23	0.567198	1.59962	0.010101	0.211949	0.938	2593	tags=57%, list=23%, signal=73%
BIOCARTA_BCELLSURVIVAL_PATHWAY	10	0.69825	1.65658	0.010142	0.199607	0.844	1639	tags=40%, list=15%, signal=47%
PID_PDGFRBPATHWAY	87	0.563874	1.69381	0.0103734	0.216252	0.752	2704	tags=55%, list=24%, signal=72%
PID_NOTCH_PATHWAY	42	0.514535	1.64201	0.0105042	0.177322	0.87	1959	tags=26%, list=17%, signal=32%
KEGG_FC_EPSILON_RI_SIGNALING_PATHWAY	57	0.544109	1.59258	0.0117647	0.217541	0.946	1189	tags=28%, list=11%, signal=31%
PID_EPOPATHWAY	26	0.63638	1.73319	0.0120968	0.210319	0.634	1584	tags=42%, list=14%, signal=49%
REACTOME_APOPTOTIC_CLEAVAGE_OF_CELLULAR_PROTEINS	29	0.58723	1.75917	0.0122951	0.225554	0.538	2396	tags=41%, list=21%, signal=52%
PID_HDAC_CLASSII_PATHWAY	19	0.616795	1.62319	0.0127932	0.187386	0.902	1629	tags=26%, list=14%, signal=31%
REACTOME_KERATAN_SULFATE_KERATIN_METABOLISM	22	0.662691	1.59176	0.0134615	0.21628	0.947	2293	tags=50%, list=20%, signal=63%
REACTOME_SEMA4D_IN_SEMAPHORIN_SIGNALING	20	0.671217	1.58011	0.0135659	0.213371	0.962	1908	tags=50%, list=17%, signal=60%
REACTOME_KERATAN_SULFATE_BIOSYNTHESIS	19	0.69746	1.59116	0.0137795	0.211554	0.949	1604	tags=42%, list=14%, signal=49%
REACTOME_DEVELOPMENTAL_BIOLOGY	289	0.396994	1.49179	0.0140281	0.242513	0.998	1924	tags=26%, list=17%, signal=31%
REACTOME_DOWNREGULATION_OF_TGF_BETA_RECEPTOR_SIGNALING	18	0.606918	1.62131	0.0141129	0.18785	0.905	1323	tags=28%, list=12%, signal=31%
PID_INTEGRIN5_PATHWAY	13	0.775789	1.50208	0.0152964	0.242396	0.996	1510	tags=62%, list=13%, signal=71%
REACTOME_SIGNALING_BY_ROBO_RECEPTOR	22	0.585132	1.71414	0.015625	0.214579	0.701	3467	tags=68%, list=31%, signal=98%
PID_NFAT_TFPATHWAY	32	0.57878	1.65145	0.0160643	0.184999	0.856	1932	tags=34%, list=17%, signal=41%
KEGG_ERBB_SIGNALING_PATHWAY	63	0.431343	1.4633	0.0162272	0.267145	0.998	1584	tags=22%, list=14%, signal=26%
BIOCARTA_P53_PATHWAY	14	0.807173	1.54544	0.0162933	0.228731	0.984	789	tags=43%, list=7%, signal=46%
BIOCARTA_NUCLEARRS_PATHWAY	12	0.804416	1.49943	0.0166667	0.245752	0.997	1226	tags=50%, list=11%, signal=56%
PID_ANGIOPOIETINRECEPTOR_PATHWAY	44	0.620766	1.7093	0.0168421	0.205032	0.711	1855	tags=36%, list=16%, signal=43%
REACTOME_PI_3K_CASCADE	47	0.543739	1.56585	0.0170213	0.212758	0.976	1243	tags=19%, list=11%, signal=21%
SA_TRKA_RECEPTOR	12	0.686152	1.53117	0.0170213	0.230855	0.992	1	tags=8%, list=0%, signal=8%
REACTOME_PI3K_AKT_ACTIVATION	28	0.648089	1.52601	0.0172414	0.226095	0.992	355	tags=18%, list=3%, signal=18%
PID_BCR_5PATHWAY	45	0.548809	1.65599	0.0173077	0.195848	0.844	2295	tags=40%, list=20%, signal=50%
KEGG_ETHER_LIPID_METABOLISM	23	0.582243	1.556	0.0174081	0.215157	0.98	1895	tags=39%, list=17%, signal=47%
BIOCARTA_D4GDI_PATHWAY	10	0.738984	1.5874	0.0176817	0.208591	0.952	966	tags=50%, list=9%, signal=55%
REACTOME_HS_GAG_BIOSYNTHESIS	19	0.641816	1.60918	0.0178926	0.197852	0.925	2263	tags=42%, list=20%, signal=53%
REACTOME_SIGNALING_BY_FGFR1_MUTANTS	26	0.544168	1.57598	0.0180361	0.213894	0.966	2077	tags=38%, list=18%, signal=47%
REACTOME_SIGNALING_BY_SCF_KIT	63	0.509075	1.53896	0.0183673	0.233619	0.986	1824	tags=32%, list=16%, signal=38%
PID_INTEGRIN3_PATHWAY	27	0.710557	1.56325	0.0184426	0.21633	0.978	1204	tags=41%, list=11%, signal=46%
REACTOME_INTERACTION_BETWEEN_L1_AND_ANKYRINS	19	0.552626	1.61765	0.01875	0.189043	0.914	872	tags=21%, list=8%, signal=23%
PID_SMAD2_3NUCLEARPATHWAY	54	0.575296	1.5914	0.01875	0.213949	0.948	820	tags=19%, list=7%, signal=20%
PID_EPHA2_FWDPATHWAY	12	0.659839	1.58297	0.0193798	0.212903	0.958	2677	tags=58%, list=24%, signal=76%
KEGG_DILATED_CARDIOMYOPATHY	67	0.471399	1.64985	0.0194553	0.180009	0.858	1870	tags=27%, list=17%, signal=32%
REACTOME_TCR_SIGNALING	30	0.700018	1.64114	0.0197239	0.17553	0.872	2450	tags=60%, list=22%, signal=77%
KEGG_ADHERENS_JUNCTION	48	0.535302	1.5701	0.0197239	0.213609	0.971	1169	tags=33%, list=10%, signal=37%
REACTOME_SIGNALING_BY_THE_B_CELL_RECEPTOR_BCR	87	0.530058	1.61634	0.0200803	0.188721	0.916	1824	tags=25%, list=16%, signal=30%
BIOCARTA_IL7_PATHWAY	14	0.737142	1.51564	0.0203252	0.241561	0.995	1202	tags=57%, list=11%, signal=64%
PID_MYC_REPRESSPATHWAY	46	0.572171	1.57488	0.02079	0.211216	0.966	1644	tags=35%, list=15%, signal=41%
REACTOME_TRAFFICKING_OF_AMPA_RECEPTORS	22	0.591063	1.58881	0.0209205	0.208485	0.952	118	tags=14%, list=1%, signal=14%
PID_HDAC_CLASSIII_PATHWAY	17	0.695326	1.50791	0.0217822	0.242738	0.996	1243	tags=47%, list=11%, signal=53%
PID_IL6_7PATHWAY	36	0.681186	1.54586	0.0220884	0.230196	0.984	1627	tags=47%, list=14%, signal=55%
REACTOME_NGF_SIGNALLING_VIA_TRKA_FROM_THE_PLASMA_MEMBRANE	98	0.407037	1.51014	0.0221328	0.245654	0.996	598	tags=10%, list=5%, signal=11%
KEGG_GLYCOSPHINGOLIPID_BIOSYNTHESIS_LACTO_AND_NEOLACTO_SERIES	15	0.643059	1.52832	0.0224033	0.230676	0.992	1604	tags=40%, list=14%, signal=47%
KEGG_CIRCADIAN_RHYTHM_MAMMAL	11	0.73359	1.40132	0.0224033	0.30037	1	666	tags=55%, list=6%, signal=58%
PID_BMPPATHWAY	29	0.507195	1.54232	0.0227743	0.230875	0.984	1056	tags=28%, list=9%, signal=30%
PID_TCPTP_PATHWAY	35	0.576434	1.5746	0.0239521	0.209399	0.966	2037	tags=46%, list=18%, signal=56%
REACTOME_XENOBIOTICS	16	0.814354	1.42976	0.0244399	0.289681	1	946	tags=44%, list=8%, signal=48%
PID_CMYB_PATHWAY	53	0.56549	1.51169	0.0248447	0.244122	0.996	1824	tags=38%, list=16%, signal=45%
BIOCARTA_EXTRINSIC_PATHWAY	10	0.64245	1.56706	0.0250965	0.212864	0.975	583	tags=20%, list=5%, signal=21%
PID_IL2_STAT5PATHWAY	20	0.604054	1.55923	0.0255403	0.212669	0.979	1584	tags=40%, list=14%, signal=46%
PID_FGF_PATHWAY	41	0.557531	1.56242	0.0262097	0.215906	0.978	2331	tags=44%, list=21%, signal=55%
BIOCARTA_NFKB_PATHWAY	15	0.737257	1.52137	0.0263692	0.233362	0.992	772	tags=40%, list=7%, signal=43%
PID_CASPASE_PATHWAY	38	0.508602	1.50648	0.0264766	0.242018	0.996	1449	tags=32%, list=13%, signal=36%
REACTOME_GPCR_DOWNSTREAM_SIGNALING	312	0.405217	1.50578	0.0265306	0.241638	0.996	1769	tags=19%, list=16%, signal=22%
REACTOME_AKT_PHOSPHORYLATES_TARGETS_IN_THE_CYTOSOL	11	0.783637	1.53635	0.0271967	0.232564	0.987	28	tags=18%, list=0%, signal=18%
REACTOME_GAB1_SIGNALOSOME	28	0.620719	1.49704	0.0271967	0.242327	0.998	251	tags=14%, list=2%, signal=15%
REACTOME_SEMAPHORIN_INTERACTIONS	50	0.582399	1.59275	0.027668	0.220129	0.946	1976	tags=40%, list=18%, signal=48%
BIOCARTA_CTLA4_PATHWAY	14	0.702343	1.54489	0.0277778	0.227837	0.984	2184	tags=50%, list=19%, signal=62%
PID_HES_HEYPATHWAY	37	0.509452	1.48072	0.0277778	0.255254	0.998	1824	tags=41%, list=16%, signal=48%
PID_ATF2_PATHWAY	45	0.67167	1.55934	0.0278884	0.214634	0.979	825	tags=36%, list=7%, signal=38%
REACTOME_PI3K_EVENTS_IN_ERBB2_SIGNALING	35	0.577949	1.4788	0.0281385	0.254231	0.998	1824	tags=31%, list=16%, signal=37%
PID_PI3KCIPATHWAY	32	0.619634	1.58958	0.0284553	0.212332	0.951	1767	tags=34%, list=16%, signal=41%
REACTOME_TGF_BETA_RECEPTOR_SIGNALING_ACTIVATES_SMADS	20	0.585761	1.58139	0.0286299	0.213286	0.962	1323	tags=25%, list=12%, signal=28%
BIOCARTA_CDC42RAC_PATHWAY	14	0.667667	1.48875	0.0294695	0.243803	0.998	3606	tags=93%, list=32%, signal=137%
PID_CD8TCRPATHWAY	38	0.655582	1.57532	0.0304878	0.212965	0.966	2184	tags=55%, list=19%, signal=68%
REACTOME_INFLAMMASOMES	10	0.738183	1.55212	0.0306748	0.221079	0.981	1457	tags=50%, list=13%, signal=57%
REACTOME_BMAL1_CLOCK_NPAS2_ACTIVATES_CIRCADIAN_EXPRESSION	31	0.630136	1.40397	0.0313725	0.300215	1	1226	tags=39%, list=11%, signal=43%
REACTOME_ACYL_CHAIN_REMODELLING_OF_PS	10	0.76275	1.47734	0.0314961	0.255545	0.998	1189	tags=60%, list=11%, signal=67%
PID_TCR_PATHWAY	47	0.626779	1.62607	0.0315582	0.185474	0.901	2248	tags=55%, list=20%, signal=69%
KEGG_REGULATION_OF_ACTIN_CYTOSKELETON	153	0.409357	1.49718	0.031746	0.243709	0.998	2519	tags=39%, list=22%, signal=50%
PID_ARF6_TRAFFICKINGPATHWAY	39	0.462927	1.53253	0.0319361	0.234102	0.989	1882	tags=31%, list=17%, signal=37%
PID_SYNDECAN_2_PATHWAY	21	0.633353	1.56923	0.0321285	0.212897	0.973	1639	tags=48%, list=15%, signal=56%
PID_RHOA_REG_PATHWAY	30	0.585983	1.52615	0.0325048	0.227536	0.992	2790	tags=57%, list=25%, signal=75%
KEGG_ARGININE_AND_PROLINE_METABOLISM	35	0.583283	1.50354	0.0330739	0.241326	0.996	2247	tags=57%, list=20%, signal=71%
PID_AP1_PATHWAY	50	0.691628	1.50984	0.0333333	0.244471	0.996	1033	tags=34%, list=9%, signal=37%
PID_ILK_PATHWAY	34	0.572872	1.49762	0.0334646	0.247753	0.998	1891	tags=44%, list=17%, signal=53%
REACTOME_HEPARAN_SULFATE_HEPARIN_HS_GAG_METABOLISM	32	0.55598	1.59467	0.0335968	0.219021	0.943	2263	tags=34%, list=20%, signal=43%
REACTOME_SIGNALING_BY_FGFR1_FUSION_MUTANTS	15	0.643595	1.53929	0.0336634	0.23511	0.986	2077	tags=53%, list=18%, signal=65%
PID_CIRCADIANPATHWAY	13	0.682881	1.35788	0.034413	0.317506	1	666	tags=46%, list=6%, signal=49%
PID_BETACATENIN_DEG_PATHWAY	12	0.623796	1.53849	0.0349794	0.232407	0.986	2350	tags=42%, list=21%, signal=53%
KEGG_FC_GAMMA_R_MEDIATED_PHAGOCYTOSIS	70	0.535519	1.5153	0.0367347	0.240432	0.995	1257	tags=30%, list=11%, signal=34%
REACTOME_NITRIC_OXIDE_STIMULATES_GUANYLATE_CYCLASE	19	0.555844	1.58008	0.0368852	0.210843	0.962	2640	tags=37%, list=23%, signal=48%
REACTOME_TRAFFICKING_OF_GLUR2_CONTAINING_AMPA_RECEPTORS	11	0.687984	1.52714	0.0379242	0.227541	0.992	118	tags=18%, list=1%, signal=18%
REACTOME_PI3K_EVENTS_IN_ERBB4_SIGNALING	31	0.594921	1.44703	0.0382166	0.280391	0.999	251	tags=13%, list=2%, signal=13%
PID_PRLSIGNALINGEVENTSPATHWAY	17	0.641167	1.44483	0.0387755	0.280664	0.999	40	tags=12%, list=0%, signal=12%
PID_SHP2_PATHWAY	42	0.498466	1.49527	0.0392927	0.240769	0.998	2608	tags=45%, list=23%, signal=59%
REACTOME_NEPHRIN_INTERACTIONS	15	0.640953	1.51221	0.0404858	0.244875	0.996	2511	tags=73%, list=22%, signal=94%
BIOCARTA_PS1_PATHWAY	13	0.6486	1.57938	0.0415842	0.209509	0.962	1487	tags=38%, list=13%, signal=44%
REACTOME_NCAM_SIGNALING_FOR_NEURITE_OUT_GROWTH	47	0.54123	1.53678	0.0419162	0.233774	0.987	1863	tags=36%, list=17%, signal=43%
BIOCARTA_RELA_PATHWAY	12	0.691014	1.54945	0.0420842	0.224611	0.982	820	tags=33%, list=7%, signal=36%
REACTOME_ANTIGEN_ACTIVATES_B_CELL_RECEPTOR_LEADING_TO_GENERATION_OF_SECOND_MESSENGERS	20	0.62986	1.56768	0.0421687	0.213967	0.974	2295	tags=50%, list=20%, signal=63%
BIOCARTA_GCR_PATHWAY	12	0.681882	1.49627	0.0442656	0.240441	0.998	1499	tags=33%, list=13%, signal=38%
REACTOME_SIGNALLING_BY_NGF	156	0.386503	1.40575	0.0444444	0.299279	1	2120	tags=22%, list=19%, signal=27%
PID_ERBB1_INTERNALIZATION_PATHWAY	28	0.456655	1.52825	0.0451977	0.228916	0.992	1780	tags=25%, list=16%, signal=30%
REACTOME_PIP3_ACTIVATES_AKT_SIGNALING	23	0.651644	1.42642	0.0452586	0.2924	1	61	tags=13%, list=1%, signal=13%
REACTOME_ENOS_ACTIVATION_AND_REGULATION	13	0.596065	1.52765	0.0458167	0.228273	0.992	1241	tags=38%, list=11%, signal=43%
KEGG_TGF_BETA_SIGNALING_PATHWAY	63	0.490577	1.45728	0.0462777	0.276442	0.998	1325	tags=32%, list=12%, signal=36%
PID_IL3_PATHWAY	18	0.632745	1.48421	0.0463158	0.249748	0.998	595	tags=28%, list=5%, signal=29%
KEGG_GNRH_SIGNALING_PATHWAY	72	0.415598	1.41335	0.0466531	0.298111	1	1686	tags=22%, list=15%, signal=26%
KEGG_PRION_DISEASES	28	0.699904	1.50517	0.0471698	0.24109	0.996	843	tags=39%, list=7%, signal=42%
BIOCARTA_SPRY_PATHWAY	11	0.675743	1.5624	0.0475285	0.213758	0.978	1620	tags=55%, list=14%, signal=64%
PID_ERBB1_RECEPTOR_PROXIMAL_PATHWAY	26	0.553924	1.50855	0.0477137	0.243323	0.996	2677	tags=62%, list=24%, signal=81%
PID_PS1PATHWAY	32	0.527894	1.53062	0.048	0.23005	0.992	1959	tags=31%, list=17%, signal=38%
REACTOME_A_TETRASACCHARIDE_LINKER_SEQUENCE_IS_REQUIRED_FOR_GAG_SYNTHESIS	18	0.609126	1.48955	0.048583	0.243741	0.998	285	tags=17%, list=3%, signal=17%
PID_CXCR4_PATHWAY	75	0.545858	1.52938	0.0488798	0.230567	0.992	1787	tags=36%, list=16%, signal=43%
PID_RAC1_PATHWAY	36	0.54221	1.51981	0.0490196	0.234622	0.993	3011	tags=56%, list=27%, signal=76%
BIOCARTA_CALCINEURIN_PATHWAY	13	0.675389	1.44792	0.0492505	0.279913	0.999	74	tags=15%, list=1%, signal=15%
PID_ALPHASYNUCLEIN_PATHWAY	27	0.55797	1.56139	0.0494845	0.213253	0.979	1586	tags=26%, list=14%, signal=30%
BIOCARTA_CHEMICAL_PATHWAY	17	0.547105	1.4868	0.0496894	0.246091	0.998	591	tags=18%, list=5%, signal=19%
REACTOME_APOPTOTIC_EXECUTION_PHASE	36	0.497021	1.50705	0.049896	0.242628	0.996	2071	tags=31%, list=18%, signal=37%
PID_NEPHRIN_NEPH1_PATHWAY	21	0.532283	1.50931	0.05	0.243642	0.996	2511	tags=43%, list=22%, signal=55%
KEGG_AXON_GUIDANCE	90	0.388987	1.31311	0.0503018	0.349586	1	2002	tags=32%, list=18%, signal=39%
REACTOME_NUCLEOTIDE_BINDING_DOMAIN_LEUCINE_RICH_REPEAT_CONTAINING_RECEPTOR_NLR_SIGNALING_PATHWAYS	28	0.556476	1.47301	0.0510204	0.259362	0.998	2229	tags=43%, list=20%, signal=53%
KEGG_P53_SIGNALING_PATHWAY	43	0.647905	1.43454	0.0522088	0.287231	1	891	tags=33%, list=8%, signal=35%
REACTOME_CHONDROITIN_SULFATE_DERMATAN_SULFATE_METABOLISM	28	0.546405	1.46902	0.0530452	0.261204	0.998	2263	tags=36%, list=20%, signal=45%
PID_NCADHERINPATHWAY	23	0.583313	1.49745	0.0533597	0.24644	0.998	2350	tags=43%, list=21%, signal=55%
REACTOME_N_GLYCAN_ANTENNAE_ELONGATION_IN_THE_MEDIAL_TRANS_GOLGI	14	0.648038	1.49639	0.054326	0.241714	0.998	1604	tags=36%, list=14%, signal=42%
PID_FCER1PATHWAY	44	0.614747	1.53354	0.0544747	0.234103	0.989	2295	tags=45%, list=20%, signal=57%
KEGG_MAPK_SIGNALING_PATHWAY	204	0.435229	1.41453	0.0545455	0.298106	1	1189	tags=20%, list=11%, signal=22%
PID_LYSOPHOSPHOLIPID_PATHWAY	46	0.494893	1.50388	0.054878	0.242379	0.996	1540	tags=28%, list=14%, signal=33%
REACTOME_INTEGRIN_ALPHAIIB_BETA3_SIGNALING	24	0.518043	1.53358	0.0555556	0.236057	0.989	2579	tags=42%, list=23%, signal=54%
REACTOME_TRANSPORT_TO_THE_GOLGI_AND_SUBSEQUENT_MODIFICATION	28	0.53507	1.47612	0.055666	0.256298	0.998	1931	tags=32%, list=17%, signal=39%
BIOCARTA_CSK_PATHWAY	14	0.698443	1.48044	0.0568627	0.254277	0.998	1696	tags=57%, list=15%, signal=67%
REACTOME_NRAGE_SIGNALS_DEATH_THROUGH_JNK	28	0.506556	1.40919	0.0569745	0.296277	1	3741	tags=57%, list=33%, signal=85%
PID_AVB3_INTEGRIN_PATHWAY	54	0.551806	1.49245	0.0570265	0.242987	0.998	1838	tags=33%, list=16%, signal=40%
PID_IL2_1PATHWAY	39	0.554406	1.41841	0.0570866	0.292906	1	1773	tags=41%, list=16%, signal=49%
PID_FAK_PATHWAY	42	0.496529	1.49111	0.0576541	0.242285	0.998	1891	tags=40%, list=17%, signal=48%
REACTOME_ACYL_CHAIN_REMODELLING_OF_PE	15	0.616745	1.38878	0.0576541	0.301005	1	1189	tags=40%, list=11%, signal=45%
REACTOME_SIGNALING_BY_RHO_GTPASES	73	0.485908	1.43045	0.0580271	0.289725	1	3214	tags=51%, list=29%, signal=71%
BIOCARTA_PTEN_PATHWAY	14	0.581739	1.53244	0.059448	0.232343	0.991	2329	tags=50%, list=21%, signal=63%
BIOCARTA_WNT_PATHWAY	21	0.575327	1.45959	0.0601202	0.273124	0.998	1708	tags=38%, list=15%, signal=45%
PID_PDGFRAPATHWAY	14	0.62671	1.47392	0.0604839	0.259236	0.998	1584	tags=43%, list=14%, signal=50%
REACTOME_IL_7_SIGNALING	10	0.727894	1.40987	0.0606061	0.297366	1	1195	tags=50%, list=11%, signal=56%
KEGG_STARCH_AND_SUCROSE_METABOLISM	21	0.626309	1.43608	0.0607287	0.286907	1	2391	tags=52%, list=21%, signal=66%
BIOCARTA_CARDIACEGF_PATHWAY	12	0.717319	1.40927	0.0611855	0.297347	1	404	tags=42%, list=4%, signal=43%
KEGG_NICOTINATE_AND_NICOTINAMIDE_METABOLISM	20	0.566054	1.44292	0.0628571	0.283327	0.999	1911	tags=55%, list=17%, signal=66%
BIOCARTA_TOB1_PATHWAY	16	0.619505	1.55673	0.0633947	0.215458	0.98	2184	tags=38%, list=19%, signal=46%
PID_RB_1PATHWAY	36	0.535769	1.42134	0.0634249	0.296083	1	820	tags=17%, list=7%, signal=18%
BIOCARTA_PDGF_PATHWAY	20	0.609774	1.45178	0.0645161	0.278432	0.999	1827	tags=50%, list=16%, signal=60%
BIOCARTA_INFLAM_PATHWAY	25	0.568201	1.44957	0.0651341	0.281186	0.999	2018	tags=32%, list=18%, signal=39%
PID_P38ALPHABETAPATHWAY	26	0.57584	1.4383	0.0658915	0.284135	0.999	1545	tags=31%, list=14%, signal=36%
PID_TGFBRPATHWAY	41	0.488229	1.43314	0.0663984	0.288565	1	1169	tags=24%, list=10%, signal=27%
PID_P73PATHWAY	58	0.596247	1.4005	0.0674603	0.300557	1	841	tags=21%, list=7%, signal=22%
REACTOME_RAP1_SIGNALLING	12	0.552306	1.49349	0.0682261	0.242597	0.998	3143	tags=50%, list=28%, signal=69%
PID_A6B1_A6B4_INTEGRIN_PATHWAY	36	0.463836	1.34603	0.0689655	0.325429	1	2369	tags=44%, list=21%, signal=56%
KEGG_LEUKOCYTE_TRANSENDOTHELIAL_MIGRATION	76	0.550745	1.4707	0.0702811	0.259453	0.998	2469	tags=46%, list=22%, signal=59%
PID_MAPKTRKPATHWAY	22	0.539056	1.42035	0.0719844	0.295396	1	598	tags=18%, list=5%, signal=19%
PID_E2F_PATHWAY	43	0.602166	1.41064	0.0720339	0.297096	1	820	tags=28%, list=7%, signal=30%
ST_JNK_MAPK_PATHWAY	25	0.584498	1.41518	0.0721649	0.298165	1	1778	tags=44%, list=16%, signal=52%
REACTOME_PURINE_SALVAGE	12	0.562975	1.42827	0.0724346	0.289879	1	2593	tags=58%, list=23%, signal=76%
PID_FRA_PATHWAY	26	0.664208	1.40469	0.0728347	0.300143	1	1778	tags=54%, list=16%, signal=64%
REACTOME_CIRCADIAN_CLOCK	43	0.541095	1.30636	0.0734127	0.353567	1	1226	tags=30%, list=11%, signal=34%
REACTOME_SIGNALING_BY_HIPPO	14	0.522934	1.44631	0.0735587	0.278981	0.999	2721	tags=57%, list=24%, signal=75%
KEGG_ARRHYTHMOGENIC_RIGHT_VENTRICULAR_CARDIOMYOPATHY_ARVC	51	0.382916	1.39072	0.0742972	0.304335	1	2464	tags=39%, list=22%, signal=50%
PID_P38_MKK3_6PATHWAY	21	0.595886	1.40367	0.07431	0.297065	1	1750	tags=38%, list=16%, signal=45%
BIOCARTA_FIBRINOLYSIS_PATHWAY	11	0.756221	1.39664	0.0744467	0.301584	1	1784	tags=45%, list=16%, signal=54%
REACTOME_N_GLYCAN_ANTENNAE_ELONGATION	11	0.664933	1.41992	0.0752033	0.294925	1	1604	tags=45%, list=14%, signal=53%
PID_PI3KCIAKTPATHWAY	28	0.48523	1.44274	0.075431	0.282222	0.999	1824	tags=18%, list=16%, signal=21%
REACTOME_SIGNALING_BY_GPCR	380	0.366805	1.37003	0.0755102	0.306623	1	1769	tags=18%, list=16%, signal=21%
KEGG_T_CELL_RECEPTOR_SIGNALING_PATHWAY	77	0.452621	1.47104	0.0766208	0.261846	0.998	2248	tags=36%, list=20%, signal=45%
REACTOME_PLATELET_SENSITIZATION_BY_LDL	10	0.615308	1.42407	0.0766208	0.294507	1	1918	tags=40%, list=17%, signal=48%
PID_KITPATHWAY	41	0.474228	1.43232	0.0781563	0.287521	1	1767	tags=34%, list=16%, signal=40%
BIOCARTA_EPO_PATHWAY	11	0.560407	1.45563	0.0783133	0.278464	0.998	1584	tags=36%, list=14%, signal=42%
REACTOME_GENERATION_OF_SECOND_MESSENGER_MOLECULES	15	0.713545	1.49739	0.078629	0.244885	0.998	2248	tags=67%, list=20%, signal=83%
KEGG_NATURAL_KILLER_CELL_MEDIATED_CYTOTOXICITY	66	0.545477	1.46674	0.0791506	0.263917	0.998	1291	tags=33%, list=11%, signal=37%
BIOCARTA_IL2RB_PATHWAY	25	0.522174	1.35036	0.0792683	0.32598	1	1584	tags=36%, list=14%, signal=42%
BIOCARTA_TOLL_PATHWAY	19	0.535787	1.39354	0.0794574	0.305021	1	2363	tags=47%, list=21%, signal=60%
BIOCARTA_IL10_PATHWAY	14	0.651527	1.41903	0.0796813	0.294216	1	2018	tags=50%, list=18%, signal=61%
KEGG_NOTCH_SIGNALING_PATHWAY	34	0.463971	1.43925	0.0797546	0.286338	0.999	1629	tags=26%, list=14%, signal=31%
SIG_REGULATION_OF_THE_ACTIN_CYTOSKELETON_BY_RHO_GTPASES	26	0.467959	1.40392	0.0798403	0.29905	1	1112	tags=27%, list=10%, signal=30%
KEGG_B_CELL_RECEPTOR_SIGNALING_PATHWAY	53	0.511968	1.44879	0.0800781	0.279569	0.999	1778	tags=34%, list=16%, signal=40%
PID_IL12_STAT4PATHWAY	26	0.611756	1.45241	0.0803922	0.278645	0.999	2200	tags=54%, list=20%, signal=67%
BIOCARTA_GATA3_PATHWAY	11	0.563436	1.44165	0.0806452	0.283063	0.999	1245	tags=18%, list=11%, signal=20%
REACTOME_GASTRIN_CREB_SIGNALLING_PATHWAY_VIA_PKC_AND_MAPK	132	0.340902	1.29749	0.0809717	0.356574	1	1645	tags=17%, list=15%, signal=19%
PID_TCRCALCIUMPATHWAY	21	0.541797	1.35175	0.0823045	0.325722	1	1778	tags=33%, list=16%, signal=40%
PID_IL12_2PATHWAY	48	0.587325	1.40797	0.0826772	0.296137	1	566	tags=21%, list=5%, signal=22%
BIOCARTA_ALK_PATHWAY	30	0.513371	1.38363	0.083004	0.304909	1	1770	tags=37%, list=16%, signal=43%
BIOCARTA_IL1R_PATHWAY	27	0.611066	1.38258	0.0831643	0.3045	1	1229	tags=30%, list=11%, signal=33%
BIOCARTA_TCR_PATHWAY	28	0.560787	1.44659	0.083503	0.279901	0.999	2286	tags=43%, list=20%, signal=54%
REACTOME_GRB2_SOS_PROVIDES_LINKAGE_TO_MAPK_SIGNALING_FOR_INTERGRINS_	13	0.577403	1.48011	0.0841487	0.253309	0.998	2474	tags=38%, list=22%, signal=49%
REACTOME_OTHER_SEMAPHORIN_INTERACTIONS	12	0.693605	1.42874	0.084453	0.290377	1	1976	tags=58%, list=18%, signal=71%
BIOCARTA_IL2_PATHWAY	12	0.552287	1.4546	0.08577	0.279048	0.998	2295	tags=42%, list=20%, signal=52%
REACTOME_DOWNSTREAM_SIGNALING_EVENTS_OF_B_CELL_RECEPTOR_BCR	67	0.524656	1.43882	0.0858283	0.284366	0.999	1824	tags=22%, list=16%, signal=27%
KEGG_ENDOMETRIAL_CANCER	35	0.451931	1.37836	0.0861723	0.301238	1	1767	tags=29%, list=16%, signal=34%
REACTOME_REGULATION_OF_INSULIN_LIKE_GROWTH_FACTOR_IGF_ACTIVITY_BY_INSULIN_LIKE_GROWTH_FACTOR_BINDING_PROTEINS_IGFBPS	11	0.723439	1.34988	0.0866935	0.325912	1	543	tags=27%, list=5%, signal=29%
KEGG_CELL_ADHESION_MOLECULES_CAMS	77	0.523863	1.42137	0.0869565	0.297345	1	1344	tags=26%, list=12%, signal=29%
KEGG_HEMATOPOIETIC_CELL_LINEAGE	60	0.560438	1.42604	0.0870406	0.29175	1	1459	tags=32%, list=13%, signal=36%
BIOCARTA_NO2IL12_PATHWAY	11	0.6755	1.47095	0.0871369	0.260483	0.998	2184	tags=55%, list=19%, signal=68%
PID_ENDOTHELINPATHWAY	47	0.509608	1.4038	0.0877551	0.298079	1	598	tags=19%, list=5%, signal=20%
REACTOME_ACYL_CHAIN_REMODELLING_OF_PG	12	0.65212	1.38409	0.0877551	0.305296	1	340	tags=33%, list=3%, signal=34%
REACTOME_G_ALPHA_Q_SIGNALLING_EVENTS	118	0.359226	1.32065	0.0884086	0.346698	1	1286	tags=14%, list=11%, signal=15%
PID_ERBB2ERBB3PATHWAY	35	0.425057	1.39735	0.0885312	0.302565	1	1627	tags=23%, list=14%, signal=27%
BIOCARTA_CREB_PATHWAY	18	0.483539	1.36566	0.0892857	0.310253	1	1584	tags=28%, list=14%, signal=32%
WNT_SIGNALING	62	0.392596	1.32772	0.0896414	0.343475	1	1942	tags=27%, list=17%, signal=33%
KEGG_VEGF_SIGNALING_PATHWAY	55	0.393956	1.28255	0.0900196	0.366645	1	2094	tags=27%, list=19%, signal=33%
REACTOME_NUCLEOTIDE_LIKE_PURINERGIC_RECEPTORS	11	0.669544	1.39013	0.0901639	0.303139	1	2114	tags=64%, list=19%, signal=78%
BIOCARTA_FCER1_PATHWAY	22	0.608194	1.41985	0.0907298	0.293736	1	2295	tags=45%, list=20%, signal=57%
REACTOME_RESPONSE_TO_ELEVATED_PLATELET_CYTOSOLIC_CA2_	60	0.538525	1.40846	0.0909091	0.296352	1	1003	tags=27%, list=9%, signal=29%
REACTOME_TIE2_SIGNALING	12	0.611276	1.41192	0.0910931	0.297249	1	2696	tags=67%, list=24%, signal=88%
KEGG_ECM_RECEPTOR_INTERACTION	57	0.546408	1.45288	0.0910973	0.27926	0.998	1639	tags=40%, list=15%, signal=47%
BIOCARTA_TPO_PATHWAY	14	0.631987	1.42122	0.0912621	0.294975	1	1627	tags=50%, list=14%, signal=58%
KEGG_PROXIMAL_TUBULE_BICARBONATE_RECLAMATION	19	0.519387	1.36102	0.0923077	0.31645	1	817	tags=32%, list=7%, signal=34%
REACTOME_IL_2_SIGNALING	30	0.485656	1.3749	0.0925553	0.304289	1	2598	tags=40%, list=23%, signal=52%
BIOCARTA_GH_PATHWAY	23	0.499361	1.34812	0.0936864	0.324935	1	566	tags=22%, list=5%, signal=23%
PID_SYNDECAN_1_PATHWAY	34	0.599161	1.466	0.0943026	0.263626	0.998	1908	tags=47%, list=17%, signal=57%
BIOCARTA_CYTOKINE_PATHWAY	16	0.595371	1.44955	0.0946746	0.279704	0.999	2018	tags=31%, list=18%, signal=38%
KEGG_WNT_SIGNALING_PATHWAY	103	0.362318	1.31535	0.0952381	0.348845	1	1778	tags=23%, list=16%, signal=27%
REACTOME_YAP1_AND_WWTR1_TAZ_STIMULATED_GENE_EXPRESSION	17	0.564783	1.37865	0.0958084	0.302786	1	2357	tags=41%, list=21%, signal=52%
REACTOME_G1_PHASE	22	0.577307	1.37929	0.0965795	0.304759	1	1918	tags=32%, list=17%, signal=38%
BIOCARTA_EIF4_PATHWAY	18	0.523114	1.38922	0.0967078	0.301356	1	355	tags=17%, list=3%, signal=17%
REACTOME_INITIAL_TRIGGERING_OF_COMPLEMENT	11	0.793202	1.33987	0.0967078	0.333554	1	1448	tags=64%, list=13%, signal=73%
PID_NFKAPPABATYPICALPATHWAY	13	0.60184	1.41303	0.0969697	0.297479	1	2552	tags=46%, list=23%, signal=60%
BIOCARTA_RAC1_PATHWAY	15	0.529833	1.38666	0.0978044	0.301524	1	2677	tags=40%, list=24%, signal=52%
BIOCARTA_HIVNEF_PATHWAY	42	0.470879	1.41402	0.0979592	0.297932	1	1620	tags=26%, list=14%, signal=30%
REACTOME_EGFR_DOWNREGULATION	17	0.505422	1.43913	0.098	0.285087	0.999	301	tags=12%, list=3%, signal=12%
REACTOME_CA_DEPENDENT_EVENTS	21	0.475967	1.35801	0.0987903	0.318314	1	1245	tags=19%, list=11%, signal=21%
KEGG_VASCULAR_SMOOTH_MUSCLE_CONTRACTION	83	0.420867	1.28918	0.0995935	0.364996	1	1768	tags=29%, list=16%, signal=34%
PID_ECADHERIN_KERATINOCYTE_PATHWAY	13	0.651524	1.3836	0.10166	0.303815	1	922	tags=38%, list=8%, signal=42%
REACTOME_PLATELET_ACTIVATION_SIGNALING_AND_AGGREGATION	136	0.455539	1.36547	0.101833	0.309521	1	1637	tags=29%, list=15%, signal=33%
KEGG_DRUG_METABOLISM_OTHER_ENZYMES	27	0.604368	1.34755	0.103376	0.324946	1	2028	tags=37%, list=18%, signal=45%
PID_ERBB4_PATHWAY	29	0.457178	1.29145	0.104418	0.362797	1	1540	tags=31%, list=14%, signal=36%
KEGG_HYPERTROPHIC_CARDIOMYOPATHY_HCM	66	0.381324	1.36951	0.104839	0.305463	1	2570	tags=35%, list=23%, signal=45%
BIOCARTA_CTL_PATHWAY	11	0.687735	1.4216	0.105066	0.298236	1	2184	tags=64%, list=19%, signal=79%
BIOCARTA_NTHI_PATHWAY	21	0.591019	1.37894	0.105769	0.303273	1	1499	tags=29%, list=13%, signal=33%
PID_VEGFR1_2_PATHWAY	55	0.469291	1.38201	0.10664	0.30443	1	2248	tags=35%, list=20%, signal=43%
BIOCARTA_IL22BP_PATHWAY	12	0.687294	1.3988	0.108434	0.301184	1	1827	tags=50%, list=16%, signal=60%
REACTOME_P53_DEPENDENT_G1_DNA_DAMAGE_RESPONSE	38	0.628051	1.43498	0.108481	0.287816	1	441	tags=11%, list=4%, signal=11%
KEGG_MELANOGENESIS	67	0.340895	1.28839	0.109589	0.363438	1	1739	tags=21%, list=15%, signal=25%
REACTOME_PRE_NOTCH_TRANSCRIPTION_AND_TRANSLATION	12	0.593284	1.38739	0.109731	0.301235	1	2527	tags=50%, list=22%, signal=64%
BIOCARTA_TH1TH2_PATHWAY	15	0.624941	1.45331	0.109827	0.279979	0.998	1143	tags=27%, list=10%, signal=30%
BIOCARTA_IL12_PATHWAY	14	0.622611	1.41297	0.111328	0.296279	1	2200	tags=50%, list=20%, signal=62%
BIOCARTA_ARF_PATHWAY	13	0.630689	1.31665	0.111336	0.348362	1	329	tags=23%, list=3%, signal=24%
REACTOME_EXTRACELLULAR_MATRIX_ORGANIZATION	52	0.55544	1.39037	0.111546	0.303802	1	1016	tags=29%, list=9%, signal=32%
PID_INTEGRIN_A9B1_PATHWAY	19	0.557293	1.37	0.111546	0.305589	1	2474	tags=53%, list=22%, signal=67%
PID_INTEGRIN_CS_PATHWAY	16	0.579689	1.38824	0.112245	0.300836	1	2453	tags=63%, list=22%, signal=80%
PID_EPHRINBREVPATHWAY	19	0.62182	1.37238	0.112403	0.304533	1	1202	tags=26%, list=11%, signal=29%
REACTOME_ACYL_CHAIN_REMODELLING_OF_PI	10	0.673668	1.32802	0.112705	0.344034	1	1189	tags=50%, list=11%, signal=56%
KEGG_COMPLEMENT_AND_COAGULATION_CASCADES	55	0.590013	1.39713	0.112871	0.30183	1	2258	tags=53%, list=20%, signal=66%
KEGG_LEISHMANIA_INFECTION	43	0.616649	1.41884	0.11306	0.293379	1	1195	tags=40%, list=11%, signal=44%
PID_AJDISS_2PATHWAY	36	0.495143	1.3466	0.113169	0.325576	1	2135	tags=33%, list=19%, signal=41%
REACTOME_HEMOSTASIS	302	0.405582	1.31971	0.113821	0.346269	1	1245	tags=22%, list=11%, signal=24%
REACTOME_G_ALPHA1213_SIGNALLING_EVENTS	45	0.446102	1.288	0.11501	0.362295	1	1769	tags=31%, list=16%, signal=37%
BIOCARTA_IL6_PATHWAY	13	0.607686	1.39294	0.115079	0.303656	1	1627	tags=38%, list=14%, signal=45%
BIOCARTA_EGF_PATHWAY	18	0.565999	1.39218	0.115079	0.303921	1	1827	tags=44%, list=16%, signal=53%
ST_GRANULE_CELL_SURVIVAL_PATHWAY	20	0.544258	1.32494	0.115226	0.344287	1	809	tags=20%, list=7%, signal=22%
REACTOME_LYSOSOME_VESICLE_BIOGENESIS	13	0.503555	1.37904	0.116371	0.304169	1	3439	tags=46%, list=31%, signal=66%
BIOCARTA_IGF1_PATHWAY	12	0.578026	1.39172	0.1167	0.303598	1	1620	tags=33%, list=14%, signal=39%
PID_PTP1BPATHWAY	41	0.518863	1.33694	0.116732	0.335691	1	1240	tags=32%, list=11%, signal=36%
KEGG_GLYCOSAMINOGLYCAN_BIOSYNTHESIS_KERATAN_SULFATE	11	0.591189	1.3945	0.117409	0.304476	1	2746	tags=55%, list=24%, signal=72%
REACTOME_GPVI_MEDIATED_ACTIVATION_CASCADE	21	0.645417	1.37311	0.118812	0.306375	1	1202	tags=38%, list=11%, signal=43%
REACTOME_INTRINSIC_PATHWAY_FOR_APOPTOSIS	21	0.429482	1.301	0.118852	0.357167	1	739	tags=14%, list=7%, signal=15%
REACTOME_CELL_DEATH_SIGNALLING_VIA_NRAGE_NRIF_AND_NADE	41	0.457242	1.30069	0.119522	0.356743	1	1017	tags=20%, list=9%, signal=21%
REACTOME_NEGATIVE_REGULATION_OF_FGFR_SIGNALING	29	0.399041	1.33364	0.119919	0.338743	1	2107	tags=24%, list=19%, signal=30%
BIOCARTA_THELPER_PATHWAY	11	0.73091	1.39346	0.120968	0.30394	1	2184	tags=64%, list=19%, signal=79%
KEGG_CARDIAC_MUSCLE_CONTRACTION	54	0.35592	1.37723	0.121387	0.302211	1	713	tags=9%, list=6%, signal=10%
BIOCARTA_IL3_PATHWAY	10	0.605163	1.40031	0.121756	0.299754	1	1584	tags=40%, list=14%, signal=47%
REACTOME_SIGNALING_BY_ILS	76	0.541814	1.39	0.122568	0.302237	1	1627	tags=32%, list=14%, signal=37%
KEGG_LONG_TERM_DEPRESSION	51	0.3884	1.25687	0.12326	0.388685	1	1467	tags=20%, list=13%, signal=22%
PID_MET_PATHWAY	60	0.408519	1.33915	0.123732	0.3329	1	2329	tags=32%, list=21%, signal=40%
PID_VEGFR1_PATHWAY	19	0.552923	1.37837	0.123753	0.302308	1	2675	tags=53%, list=24%, signal=69%
PID_IFNGPATHWAY	33	0.520685	1.37292	0.124498	0.304598	1	2339	tags=45%, list=21%, signal=57%
BIOCARTA_MCALPAIN_PATHWAY	15	0.54453	1.36694	0.124498	0.309025	1	1983	tags=47%, list=18%, signal=57%
PID_CD8TCRDOWNSTREAMPATHWAY	34	0.499767	1.33259	0.124514	0.33955	1	809	tags=24%, list=7%, signal=25%
REACTOME_GAP_JUNCTION_TRAFFICKING	18	0.444017	1.35649	0.125498	0.319109	1	552	tags=17%, list=5%, signal=17%
PID_TRKRPATHWAY	47	0.368627	1.2847	0.125498	0.365024	1	2107	tags=28%, list=19%, signal=34%
REACTOME_ADAPTIVE_IMMUNE_SYSTEM	343	0.407153	1.37222	0.125749	0.303738	1	1780	tags=22%, list=16%, signal=26%
REACTOME_COLLAGEN_FORMATION	29	0.636041	1.43299	0.127835	0.287545	1	1961	tags=48%, list=17%, signal=58%
ST_DIFFERENTIATION_PATHWAY_IN_PC12_CELLS	30	0.418895	1.32194	0.128	0.346606	1	820	tags=13%, list=7%, signal=14%
REACTOME_G_ALPHA_I_SIGNALLING_EVENTS	114	0.452346	1.36081	0.129436	0.314681	1	2394	tags=32%, list=21%, signal=41%
PID_RAS_PATHWAY	24	0.535139	1.30833	0.130097	0.353129	1	1620	tags=42%, list=14%, signal=49%
REACTOME_SIGNALING_BY_ERBB4	67	0.419061	1.26655	0.131048	0.379189	1	1824	tags=25%, list=16%, signal=30%
BIOCARTA_GSK3_PATHWAY	20	0.571066	1.31464	0.13215	0.347966	1	1056	tags=30%, list=9%, signal=33%
ST_ERK1_ERK2_MAPK_PATHWAY	25	0.488418	1.31702	0.133733	0.348667	1	1584	tags=24%, list=14%, signal=28%
REACTOME_GENERIC_TRANSCRIPTION_PATHWAY	121	0.382284	1.24456	0.134146	0.399058	1	1648	tags=19%, list=15%, signal=22%
REACTOME_IL_RECEPTOR_SHC_SIGNALING	18	0.551545	1.38943	0.135729	0.302197	1	2598	tags=39%, list=23%, signal=50%
REACTOME_SYNTHESIS_OF_PIPS_AT_THE_PLASMA_MEMBRANE	23	0.44145	1.30652	0.137177	0.354294	1	2947	tags=48%, list=26%, signal=65%
PID_AR_TF_PATHWAY	35	0.442044	1.28832	0.137652	0.362594	1	1499	tags=23%, list=13%, signal=26%
KEGG_TYPE_II_DIABETES_MELLITUS	32	0.535881	1.30309	0.137725	0.35636	1	2120	tags=38%, list=19%, signal=46%
REACTOME_IL_3_5_AND_GM_CSF_SIGNALING	29	0.54512	1.37294	0.137795	0.305626	1	1584	tags=28%, list=14%, signal=32%
REACTOME_HS_GAG_DEGRADATION	13	0.596493	1.37692	0.138614	0.301635	1	1412	tags=31%, list=13%, signal=35%
BIOCARTA_CD40_PATHWAY	12	0.653706	1.34979	0.138943	0.324992	1	1309	tags=33%, list=12%, signal=38%
KEGG_ACUTE_MYELOID_LEUKEMIA	41	0.422262	1.28872	0.139113	0.363834	1	1847	tags=24%, list=16%, signal=29%
PID_ER_NONGENOMIC_PATHWAY	30	0.453926	1.28754	0.139442	0.362094	1	2361	tags=43%, list=21%, signal=55%
SIG_CD40PATHWAYMAP	24	0.494252	1.2978	0.141454	0.35706	1	1882	tags=33%, list=17%, signal=40%
BIOCARTA_BAD_PATHWAY	17	0.494348	1.31704	0.1417	0.349654	1	1459	tags=24%, list=13%, signal=27%
BIOCARTA_LAIR_PATHWAY	10	0.779655	1.29072	0.142023	0.36318	1	1912	tags=70%, list=17%, signal=84%
BIOCARTA_INTRINSIC_PATHWAY	13	0.593436	1.34341	0.1423	0.329143	1	4013	tags=69%, list=36%, signal=108%
PID_INTEGRIN1_PATHWAY	47	0.568258	1.37962	0.142857	0.30531	1	1784	tags=47%, list=16%, signal=55%
BIOCARTA_CARM_ER_PATHWAY	21	0.448856	1.24981	0.142857	0.395853	1	1629	tags=29%, list=14%, signal=33%
REACTOME_NCAM1_INTERACTIONS	27	0.603756	1.41157	0.143434	0.296473	1	1817	tags=41%, list=16%, signal=48%
REACTOME_SIGNALING_BY_TGF_BETA_RECEPTOR_COMPLEX	45	0.465015	1.33025	0.144554	0.341948	1	1629	tags=24%, list=14%, signal=28%
PID_LYMPHANGIOGENESIS_PATHWAY	18	0.57506	1.38106	0.144578	0.304012	1	1639	tags=39%, list=15%, signal=45%
KEGG_O_GLYCAN_BIOSYNTHESIS	14	0.464374	1.33653	0.144841	0.33542	1	42	tags=7%, list=0%, signal=7%
BIOCARTA_EDG1_PATHWAY	20	0.55525	1.29354	0.147773	0.361699	1	674	tags=25%, list=6%, signal=27%
REACTOME_SIGNALING_BY_ACTIVATED_POINT_MUTANTS_OF_FGFR1	11	0.546078	1.32482	0.147844	0.343468	1	524	tags=18%, list=5%, signal=19%
BIOCARTA_TNFR2_PATHWAY	14	0.64427	1.38116	0.148728	0.304909	1	1309	tags=36%, list=12%, signal=40%
REACTOME_SIGNALING_BY_BMP	16	0.569226	1.30068	0.14881	0.355768	1	2182	tags=50%, list=19%, signal=62%
KEGG_SMALL_CELL_LUNG_CANCER	60	0.409204	1.24178	0.14881	0.400921	1	2527	tags=48%, list=22%, signal=62%
PID_THROMBIN_PAR1_PATHWAY	32	0.471302	1.30775	0.149194	0.353104	1	1467	tags=31%, list=13%, signal=36%
KEGG_PRIMARY_IMMUNODEFICIENCY	21	0.683659	1.36095	0.149701	0.315515	1	1808	tags=52%, list=16%, signal=62%
PID_AVB3_OPN_PATHWAY	22	0.636097	1.33971	0.15	0.332819	1	1089	tags=32%, list=10%, signal=35%
BIOCARTA_VEGF_PATHWAY	15	0.536894	1.31133	0.150301	0.350644	1	1398	tags=40%, list=12%, signal=46%
KEGG_VIRAL_MYOCARDITIS	36	0.524763	1.2837	0.150602	0.365701	1	1153	tags=31%, list=10%, signal=34%
KEGG_CYSTEINE_AND_METHIONINE_METABOLISM	21	0.527376	1.30973	0.152475	0.35158	1	1644	tags=29%, list=15%, signal=33%
REACTOME_SMAD2_SMAD3_SMAD4_HETEROTRIMER_REGULATES_TRANSCRIPTION	18	0.614097	1.32768	0.15275	0.342499	1	531	tags=28%, list=5%, signal=29%
PID_RAC1_REG_PATHWAY	26	0.42445	1.29732	0.154618	0.355956	1	2790	tags=42%, list=25%, signal=56%
BIOCARTA_G1_PATHWAY	22	0.602406	1.30494	0.156057	0.354981	1	1056	tags=23%, list=9%, signal=25%
BIOCARTA_COMP_PATHWAY	15	0.771265	1.3018	0.156942	0.357572	1	1758	tags=73%, list=16%, signal=87%
BIOCARTA_TCYTOTOXIC_PATHWAY	11	0.737108	1.35129	0.158004	0.325396	1	2184	tags=64%, list=19%, signal=79%
PID_NECTIN_PATHWAY	22	0.541075	1.31086	0.158203	0.35046	1	792	tags=27%, list=7%, signal=29%
KEGG_NEUROTROPHIN_SIGNALING_PATHWAY	91	0.370186	1.28878	0.158436	0.364696	1	2286	tags=30%, list=20%, signal=37%
SA_MMP_CYTOKINE_CONNECTION	12	0.694712	1.30332	0.15942	0.356947	1	1003	tags=33%, list=9%, signal=37%
PID_NETRIN_PATHWAY	24	0.401741	1.28054	0.159681	0.369134	1	993	tags=21%, list=9%, signal=23%
PID_P53REGULATIONPATHWAY	43	0.455319	1.27535	0.159919	0.373462	1	1957	tags=35%, list=17%, signal=42%
REACTOME_ACTIVATION_OF_RAC	10	0.527015	1.34893	0.159923	0.324719	1	3467	tags=60%, list=31%, signal=87%
REACTOME_CELL_SURFACE_INTERACTIONS_AT_THE_VASCULAR_WALL	61	0.536928	1.3152	0.161157	0.348075	1	1202	tags=31%, list=11%, signal=35%
BIOCARTA_INSULIN_PATHWAY	14	0.506713	1.32918	0.161224	0.342956	1	1620	tags=29%, list=14%, signal=33%
REACTOME_REGULATION_OF_IFNG_SIGNALING	13	0.626178	1.34972	0.161479	0.32405	1	1240	tags=46%, list=11%, signal=52%
REACTOME_TRANSCRIPTIONAL_ACTIVITY_OF_SMAD2_SMAD3_SMAD4_HETEROTRIMER	25	0.524251	1.28531	0.163968	0.364957	1	531	tags=20%, list=5%, signal=21%
PID_HIF2PATHWAY	25	0.505877	1.27862	0.163968	0.369705	1	820	tags=28%, list=7%, signal=30%
REACTOME_NRIF_SIGNALS_CELL_DEATH_FROM_THE_NUCLEUS	11	0.540521	1.27609	0.164706	0.373127	1	780	tags=18%, list=7%, signal=20%
REACTOME_PLATELET_AGGREGATION_PLUG_FORMATION	28	0.433839	1.35205	0.164969	0.326301	1	2579	tags=36%, list=23%, signal=46%
KEGG_METABOLISM_OF_XENOBIOTICS_BY_CYTOCHROME_P450	29	0.624782	1.26667	0.165289	0.379924	1	1395	tags=41%, list=12%, signal=47%
REACTOME_COMMON_PATHWAY	11	0.593808	1.331	0.165323	0.341409	1	1784	tags=27%, list=16%, signal=32%
REACTOME_SHC_MEDIATED_CASCADE	23	0.441245	1.31307	0.16632	0.348655	1	2045	tags=26%, list=18%, signal=32%
PID_IGF1_PATHWAY	24	0.439572	1.26768	0.166667	0.380107	1	1891	tags=29%, list=17%, signal=35%
PID_EPHA_FWDPATHWAY	21	0.502365	1.23571	0.167339	0.407463	1	1287	tags=33%, list=11%, signal=38%
REACTOME_SIGNALING_BY_NOTCH1	45	0.374751	1.22229	0.169422	0.415608	1	1629	tags=24%, list=14%, signal=28%
REACTOME_LATENT_INFECTION_OF_HOMO_SAPIENS_WITH_MYCOBACTERIUM_TUBERCULOSIS	20	0.455694	1.2997	0.170254	0.35552	1	3405	tags=55%, list=30%, signal=79%
BIOCARTA_BIOPEPTIDES_PATHWAY	32	0.447408	1.27021	0.170974	0.378745	1	1827	tags=28%, list=16%, signal=33%
PID_TXA2PATHWAY	36	0.538103	1.30017	0.171843	0.355701	1	1912	tags=33%, list=17%, signal=40%
REACTOME_ACYL_CHAIN_REMODELLING_OF_PC	15	0.551214	1.25265	0.173737	0.392068	1	1189	tags=33%, list=11%, signal=37%
PID_CXCR3PATHWAY	35	0.466791	1.25568	0.174664	0.388856	1	988	tags=20%, list=9%, signal=22%
REACTOME_CELL_CELL_COMMUNICATION	78	0.396588	1.27002	0.175299	0.378125	1	2794	tags=45%, list=25%, signal=59%
REACTOME_O_LINKED_GLYCOSYLATION_OF_MUCINS	22	0.437343	1.29173	0.175542	0.36422	1	3017	tags=41%, list=27%, signal=56%
ST_GA12_PATHWAY	17	0.441347	1.27133	0.178357	0.377684	1	1586	tags=35%, list=14%, signal=41%
KEGG_CHEMOKINE_SIGNALING_PATHWAY	125	0.478282	1.25874	0.178926	0.387309	1	1637	tags=31%, list=15%, signal=36%
KEGG_RENAL_CELL_CARCINOMA	50	0.386574	1.24782	0.179959	0.397414	1	1192	tags=18%, list=11%, signal=20%
REACTOME_METABOLISM_OF_CARBOHYDRATES	158	0.307054	1.14768	0.181087	0.491748	1	2314	tags=30%, list=21%, signal=38%
PID_IL8CXCR2_PATHWAY	22	0.548829	1.3256	0.181637	0.344156	1	1790	tags=36%, list=16%, signal=43%
KEGG_SYSTEMIC_LUPUS_ERYTHEMATOSUS	40	0.566037	1.30133	0.182711	0.357507	1	2195	tags=50%, list=20%, signal=62%
KEGG_LINOLEIC_ACID_METABOLISM	22	0.612739	1.22729	0.183128	0.412308	1	268	tags=32%, list=2%, signal=33%
REACTOME_THE_ROLE_OF_NEF_IN_HIV1_REPLICATION_AND_DISEASE_PATHOGENESIS	20	0.564775	1.32011	0.183633	0.346671	1	1344	tags=30%, list=12%, signal=34%
SIG_INSULIN_RECEPTOR_PATHWAY_IN_CARDIAC_MYOCYTES	39	0.379091	1.25339	0.183673	0.391701	1	2598	tags=38%, list=23%, signal=50%
KEGG_ENDOCYTOSIS	122	0.328152	1.22206	0.184261	0.415075	1	2045	tags=21%, list=18%, signal=26%
BIOCARTA_ATM_PATHWAY	13	0.71	1.25811	0.184426	0.387446	1	841	tags=38%, list=7%, signal=42%
KEGG_JAK_STAT_SIGNALING_PATHWAY	89	0.388018	1.19097	0.18835	0.445125	1	1246	tags=22%, list=11%, signal=25%
PID_ARF6_PATHWAY	27	0.475462	1.29928	0.188641	0.355306	1	2248	tags=37%, list=20%, signal=46%
PID_IL1PATHWAY	22	0.601882	1.26276	0.190476	0.382934	1	2436	tags=50%, list=22%, signal=64%
PID_IL23PATHWAY	27	0.675775	1.27472	0.190965	0.373726	1	1696	tags=44%, list=15%, signal=52%
REACTOME_REGULATION_OF_KIT_SIGNALING	13	0.583645	1.34264	0.191321	0.329486	1	1584	tags=54%, list=14%, signal=63%
KEGG_DRUG_METABOLISM_CYTOCHROME_P450	38	0.582734	1.26752	0.191532	0.379424	1	1395	tags=39%, list=12%, signal=45%
ST_P38_MAPK_PATHWAY	29	0.482205	1.22684	0.192385	0.410362	1	1686	tags=28%, list=15%, signal=32%
KEGG_LYSOSOME	86	0.408513	1.32614	0.192913	0.344152	1	2467	tags=34%, list=22%, signal=43%
REACTOME_MUSCLE_CONTRACTION	35	0.42438	1.26507	0.193133	0.379847	1	1679	tags=31%, list=15%, signal=37%
REACTOME_CD28_DEPENDENT_VAV1_PATHWAY	10	0.606553	1.31572	0.193878	0.349151	1	1202	tags=30%, list=11%, signal=34%
ST_INTEGRIN_SIGNALING_PATHWAY	56	0.379936	1.21813	0.196755	0.419028	1	1882	tags=30%, list=17%, signal=36%
PID_AURORA_A_PATHWAY	23	0.632486	1.2611	0.197605	0.384054	1	2677	tags=52%, list=24%, signal=68%
KEGG_ANTIGEN_PROCESSING_AND_PRESENTATION	29	0.560088	1.2916	0.198397	0.363522	1	1705	tags=38%, list=15%, signal=45%
SA_PROGRAMMED_CELL_DEATH	13	0.502701	1.24803	0.198745	0.39801	1	618	tags=15%, list=5%, signal=16%
PID_P38ALPHABETADOWNSTREAMPATHWAY	27	0.530893	1.24743	0.198795	0.397085	1	458	tags=15%, list=4%, signal=15%
KEGG_CYTOKINE_CYTOKINE_RECEPTOR_INTERACTION	151	0.45644	1.20964	0.201961	0.425835	1	1322	tags=28%, list=12%, signal=32%
KEGG_PHENYLALANINE_METABOLISM	10	0.590661	1.26185	0.202405	0.383699	1	1353	tags=40%, list=12%, signal=45%
REACTOME_PEPTIDE_LIGAND_BINDING_RECEPTORS	116	0.438445	1.24044	0.205231	0.402243	1	1104	tags=16%, list=10%, signal=17%
REACTOME_SCFSKP2_MEDIATED_DEGRADATION_OF_P27_P21	39	0.551709	1.27971	0.205589	0.368704	1	1824	tags=18%, list=16%, signal=21%
BIOCARTA_IGF1R_PATHWAY	15	0.454396	1.22913	0.206897	0.411184	1	1584	tags=27%, list=14%, signal=31%
PID_INSULIN_PATHWAY	38	0.400335	1.20787	0.206967	0.427736	1	1891	tags=32%, list=17%, signal=38%
KEGG_GLYCOSAMINOGLYCAN_DEGRADATION	10	0.580395	1.28046	0.208081	0.368314	1	3057	tags=60%, list=27%, signal=82%
REACTOME_PHASE_II_CONJUGATION	38	0.486547	1.21672	0.208768	0.418708	1	1625	tags=39%, list=14%, signal=46%
BIOCARTA_IL17_PATHWAY	10	0.647799	1.32127	0.209205	0.34673	1	2184	tags=60%, list=19%, signal=74%
REACTOME_PRE_NOTCH_EXPRESSION_AND_PROCESSING	23	0.422357	1.1976	0.210634	0.440406	1	2746	tags=39%, list=24%, signal=52%
BIOCARTA_NFAT_PATHWAY	37	0.350036	1.18168	0.211066	0.45509	1	1778	tags=19%, list=16%, signal=22%
PID_CERAMIDE_PATHWAY	38	0.451075	1.18714	0.214712	0.44876	1	598	tags=16%, list=5%, signal=17%
REACTOME_IMMUNOREGULATORY_INTERACTIONS_BETWEEN_A_LYMPHOID_AND_A_NON_LYMPHOID_CELL	32	0.672917	1.33378	0.214829	0.339491	1	792	tags=41%, list=7%, signal=44%
REACTOME_IRON_UPTAKE_AND_TRANSPORT	28	0.391347	1.2296	0.215447	0.413155	1	2379	tags=32%, list=21%, signal=41%
REACTOME_TRANS_GOLGI_NETWORK_VESICLE_BUDDING	34	0.314895	1.23036	0.215686	0.412926	1	3532	tags=41%, list=31%, signal=60%
REACTOME_P130CAS_LINKAGE_TO_MAPK_SIGNALING_FOR_INTEGRINS	13	0.497553	1.32304	0.216433	0.345555	1	2474	tags=38%, list=22%, signal=49%
REACTOME_AMYLOIDS	19	0.411501	1.21795	0.2167	0.418457	1	2108	tags=26%, list=19%, signal=32%
BIOCARTA_NKT_PATHWAY	24	0.535715	1.26552	0.218569	0.380111	1	1344	tags=25%, list=12%, signal=28%
REACTOME_REGULATION_OF_SIGNALING_BY_CBL	12	0.629919	1.26772	0.21881	0.380995	1	590	tags=25%, list=5%, signal=26%
PID_IL5_PATHWAY	13	0.569542	1.25607	0.219178	0.389128	1	566	tags=23%, list=5%, signal=24%
REACTOME_COSTIMULATION_BY_THE_CD28_FAMILY	42	0.41877	1.21883	0.221557	0.41875	1	1918	tags=29%, list=17%, signal=34%
REACTOME_POST_TRANSLATIONAL_MODIFICATION_SYNTHESIS_OF_GPI_ANCHORED_PROTEINS	14	0.394524	1.21703	0.222656	0.419086	1	161	tags=7%, list=1%, signal=7%
REACTOME_SEMA3A_PAK_DEPENDENT_AXON_REPULSION	12	0.491026	1.231	0.223124	0.412783	1	585	tags=17%, list=5%, signal=18%
BIOCARTA_CLASSIC_PATHWAY	10	0.78876	1.23813	0.223529	0.405257	1	2195	tags=90%, list=20%, signal=112%
REACTOME_PLATELET_HOMEOSTASIS	51	0.358562	1.19566	0.224033	0.439728	1	2207	tags=29%, list=20%, signal=36%
BIOCARTA_GLEEVEC_PATHWAY	16	0.51954	1.20343	0.224532	0.433575	1	566	tags=25%, list=5%, signal=26%
KEGG_TIGHT_JUNCTION	88	0.362295	1.16638	0.224652	0.471314	1	2165	tags=30%, list=19%, signal=36%
BIOCARTA_ERYTH_PATHWAY	13	0.578014	1.2378	0.225296	0.404874	1	1847	tags=38%, list=16%, signal=46%
BIOCARTA_TID_PATHWAY	16	0.553398	1.22824	0.226121	0.411704	1	1049	tags=31%, list=9%, signal=34%
BIOCARTA_DEATH_PATHWAY	23	0.419283	1.2271	0.228866	0.410784	1	1449	tags=26%, list=13%, signal=30%
PID_RET_PATHWAY	28	0.396434	1.21606	0.228866	0.418922	1	2333	tags=43%, list=21%, signal=54%
BIOCARTA_ASBCELL_PATHWAY	11	0.556159	1.22718	0.230769	0.411563	1	2018	tags=36%, list=18%, signal=44%
REACTOME_INWARDLY_RECTIFYING_K_CHANNELS	23	0.389953	1.21584	0.230928	0.418403	1	1769	tags=26%, list=16%, signal=31%
REACTOME_GAP_JUNCTION_ASSEMBLY	11	0.480793	1.24316	0.231388	0.399466	1	386	tags=18%, list=3%, signal=19%
REACTOME_GOLGI_ASSOCIATED_VESICLE_BIOGENESIS	31	0.307369	1.20204	0.23301	0.435038	1	3532	tags=42%, list=31%, signal=61%
REACTOME_CYCLIN_E_ASSOCIATED_EVENTS_DURING_G1_S_TRANSITION_	49	0.511338	1.23208	0.233663	0.411815	1	441	tags=10%, list=4%, signal=11%
KEGG_GAP_JUNCTION	60	0.379454	1.17042	0.234127	0.468403	1	1708	tags=25%, list=15%, signal=29%
REACTOME_CLASS_A1_RHODOPSIN_LIKE_RECEPTORS	183	0.359355	1.19447	0.235294	0.439952	1	2394	tags=22%, list=21%, signal=27%
BIOCARTA_CASPASE_PATHWAY	18	0.450881	1.18865	0.235294	0.447171	1	1449	tags=28%, list=13%, signal=32%
REACTOME_IL1_SIGNALING	27	0.554209	1.21029	0.235529	0.425725	1	2436	tags=44%, list=22%, signal=57%
REACTOME_ANTIGEN_PRESENTATION_FOLDING_ASSEMBLY_AND_PEPTIDE_LOADING_OF_CLASS_I_MHC	14	0.562041	1.27272	0.236842	0.376299	1	3789	tags=64%, list=34%, signal=97%
PID_TCRJNKPATHWAY	10	0.643579	1.24508	0.236893	0.399211	1	708	tags=30%, list=6%, signal=32%
REACTOME_FGFR1_LIGAND_BINDING_AND_ACTIVATION	14	0.475808	1.22918	0.239351	0.412044	1	524	tags=14%, list=5%, signal=15%
REACTOME_PHOSPHOLIPASE_C_MEDIATED_CASCADE	40	0.359958	1.1967	0.239919	0.440828	1	1245	tags=15%, list=11%, signal=17%
REACTOME_NOTCH1_INTRACELLULAR_DOMAIN_REGULATES_TRANSCRIPTION	28	0.401651	1.17748	0.241449	0.460087	1	1629	tags=29%, list=14%, signal=33%
BIOCARTA_NKCELLS_PATHWAY	12	0.60851	1.22937	0.242063	0.412653	1	3414	tags=83%, list=30%, signal=120%
REACTOME_SIGNALING_BY_FGFR3_MUTANTS	10	0.53938	1.22177	0.242798	0.41464	1	145	tags=10%, list=1%, signal=10%
KEGG_NOD_LIKE_RECEPTOR_SIGNALING_PATHWAY	39	0.585769	1.24447	0.244353	0.398247	1	2339	tags=46%, list=21%, signal=58%
REACTOME_NOD1_2_SIGNALING_PATHWAY	19	0.493401	1.1965	0.244618	0.440251	1	2229	tags=42%, list=20%, signal=52%
REACTOME_P75NTR_SIGNALS_VIA_NFKB	11	0.540979	1.1952	0.246888	0.439609	1	705	tags=18%, list=6%, signal=19%
REACTOME_FORMATION_OF_FIBRIN_CLOT_CLOTTING_CASCADE	23	0.505824	1.22578	0.247485	0.410286	1	3076	tags=48%, list=27%, signal=66%
KEGG_PATHOGENIC_ESCHERICHIA_COLI_INFECTION	32	0.536875	1.22638	0.248447	0.410233	1	2248	tags=47%, list=20%, signal=58%
BIOCARTA_AKT_PATHWAY	17	0.474479	1.21306	0.249489	0.421982	1	2217	tags=35%, list=20%, signal=44%
REACTOME_SIGNALING_BY_NOTCH	64	0.333251	1.15749	0.25	0.481369	1	2746	tags=31%, list=24%, signal=41%
PID_CD40_PATHWAY	24	0.470617	1.17374	0.251521	0.46382	1	1449	tags=29%, list=13%, signal=33%
REACTOME_CIRCADIAN_REPRESSION_OF_EXPRESSION_BY_REV_ERBA	21	0.518582	1.15401	0.25636	0.484655	1	2395	tags=52%, list=21%, signal=66%
REACTOME_TRANSFERRIN_ENDOCYTOSIS_AND_RECYCLING	19	0.412446	1.24597	0.25641	0.398566	1	3612	tags=58%, list=32%, signal=85%
REACTOME_METAL_ION_SLC_TRANSPORTERS	16	0.48589	1.16942	0.256619	0.468007	1	1292	tags=31%, list=11%, signal=35%
KEGG_PANCREATIC_CANCER	52	0.401725	1.2005	0.257937	0.436692	1	2527	tags=33%, list=22%, signal=42%
BIOCARTA_INTEGRIN_PATHWAY	27	0.384102	1.1637	0.259332	0.472966	1	1639	tags=30%, list=15%, signal=35%
REACTOME_P75_NTR_RECEPTOR_MEDIATED_SIGNALLING	58	0.382344	1.15702	0.259406	0.481282	1	1584	tags=19%, list=14%, signal=22%
REACTOME_CHYLOMICRON_MEDIATED_LIPID_TRANSPORT	12	0.50146	1.14338	0.260606	0.494278	1	2179	tags=42%, list=19%, signal=52%
REACTOME_SPHINGOLIPID_DE_NOVO_BIOSYNTHESIS	22	0.403132	1.14448	0.267308	0.494372	1	1895	tags=23%, list=17%, signal=27%
BIOCARTA_MET_PATHWAY	27	0.428677	1.17649	0.267748	0.460904	1	2155	tags=44%, list=19%, signal=55%
BIOCARTA_MEF2D_PATHWAY	12	0.475057	1.18893	0.270325	0.447693	1	74	tags=8%, list=1%, signal=8%
BIOCARTA_KERATINOCYTE_PATHWAY	27	0.421248	1.16413	0.270588	0.473151	1	598	tags=15%, list=5%, signal=16%
BIOCARTA_CDMAC_PATHWAY	13	0.5361	1.15897	0.274854	0.47998	1	329	tags=23%, list=3%, signal=24%
REACTOME_SYNTHESIS_OF_PA	18	0.475199	1.1228	0.275424	0.512988	1	1771	tags=39%, list=16%, signal=46%
KEGG_AMYOTROPHIC_LATERAL_SCLEROSIS_ALS	40	0.313096	1.11057	0.276074	0.520124	1	1216	tags=13%, list=11%, signal=14%
PID_WNT_NONCANONICAL_PATHWAY	21	0.39231	1.1527	0.276342	0.485893	1	809	tags=19%, list=7%, signal=20%
PID_IL27PATHWAY	17	0.535689	1.23429	0.278978	0.408928	1	1627	tags=29%, list=14%, signal=34%
KEGG_GLYCEROPHOSPHOLIPID_METABOLISM	50	0.377503	1.10729	0.278978	0.523254	1	1895	tags=34%, list=17%, signal=41%
KEGG_VIBRIO_CHOLERAE_INFECTION	36	0.357268	1.16725	0.281853	0.470691	1	3261	tags=44%, list=29%, signal=62%
BIOCARTA_PTDINS_PATHWAY	17	0.499111	1.17631	0.281893	0.460267	1	3741	tags=65%, list=33%, signal=97%
KEGG_DORSO_VENTRAL_AXIS_FORMATION	14	0.379516	1.14435	0.286837	0.493626	1	1584	tags=21%, list=14%, signal=25%
ST_MYOCYTE_AD_PATHWAY	22	0.434747	1.12767	0.28692	0.510631	1	3	tags=5%, list=0%, signal=5%
REACTOME_ABACAVIR_TRANSPORT_AND_METABOLISM	10	0.521532	1.11561	0.287755	0.518579	1	714	tags=30%, list=6%, signal=32%
PID_IL8CXCR1_PATHWAY	16	0.524101	1.18432	0.288577	0.452593	1	1586	tags=31%, list=14%, signal=36%
KEGG_TRYPTOPHAN_METABOLISM	26	0.490794	1.13252	0.289528	0.507223	1	751	tags=23%, list=7%, signal=25%
REACTOME_PKA_MEDIATED_PHOSPHORYLATION_OF_CREB	10	0.466833	1.1476	0.289827	0.490896	1	1245	tags=20%, list=11%, signal=22%
REACTOME_TOLL_RECEPTOR_CASCADES	70	0.395518	1.14866	0.291089	0.491991	1	2459	tags=36%, list=22%, signal=45%
REACTOME_CGMP_EFFECTS	15	0.433495	1.18015	0.291139	0.456688	1	3215	tags=33%, list=29%, signal=47%
REACTOME_COMPLEMENT_CASCADE	25	0.575459	1.19615	0.292636	0.439918	1	2195	tags=60%, list=20%, signal=74%
KEGG_NITROGEN_METABOLISM	17	0.497113	1.09267	0.293522	0.535909	1	900	tags=35%, list=8%, signal=38%
KEGG_PORPHYRIN_AND_CHLOROPHYLL_METABOLISM	15	0.494233	1.1485	0.295745	0.491285	1	2181	tags=33%, list=19%, signal=41%
BIOCARTA_ACTINY_PATHWAY	17	0.483619	1.14734	0.296523	0.490379	1	3606	tags=65%, list=32%, signal=95%
REACTOME_INNATE_IMMUNE_SYSTEM	150	0.381635	1.12545	0.297619	0.512355	1	2286	tags=36%, list=20%, signal=45%
REACTOME_FGFR4_LIGAND_BINDING_AND_ACTIVATION	11	0.460012	1.1395	0.298419	0.497836	1	1166	tags=18%, list=10%, signal=20%
REACTOME_ANTIGEN_PROCESSING_CROSS_PRESENTATION	44	0.510668	1.20778	0.300403	0.426955	1	1386	tags=20%, list=12%, signal=23%
REACTOME_GPCR_LIGAND_BINDING	246	0.31606	1.12898	0.300781	0.509445	1	2394	tags=22%, list=21%, signal=28%
PID_GMCSF_PATHWAY	26	0.491927	1.16437	0.303213	0.473652	1	595	tags=23%, list=5%, signal=24%
REACTOME_FORMATION_OF_TUBULIN_FOLDING_INTERMEDIATES_BY_CCT_TRIC	10	0.695861	1.18299	0.305051	0.453896	1	2168	tags=30%, list=19%, signal=37%
PID_NFKAPPABCANONICALPATHWAY	14	0.526716	1.17011	0.306288	0.467877	1	2120	tags=36%, list=19%, signal=44%
BIOCARTA_CXCR4_PATHWAY	18	0.481816	1.11138	0.306748	0.520755	1	251	tags=17%, list=2%, signal=17%
KEGG_INSULIN_SIGNALING_PATHWAY	102	0.31561	1.08359	0.307847	0.542707	1	1670	tags=25%, list=15%, signal=29%
BIOCARTA_CELLCYCLE_PATHWAY	18	0.607698	1.15404	0.312629	0.485571	1	230	tags=11%, list=2%, signal=11%
REACTOME_MAPK_TARGETS_NUCLEAR_EVENTS_MEDIATED_BY_MAP_KINASES	17	0.423941	1.11262	0.312896	0.522655	1	809	tags=18%, list=7%, signal=19%
REACTOME_APOPTOSIS	98	0.330251	1.1124	0.318637	0.522085	1	1449	tags=15%, list=13%, signal=17%
KEGG_APOPTOSIS	58	0.375505	1.11761	0.319838	0.516064	1	1449	tags=17%, list=13%, signal=20%
REACTOME_MYD88_MAL_CASCADE_INITIATED_ON_PLASMA_MEMBRANE	48	0.397891	1.11157	0.320564	0.521451	1	2368	tags=35%, list=21%, signal=45%
PID_MTOR_4PATHWAY	51	0.316473	1.09964	0.320564	0.529057	1	2217	tags=24%, list=20%, signal=29%
PID_ANTHRAXPATHWAY	12	0.581187	1.13425	0.322457	0.505209	1	709	tags=25%, list=6%, signal=27%
REACTOME_GLUCOSE_TRANSPORT	28	0.439121	1.11775	0.32438	0.516863	1	2283	tags=36%, list=20%, signal=45%
BIOCARTA_ACH_PATHWAY	12	0.451902	1.12058	0.324544	0.514815	1	2969	tags=42%, list=26%, signal=57%
REACTOME_NUCLEAR_RECEPTOR_TRANSCRIPTION_PATHWAY	35	0.438334	1.11059	0.326214	0.52106	1	1648	tags=31%, list=15%, signal=37%
ST_STAT3_PATHWAY	10	0.587922	1.1352	0.328872	0.504518	1	1627	tags=50%, list=14%, signal=58%
BIOCARTA_IGF1MTOR_PATHWAY	13	0.430786	1.11168	0.329897	0.522265	1	1767	tags=23%, list=16%, signal=27%
KEGG_GLYCOSAMINOGLYCAN_BIOSYNTHESIS_CHONDROITIN_SULFATE	11	0.449609	1.12286	0.33	0.513835	1	1559	tags=27%, list=14%, signal=32%
REACTOME_CTLA4_INHIBITORY_SIGNALING	17	0.413597	1.10972	0.33002	0.520718	1	1918	tags=29%, list=17%, signal=35%
REACTOME_ERK_MAPK_TARGETS	12	0.452262	1.09968	0.330508	0.529958	1	588	tags=17%, list=5%, signal=18%
KEGG_GLYCOSPHINGOLIPID_BIOSYNTHESIS_GLOBO_SERIES	11	0.486996	1.12306	0.330709	0.514414	1	2293	tags=45%, list=20%, signal=57%
SA_B_CELL_RECEPTOR_COMPLEXES	14	0.418675	1.10792	0.331361	0.523075	1	2295	tags=43%, list=20%, signal=54%
REACTOME_INSULIN_RECEPTOR_RECYCLING	20	0.340282	1.10599	0.331992	0.524495	1	367	tags=10%, list=3%, signal=10%
REACTOME_CD28_DEPENDENT_PI3K_AKT_SIGNALING	19	0.470107	1.09913	0.335306	0.528991	1	1202	tags=26%, list=11%, signal=29%
KEGG_SPHINGOLIPID_METABOLISM	29	0.398375	1.09468	0.335317	0.5335	1	1895	tags=28%, list=17%, signal=33%
BIOCARTA_PGC1A_PATHWAY	19	0.392262	1.10219	0.338086	0.527716	1	2217	tags=26%, list=20%, signal=33%
BIOCARTA_NO1_PATHWAY	21	0.414881	1.10374	0.338174	0.527131	1	1245	tags=29%, list=11%, signal=32%
REACTOME_TAK1_ACTIVATES_NFKB_BY_PHOSPHORYLATION_AND_ACTIVATION_OF_IKKS_COMPLEX	14	0.538707	1.13216	0.339431	0.506831	1	2120	tags=43%, list=19%, signal=53%
REACTOME_FRS2_MEDIATED_CASCADE	31	0.358165	1.10288	0.340726	0.527547	1	2107	tags=26%, list=19%, signal=32%
KEGG_RENIN_ANGIOTENSIN_SYSTEM	14	0.553702	1.12708	0.342268	0.510644	1	663	tags=21%, list=6%, signal=23%
PID_IL2_PI3KPATHWAY	25	0.438734	1.11821	0.343434	0.516997	1	1614	tags=24%, list=14%, signal=28%
REACTOME_GLUTATHIONE_CONJUGATION	14	0.549487	1.12537	0.344609	0.511486	1	1343	tags=36%, list=12%, signal=41%
BIOCARTA_MITOCHONDRIA_PATHWAY	17	0.363684	1.06442	0.344758	0.564283	1	2665	tags=35%, list=24%, signal=46%
REACTOME_GLUTAMATE_NEUROTRANSMITTER_RELEASE_CYCLE	13	0.377964	1.07821	0.34749	0.549617	1	1594	tags=23%, list=14%, signal=27%
PID_S1P_S1P3_PATHWAY	23	0.464631	1.0869	0.348454	0.543864	1	1653	tags=30%, list=15%, signal=36%
PID_WNT_SIGNALING_PATHWAY	14	0.489113	1.14034	0.348697	0.497415	1	1718	tags=29%, list=15%, signal=34%
REACTOME_NFKB_AND_MAP_KINASES_ACTIVATION_MEDIATED_BY_TLR4_SIGNALING_REPERTOIRE	41	0.391209	1.07591	0.350598	0.550485	1	809	tags=17%, list=7%, signal=18%
REACTOME_FGFR_LIGAND_BINDING_AND_ACTIVATION	20	0.400069	1.10094	0.351351	0.528815	1	1166	tags=15%, list=10%, signal=17%
REACTOME_CHONDROITIN_SULFATE_BIOSYNTHESIS	11	0.549179	1.13001	0.353175	0.508596	1	334	tags=18%, list=3%, signal=19%
PID_WNT_CANONICAL_PATHWAY	13	0.363398	1.07013	0.353659	0.557228	1	2690	tags=38%, list=24%, signal=50%
ST_FAS_SIGNALING_PATHWAY	46	0.392164	1.0776	0.356846	0.549689	1	1291	tags=22%, list=11%, signal=24%
BIOCARTA_SALMONELLA_PATHWAY	12	0.519627	1.13188	0.358025	0.506303	1	3606	tags=83%, list=32%, signal=123%
KEGG_CALCIUM_SIGNALING_PATHWAY	140	0.291786	1.06648	0.358566	0.561606	1	1334	tags=10%, list=12%, signal=11%
PID_P75NTRPATHWAY	53	0.351059	1.07022	0.35865	0.558072	1	2229	tags=26%, list=20%, signal=33%
REACTOME_SEMA3A_PLEXIN_REPULSION_SIGNALING_BY_INHIBITING_INTEGRIN_ADHESION	12	0.456422	1.09858	0.360595	0.529012	1	1462	tags=25%, list=13%, signal=29%
KEGG_GLYCOSAMINOGLYCAN_BIOSYNTHESIS_HEPARAN_SULFATE	17	0.447619	1.12006	0.361396	0.514819	1	2004	tags=35%, list=18%, signal=43%
REACTOME_LIGAND_GATED_ION_CHANNEL_TRANSPORT	15	0.295689	1.05426	0.362319	0.575204	1	7922	tags=100%, list=70%, signal=338%
BIOCARTA_UCALPAIN_PATHWAY	13	0.499859	1.12071	0.362887	0.515583	1	1639	tags=46%, list=15%, signal=54%
ST_T_CELL_SIGNAL_TRANSDUCTION	34	0.367081	1.07734	0.363978	0.549141	1	1584	tags=24%, list=14%, signal=27%
REACTOME_GABA_RECEPTOR_ACTIVATION	37	0.282073	1.0846	0.365613	0.542902	1	1939	tags=19%, list=17%, signal=23%
PID_HEDGEHOG_2PATHWAY	11	0.481333	1.08513	0.374494	0.542961	1	1566	tags=18%, list=14%, signal=21%
REACTOME_CD28_CO_STIMULATION	27	0.399994	1.05534	0.376726	0.575356	1	1202	tags=19%, list=11%, signal=21%
REACTOME_PREFOLDIN_MEDIATED_TRANSFER_OF_SUBSTRATE_TO_CCT_TRIC	15	0.603173	1.14321	0.377016	0.49355	1	2168	tags=27%, list=19%, signal=33%
KEGG_CELL_CYCLE	97	0.496972	1.08804	0.378	0.542914	1	1082	tags=19%, list=10%, signal=20%
BIOCARTA_G2_PATHWAY	19	0.621925	1.09763	0.383505	0.529637	1	138	tags=16%, list=1%, signal=16%
BIOCARTA_MYOSIN_PATHWAY	23	0.409534	1.04332	0.387295	0.586327	1	966	tags=17%, list=9%, signal=19%
ST_WNT_BETA_CATENIN_PATHWAY	26	0.353386	1.05798	0.389764	0.572962	1	2756	tags=31%, list=25%, signal=41%
REACTOME_ACTIVATED_TLR4_SIGNALLING	54	0.372035	1.04669	0.390593	0.582678	1	2459	tags=37%, list=22%, signal=47%
KEGG_GRAFT_VERSUS_HOST_DISEASE	16	0.557003	1.08557	0.392713	0.545189	1	1285	tags=31%, list=11%, signal=35%
KEGG_INTESTINAL_IMMUNE_NETWORK_FOR_IGA_PRODUCTION	24	0.439879	1.05021	0.392713	0.579856	1	1143	tags=21%, list=10%, signal=23%
REACTOME_DEGRADATION_OF_THE_EXTRACELLULAR_MATRIX	23	0.483465	1.06691	0.396341	0.561813	1	967	tags=22%, list=9%, signal=24%
PID_ECADHERIN_STABILIZATION_PATHWAY	31	0.372113	1.03206	0.397541	0.600198	1	1472	tags=35%, list=13%, signal=41%
BIOCARTA_HER2_PATHWAY	13	0.441072	1.06258	0.398773	0.566251	1	1627	tags=31%, list=14%, signal=36%
PID_DNAPK_PATHWAY	13	0.469654	1.05321	0.399602	0.575866	1	15	tags=8%, list=0%, signal=8%
REACTOME_CRMPS_IN_SEMA3A_SIGNALING	14	0.454252	1.0571	0.40121	0.573527	1	585	tags=14%, list=5%, signal=15%
BIOCARTA_SPPA_PATHWAY	17	0.487602	1.07103	0.403579	0.557729	1	276	tags=18%, list=2%, signal=18%
REACTOME_NEF_MEDIATES_DOWN_MODULATION_OF_CELL_SURFACE_RECEPTORS_BY_RECRUITING_THEM_TO_CLATHRIN_ADAPTERS	14	0.442248	1.08442	0.406883	0.542229	1	1344	tags=21%, list=12%, signal=24%
REACTOME_OLFACTORY_SIGNALING_PATHWAY	10	0.496986	1.08151	0.415507	0.545099	1	488	tags=10%, list=4%, signal=10%
REACTOME_NUCLEAR_EVENTS_KINASE_AND_TRANSCRIPTION_FACTOR_ACTIVATION	14	0.414453	1.04169	0.41791	0.588012	1	588	tags=14%, list=5%, signal=15%
BIOCARTA_CBL_PATHWAY	10	0.561063	1.08525	0.418468	0.543774	1	1908	tags=50%, list=17%, signal=60%
REACTOME_PLC_BETA_MEDIATED_EVENTS	31	0.322971	1.01605	0.422449	0.621453	1	1467	tags=16%, list=13%, signal=18%
PID_TOLL_ENDOGENOUS_PATHWAY	11	0.612028	1.0853	0.42515	0.544671	1	1229	tags=45%, list=11%, signal=51%
REACTOME_REVERSIBLE_HYDRATION_OF_CARBON_DIOXIDE	10	0.563552	1.05511	0.42515	0.574704	1	740	tags=30%, list=7%, signal=32%
BIOCARTA_BCR_PATHWAY	21	0.385903	1.04114	0.426829	0.587911	1	3598	tags=52%, list=32%, signal=77%
KEGG_BASAL_CELL_CARCINOMA	34	0.349719	1.02025	0.428287	0.618154	1	1739	tags=21%, list=15%, signal=24%
REACTOME_FGFR2C_LIGAND_BINDING_AND_ACTIVATION	11	0.425861	1.04565	0.429769	0.58334	1	145	tags=9%, list=1%, signal=9%
KEGG_RETINOL_METABOLISM	36	0.476314	1.00676	0.43038	0.63429	1	237	tags=19%, list=2%, signal=20%
BIOCARTA_P38MAPK_PATHWAY	28	0.435943	1.03627	0.43254	0.594053	1	1169	tags=21%, list=10%, signal=24%
KEGG_NON_HOMOLOGOUS_END_JOINING	11	0.504433	1.02697	0.434783	0.607737	1	15	tags=9%, list=0%, signal=9%
REACTOME_DESTABILIZATION_OF_MRNA_BY_TRISTETRAPROLIN_TTP	12	0.472501	1.04074	0.435318	0.587576	1	2562	tags=50%, list=23%, signal=65%
BIOCARTA_NOS1_PATHWAY	16	0.346809	1.0051	0.444882	0.634927	1	74	tags=6%, list=1%, signal=6%
BIOCARTA_NDKDYNAMIN_PATHWAY	14	0.353804	1.01919	0.445585	0.619043	1	3360	tags=50%, list=30%, signal=71%
ST_INTERLEUKIN_4_PATHWAY	20	0.425188	0.9992	0.44697	0.64199	1	1827	tags=35%, list=16%, signal=42%
REACTOME_SULFUR_AMINO_ACID_METABOLISM	20	0.394426	1.01732	0.448692	0.621349	1	2209	tags=30%, list=20%, signal=37%
BIOCARTA_VDR_PATHWAY	10	0.465189	1.04919	0.449064	0.580508	1	2909	tags=50%, list=26%, signal=67%
REACTOME_RIP_MEDIATED_NFKB_ACTIVATION_VIA_DAI	12	0.508258	1.04755	0.450505	0.582284	1	295	tags=17%, list=3%, signal=17%
BIOCARTA_CERAMIDE_PATHWAY	14	0.374994	1.00803	0.45082	0.634181	1	123	tags=7%, list=1%, signal=7%
REACTOME_MYOGENESIS	20	0.321716	0.994239	0.452333	0.649776	1	3770	tags=50%, list=34%, signal=75%
REACTOME_TRAF6_MEDIATED_INDUCTION_OF_NFKB_AND_MAP_KINASES_UPON_TLR7_8_OR_9_ACTIVATION	43	0.350065	1.00086	0.452525	0.640239	1	2368	tags=30%, list=21%, signal=38%
KEGG_NON_SMALL_CELL_LUNG_CANCER	36	0.324685	0.989958	0.453094	0.651915	1	593	tags=14%, list=5%, signal=15%
SIG_IL4RECEPTOR_IN_B_LYPHOCYTES	22	0.364423	0.989824	0.455823	0.651036	1	2155	tags=32%, list=19%, signal=39%
REACTOME_SIGNALING_BY_NOTCH3	11	0.391136	0.993056	0.458661	0.649747	1	1959	tags=27%, list=17%, signal=33%
BIOCARTA_MTOR_PATHWAY	15	0.370963	0.97487	0.459794	0.663576	1	251	tags=7%, list=2%, signal=7%
PID_HEDGEHOG_GLIPATHWAY	35	0.348516	1.01609	0.460194	0.622413	1	2361	tags=37%, list=21%, signal=47%
KEGG_ARACHIDONIC_ACID_METABOLISM	37	0.388418	0.98349	0.46124	0.656393	1	1346	tags=38%, list=12%, signal=43%
REACTOME_MEMBRANE_TRAFFICKING	78	0.232334	0.987062	0.467308	0.653455	1	3288	tags=31%, list=29%, signal=43%
REACTOME_G_ALPHA_S_SIGNALLING_EVENTS	77	0.277496	0.978699	0.468619	0.660265	1	2492	tags=26%, list=22%, signal=33%
KEGG_GALACTOSE_METABOLISM	19	0.397454	0.980853	0.470468	0.657606	1	1896	tags=37%, list=17%, signal=44%
BIOCARTA_ERK_PATHWAY	21	0.359784	0.991422	0.470476	0.651538	1	1639	tags=29%, list=15%, signal=33%
PID_HNF3APATHWAY	33	0.334221	0.990355	0.472062	0.652259	1	2757	tags=33%, list=25%, signal=44%
REACTOME_GABA_B_RECEPTOR_ACTIVATION	27	0.29972	0.993602	0.472112	0.649866	1	1769	tags=22%, list=16%, signal=26%
PID_CONE_PATHWAY	15	0.372743	1.00257	0.474227	0.638243	1	777	tags=13%, list=7%, signal=14%
SIG_CHEMOTAXIS	32	0.330427	0.97783	0.476289	0.660629	1	1047	tags=19%, list=9%, signal=21%
PID_LKB1_PATHWAY	38	0.333333	0.982613	0.484407	0.65686	1	3342	tags=45%, list=30%, signal=63%
KEGG_THYROID_CANCER	20	0.372231	0.986147	0.485714	0.654012	1	1252	tags=25%, list=11%, signal=28%
BIOCARTA_CCR3_PATHWAY	14	0.357115	0.973169	0.488235	0.665551	1	786	tags=14%, list=7%, signal=15%
REACTOME_LIPOPROTEIN_METABOLISM	21	0.448546	0.981887	0.489669	0.656992	1	1522	tags=29%, list=14%, signal=33%
PID_RXR_VDR_PATHWAY	25	0.373073	0.984969	0.492	0.654969	1	1629	tags=24%, list=14%, signal=28%
REACTOME_RORA_ACTIVATES_CIRCADIAN_EXPRESSION	22	0.427657	0.957981	0.493204	0.682916	1	2537	tags=55%, list=23%, signal=70%
REACTOME_SIGNALING_BY_NOTCH2	10	0.395393	0.959588	0.494094	0.68345	1	1959	tags=30%, list=17%, signal=36%
REACTOME_DAG_AND_IP3_SIGNALING	20	0.324245	0.975704	0.494949	0.663325	1	1245	tags=15%, list=11%, signal=17%
REACTOME_ACTIVATED_POINT_MUTANTS_OF_FGFR2	15	0.358777	0.957362	0.497967	0.682984	1	145	tags=7%, list=1%, signal=7%
BIOCARTA_CCR5_PATHWAY	11	0.562387	1.0078	0.49899	0.633554	1	586	tags=27%, list=5%, signal=29%
REACTOME_ACTIVATION_OF_NF_KAPPAB_IN_B_CELLS	42	0.400113	0.987454	0.5	0.653917	1	1600	tags=14%, list=14%, signal=17%
REACTOME_EFFECTS_OF_PIP2_HYDROLYSIS	12	0.366768	0.959815	0.502935	0.684179	1	1482	tags=33%, list=13%, signal=38%
REACTOME_CHEMOKINE_RECEPTORS_BIND_CHEMOKINES	37	0.541902	1.00668	0.505092	0.633355	1	1104	tags=30%, list=10%, signal=33%
KEGG_PURINE_METABOLISM	117	0.273161	0.957283	0.508806	0.68204	1	2640	tags=35%, list=23%, signal=45%
REACTOME_INHIBITION_OF_VOLTAGE_GATED_CA2_CHANNELS_VIA_GBETA_GAMMA_SUBUNITS	18	0.297284	0.936364	0.509395	0.701335	1	1769	tags=22%, list=16%, signal=26%
REACTOME_SIGNAL_TRANSDUCTION_BY_L1	25	0.28494	0.93641	0.510081	0.702339	1	2677	tags=28%, list=24%, signal=37%
REACTOME_ACTIVATED_NOTCH1_TRANSMITS_SIGNAL_TO_THE_NUCLEUS	18	0.343849	0.967744	0.517671	0.672457	1	1959	tags=22%, list=17%, signal=27%
KEGG_MTOR_SIGNALING_PATHWAY	36	0.284084	0.945912	0.519427	0.694776	1	251	tags=6%, list=2%, signal=6%
REACTOME_ION_CHANNEL_TRANSPORT	37	0.275243	0.954836	0.519685	0.68501	1	1939	tags=16%, list=17%, signal=20%
REACTOME_PI_METABOLISM	37	0.309131	0.945823	0.51992	0.693844	1	2947	tags=38%, list=26%, signal=51%
REACTOME_TRIF_MEDIATED_TLR3_SIGNALING	44	0.354235	0.952362	0.520243	0.686136	1	2459	tags=34%, list=22%, signal=43%
REACTOME_ION_TRANSPORT_BY_P_TYPE_ATPASES	22	0.356713	0.953427	0.521235	0.685261	1	1550	tags=23%, list=14%, signal=26%
REACTOME_HOST_INTERACTIONS_OF_HIV_FACTORS	81	0.343484	0.944666	0.522772	0.693672	1	1401	tags=16%, list=12%, signal=18%
REACTOME_METABOLISM_OF_NUCLEOTIDES	47	0.290971	0.939139	0.531496	0.701056	1	2661	tags=34%, list=24%, signal=44%
PID_HIF1APATHWAY	10	0.404765	0.936969	0.53277	0.702497	1	317	tags=10%, list=3%, signal=10%
ST_PHOSPHOINOSITIDE_3_KINASE_PATHWAY	29	0.346612	0.935933	0.533589	0.69993	1	1767	tags=28%, list=16%, signal=33%
REACTOME_G0_AND_EARLY_G1	14	0.501035	0.958385	0.539235	0.68447	1	1682	tags=36%, list=15%, signal=42%
REACTOME_NEUROTRANSMITTER_RELEASE_CYCLE	27	0.303428	0.947535	0.540486	0.693203	1	817	tags=11%, list=7%, signal=12%
BIOCARTA_MAPK_PATHWAY	63	0.30289	0.938742	0.542094	0.700603	1	2832	tags=37%, list=25%, signal=49%
REACTOME_BIOLOGICAL_OXIDATIONS	89	0.372098	0.958269	0.545082	0.683548	1	1538	tags=34%, list=14%, signal=39%
ST_GA13_PATHWAY	26	0.339972	0.932978	0.545455	0.703897	1	1586	tags=27%, list=14%, signal=31%
REACTOME_TRANSCRIPTIONAL_REGULATION_OF_WHITE_ADIPOCYTE_DIFFERENTIATION	58	0.304598	0.944457	0.546939	0.692897	1	2537	tags=31%, list=23%, signal=40%
REACTOME_STRIATED_MUSCLE_CONTRACTION	20	0.40024	0.953646	0.547672	0.685965	1	529	tags=20%, list=5%, signal=21%
BIOCARTA_AMI_PATHWAY	12	0.471475	0.961384	0.550098	0.682589	1	971	tags=17%, list=9%, signal=18%
KEGG_TOLL_LIKE_RECEPTOR_SIGNALING_PATHWAY	59	0.374446	0.932215	0.552475	0.704074	1	2476	tags=37%, list=22%, signal=48%
REACTOME_CELL_EXTRACELLULAR_MATRIX_INTERACTIONS	10	0.404794	0.936275	0.556	0.70043	1	1639	tags=40%, list=15%, signal=47%
PID_TRAIL_PATHWAY	13	0.365963	0.918615	0.558468	0.715355	1	2450	tags=31%, list=22%, signal=39%
ST_B_CELL_ANTIGEN_RECEPTOR	31	0.316184	0.929642	0.559921	0.707512	1	1584	tags=19%, list=14%, signal=22%
BIOCARTA_TFF_PATHWAY	13	0.352918	0.904905	0.560878	0.727964	1	1639	tags=23%, list=15%, signal=27%
REACTOME_VOLTAGE_GATED_POTASSIUM_CHANNELS	31	0.27102	0.896965	0.561866	0.733805	1	2412	tags=19%, list=21%, signal=25%
REACTOME_REGULATION_OF_GENE_EXPRESSION_IN_BETA_CELLS	17	0.448024	0.945146	0.562372	0.693907	1	1663	tags=29%, list=15%, signal=34%
REACTOME_S_PHASE	84	0.433348	0.924183	0.570866	0.713375	1	2001	tags=25%, list=18%, signal=30%
REACTOME_ADP_SIGNALLING_THROUGH_P2RY1	17	0.405435	0.91986	0.571429	0.715256	1	1769	tags=35%, list=16%, signal=42%
KEGG_ALLOGRAFT_REJECTION	19	0.395521	0.924552	0.572	0.71389	1	2018	tags=26%, list=18%, signal=32%
PID_CDC42_REG_PATHWAY	20	0.328273	0.89873	0.572008	0.732	1	653	tags=10%, list=6%, signal=11%
PID_TNFPATHWAY	32	0.335835	0.907779	0.572301	0.725124	1	2739	tags=31%, list=24%, signal=41%
SIG_PIP3_SIGNALING_IN_B_LYMPHOCYTES	27	0.316854	0.914698	0.573359	0.71888	1	2295	tags=33%, list=20%, signal=42%
REACTOME_MAP_KINASE_ACTIVATION_IN_TLR_CASCADE	28	0.351488	0.92096	0.578629	0.714498	1	2083	tags=29%, list=19%, signal=35%
REACTOME_PROTEIN_FOLDING	36	0.342194	0.900429	0.578842	0.733403	1	2635	tags=28%, list=23%, signal=36%
ST_TUMOR_NECROSIS_FACTOR_PATHWAY	18	0.416255	0.918548	0.579498	0.714399	1	1545	tags=28%, list=14%, signal=32%
REACTOME_POL_SWITCHING	12	0.576151	0.971816	0.580122	0.666637	1	3359	tags=75%, list=30%, signal=107%
REACTOME_METABOLISM_OF_AMINO_ACIDS_AND_DERIVATIVES	144	0.268906	0.921264	0.580376	0.715096	1	1386	tags=19%, list=12%, signal=22%
BIOCARTA_STRESS_PATHWAY	17	0.341763	0.893249	0.581162	0.736777	1	2286	tags=24%, list=20%, signal=29%
REACTOME_ORC1_REMOVAL_FROM_CHROMATIN	49	0.429849	0.923746	0.583333	0.713014	1	2001	tags=18%, list=18%, signal=22%
PID_EPHBFWDPATHWAY	30	0.294663	0.926437	0.586134	0.711766	1	1620	tags=20%, list=14%, signal=23%
PID_INTEGRIN_A4B1_PATHWAY	23	0.37435	0.908918	0.586826	0.725333	1	2898	tags=48%, list=26%, signal=64%
KEGG_AUTOIMMUNE_THYROID_DISEASE	20	0.374531	0.89165	0.591919	0.73845	1	2018	tags=25%, list=18%, signal=30%
REACTOME_SYNTHESIS_OF_PC	10	0.425399	0.89878	0.605317	0.732996	1	562	tags=20%, list=5%, signal=21%
BIOCARTA_VIP_PATHWAY	20	0.340335	0.899981	0.606426	0.733061	1	329	tags=10%, list=3%, signal=10%
KEGG_STEROID_HORMONE_BIOSYNTHESIS	27	0.441217	0.909662	0.610503	0.725156	1	366	tags=22%, list=3%, signal=23%
KEGG_MATURITY_ONSET_DIABETES_OF_THE_YOUNG	20	0.428042	0.899844	0.611111	0.732211	1	1663	tags=30%, list=15%, signal=35%
REACTOME_AMINO_ACID_TRANSPORT_ACROSS_THE_PLASMA_MEMBRANE	28	0.380619	0.917627	0.614314	0.714882	1	954	tags=25%, list=8%, signal=27%
KEGG_ALPHA_LINOLENIC_ACID_METABOLISM	13	0.412342	0.919469	0.614625	0.714878	1	268	tags=23%, list=2%, signal=24%
KEGG_ALANINE_ASPARTATE_AND_GLUTAMATE_METABOLISM	22	0.358738	0.900926	0.617021	0.733646	1	1353	tags=36%, list=12%, signal=41%
REACTOME_MITOTIC_G1_G1_S_PHASES	91	0.391937	0.868278	0.62279	0.766428	1	2001	tags=24%, list=18%, signal=29%
REACTOME_CELL_JUNCTION_ORGANIZATION	47	0.296022	0.876917	0.623016	0.755884	1	2794	tags=40%, list=25%, signal=54%
PID_ERA_GENOMIC_PATHWAY	48	0.293462	0.905845	0.624242	0.727437	1	2395	tags=27%, list=21%, signal=34%
REACTOME_SIGNALING_BY_INSULIN_RECEPTOR	88	0.234666	0.908659	0.626033	0.724652	1	2163	tags=20%, list=19%, signal=25%
REACTOME_CYTOCHROME_P450_ARRANGED_BY_SUBSTRATE_TYPE	39	0.42233	0.921463	0.627859	0.715836	1	946	tags=28%, list=8%, signal=31%
REACTOME_CYTOKINE_SIGNALING_IN_IMMUNE_SYSTEM	174	0.346669	0.88177	0.628514	0.749628	1	1627	tags=26%, list=14%, signal=30%
REACTOME_RESOLUTION_OF_AP_SITES_VIA_THE_SINGLE_NUCLEOTIDE_REPLACEMENT_PATHWAY	10	0.367573	0.863803	0.629938	0.766333	1	704	tags=20%, list=6%, signal=21%
REACTOME_G_ALPHA_Z_SIGNALLING_EVENTS	27	0.345971	0.864097	0.636917	0.766946	1	1892	tags=33%, list=17%, signal=40%
REACTOME_REGULATION_OF_INSULIN_SECRETION	63	0.263115	0.88627	0.637827	0.746334	1	1817	tags=22%, list=16%, signal=26%
PID_REELINPATHWAY	20	0.337506	0.874413	0.64	0.758092	1	1891	tags=25%, list=17%, signal=30%
PID_HDAC_CLASSI_PATHWAY	46	0.262575	0.865791	0.641548	0.766145	1	2395	tags=24%, list=21%, signal=30%
REACTOME_REGULATION_OF_HYPOXIA_INDUCIBLE_FACTOR_HIF_BY_OXYGEN	16	0.318156	0.864909	0.642424	0.766588	1	820	tags=13%, list=7%, signal=13%
PID_ARF6DOWNSTREAMPATHWAY	11	0.28628	0.844215	0.643892	0.785309	1	1790	tags=18%, list=16%, signal=22%
KEGG_HISTIDINE_METABOLISM	22	0.379786	0.885171	0.644172	0.747072	1	1504	tags=41%, list=13%, signal=47%
KEGG_ASTHMA	16	0.400401	0.866085	0.646707	0.766851	1	539	tags=13%, list=5%, signal=13%
BIOCARTA_RAS_PATHWAY	16	0.308371	0.846103	0.647303	0.783254	1	3957	tags=50%, list=35%, signal=77%
REACTOME_SPHINGOLIPID_METABOLISM	46	0.275101	0.882778	0.648649	0.750015	1	3200	tags=33%, list=28%, signal=45%
REACTOME_AMINO_ACID_AND_OLIGOPEPTIDE_SLC_TRANSPORTERS	42	0.335273	0.909901	0.649299	0.725793	1	1216	tags=21%, list=11%, signal=24%
REACTOME_METABOLISM_OF_PORPHYRINS	11	0.398093	0.877384	0.653527	0.756082	1	2181	tags=36%, list=19%, signal=45%
REACTOME_LOSS_OF_NLP_FROM_MITOTIC_CENTROSOMES	36	0.346932	0.849742	0.656746	0.782841	1	1708	tags=22%, list=15%, signal=26%
REACTOME_INTRINSIC_PATHWAY	12	0.442141	0.882207	0.659319	0.749965	1	3076	tags=50%, list=27%, signal=69%
SIG_BCR_SIGNALING_PATHWAY	37	0.308936	0.860543	0.66	0.770689	1	2295	tags=30%, list=20%, signal=37%
REACTOME_TRANSMISSION_ACROSS_CHEMICAL_SYNAPSES	136	0.213765	0.895319	0.662577	0.734455	1	1939	tags=15%, list=17%, signal=18%
REACTOME_REGULATION_OF_GLUCOKINASE_BY_GLUCOKINASE_REGULATORY_PROTEIN	21	0.378194	0.823175	0.664583	0.812766	1	3052	tags=43%, list=27%, signal=59%
REACTOME_SYNTHESIS_OF_DNA	68	0.404213	0.836461	0.665347	0.793424	1	2001	tags=24%, list=18%, signal=28%
KEGG_CYTOSOLIC_DNA_SENSING_PATHWAY	34	0.38448	0.824595	0.665992	0.811554	1	2501	tags=41%, list=22%, signal=53%
REACTOME_TRAF6_MEDIATED_NFKB_ACTIVATION	15	0.370446	0.847973	0.668712	0.784656	1	705	tags=20%, list=6%, signal=21%
REACTOME_PLATELET_CALCIUM_HOMEOSTASIS	13	0.315587	0.804244	0.674897	0.829148	1	884	tags=15%, list=8%, signal=17%
REACTOME_MITOTIC_G2_G2_M_PHASES	51	0.341887	0.82068	0.675197	0.813444	1	1708	tags=22%, list=15%, signal=25%
REACTOME_REGULATION_OF_BETA_CELL_DEVELOPMENT	24	0.387911	0.855634	0.676409	0.777641	1	1663	tags=29%, list=15%, signal=34%
REACTOME_ZINC_TRANSPORTERS	11	0.372229	0.867019	0.677551	0.766398	1	2417	tags=45%, list=21%, signal=58%
REACTOME_SOS_MEDIATED_SIGNALLING	10	0.431291	0.876759	0.678501	0.755016	1	1584	tags=30%, list=14%, signal=35%
KEGG_DNA_REPLICATION	32	0.458896	0.802309	0.681729	0.830036	1	3390	tags=69%, list=30%, signal=98%
REACTOME_ER_PHAGOSOME_PATHWAY	38	0.353759	0.801268	0.683168	0.830481	1	1386	tags=13%, list=12%, signal=15%
BIOCARTA_DC_PATHWAY	16	0.329069	0.815537	0.684825	0.820597	1	1150	tags=19%, list=10%, signal=21%
PID_AURORA_B_PATHWAY	24	0.534711	0.867913	0.686117	0.765945	1	1620	tags=38%, list=14%, signal=44%
BIOCARTA_PAR1_PATHWAY	23	0.357022	0.850997	0.686722	0.783105	1	862	tags=13%, list=8%, signal=14%
REACTOME_REGULATION_OF_MRNA_STABILITY_BY_PROTEINS_THAT_BIND_AU_RICH_ELEMENTS	54	0.310272	0.788997	0.687623	0.840519	1	2766	tags=26%, list=25%, signal=34%
REACTOME_HIV_INFECTION	135	0.253917	0.783441	0.688931	0.843407	1	1747	tags=15%, list=16%, signal=17%
KEGG_AMINO_SUGAR_AND_NUCLEOTIDE_SUGAR_METABOLISM	31	0.303285	0.850214	0.691532	0.783174	1	298	tags=10%, list=3%, signal=10%
REACTOME_ACTIVATED_TAK1_MEDIATES_P38_MAPK_ACTIVATION	11	0.396086	0.822702	0.693359	0.812357	1	2083	tags=36%, list=19%, signal=45%
REACTOME_UNBLOCKING_OF_NMDA_RECEPTOR_GLUTAMATE_BINDING_AND_ACTIVATION	13	0.332315	0.821443	0.69375	0.813234	1	118	tags=8%, list=1%, signal=8%
REACTOME_CTNNB1_PHOSPHORYLATION_CASCADE	10	0.322986	0.847666	0.698152	0.784025	1	2350	tags=30%, list=21%, signal=38%
REACTOME_P38MAPK_EVENTS	11	0.342474	0.803657	0.704142	0.828912	1	2083	tags=36%, list=19%, signal=45%
REACTOME_POTASSIUM_CHANNELS	69	0.213795	0.762307	0.705761	0.870916	1	2412	tags=19%, list=21%, signal=24%
PID_RHODOPSIN_PATHWAY	17	0.286882	0.813911	0.706897	0.82084	1	237	tags=6%, list=2%, signal=6%
REACTOME_AMINE_COMPOUND_SLC_TRANSPORTERS	21	0.333339	0.847386	0.70793	0.783348	1	24	tags=5%, list=0%, signal=5%
KEGG_HEDGEHOG_SIGNALING_PATHWAY	37	0.258198	0.840698	0.708583	0.788851	1	1942	tags=24%, list=17%, signal=29%
REACTOME_SIGNALING_BY_NOTCH4	11	0.32375	0.812681	0.709091	0.821607	1	1959	tags=27%, list=17%, signal=33%
REACTOME_SIGNAL_AMPLIFICATION	22	0.346984	0.81245	0.712	0.819749	1	1769	tags=32%, list=16%, signal=38%
REACTOME_NA_CL_DEPENDENT_NEUROTRANSMITTER_TRANSPORTERS	16	0.366811	0.84369	0.712245	0.785143	1	24	tags=6%, list=0%, signal=6%
REACTOME_INTERFERON_GAMMA_SIGNALING	37	0.386167	0.789263	0.712245	0.841188	1	2564	tags=54%, list=23%, signal=70%
REACTOME_SLC_MEDIATED_TRANSMEMBRANE_TRANSPORT	182	0.238381	0.895821	0.712274	0.734773	1	1621	tags=18%, list=14%, signal=20%
REACTOME_PI3K_CASCADE	59	0.24649	0.852836	0.715726	0.781174	1	1192	tags=12%, list=11%, signal=13%
BIOCARTA_LONGEVITY_PATHWAY	11	0.364687	0.800261	0.71627	0.829756	1	1614	tags=18%, list=14%, signal=21%
REACTOME_RECRUITMENT_OF_MITOTIC_CENTROSOME_PROTEINS_AND_COMPLEXES	40	0.336149	0.783471	0.718812	0.844491	1	1708	tags=23%, list=15%, signal=26%
SIG_PIP3_SIGNALING_IN_CARDIAC_MYOCTES	52	0.257561	0.807306	0.721311	0.825555	1	1908	tags=23%, list=17%, signal=28%
PID_UPA_UPAR_PATHWAY	30	0.368786	0.812506	0.721881	0.820759	1	2474	tags=43%, list=22%, signal=55%
PID_MYC_ACTIVPATHWAY	44	0.300313	0.795985	0.722449	0.834103	1	329	tags=9%, list=3%, signal=9%
REACTOME_DNA_STRAND_ELONGATION	24	0.47179	0.758801	0.724551	0.872554	1	2838	tags=63%, list=25%, signal=83%
BIOCARTA_PYK2_PATHWAY	20	0.274621	0.79543	0.73251	0.833861	1	74	tags=5%, list=1%, signal=5%
REACTOME_G1_S_TRANSITION	80	0.357338	0.761235	0.733598	0.871382	1	2001	tags=21%, list=18%, signal=26%
REACTOME_ACTIVATION_OF_NMDA_RECEPTOR_UPON_GLUTAMATE_BINDING_AND_POSTSYNAPTIC_EVENTS	26	0.245709	0.809958	0.739407	0.822444	1	118	tags=4%, list=1%, signal=4%
REACTOME_CROSS_PRESENTATION_OF_SOLUBLE_EXOGENOUS_ANTIGENS_ENDOSOMES	31	0.336026	0.734995	0.746154	0.891145	1	1386	tags=13%, list=12%, signal=15%
PID_HIVNEFPATHWAY	24	0.262074	0.74792	0.75	0.881143	1	591	tags=8%, list=5%, signal=9%
REACTOME_NEURONAL_SYSTEM	198	0.191919	0.815196	0.750503	0.819989	1	1939	tags=14%, list=17%, signal=17%
REACTOME_RECYCLING_PATHWAY_OF_L1	20	0.298448	0.757633	0.752599	0.873044	1	1376	tags=15%, list=12%, signal=17%
REACTOME_PHASE1_FUNCTIONALIZATION_OF_COMPOUNDS	52	0.374023	0.87233	0.752964	0.760345	1	946	tags=27%, list=8%, signal=29%
PID_S1P_S1P1_PATHWAY	12	0.338905	0.777895	0.753061	0.850704	1	2462	tags=42%, list=22%, signal=53%
REACTOME_METABOLISM_OF_MRNA	90	0.248616	0.709161	0.755601	0.913422	1	2083	tags=16%, list=19%, signal=19%
BIOCARTA_AGR_PATHWAY	26	0.254474	0.796163	0.758483	0.834972	1	2677	tags=38%, list=24%, signal=50%
REACTOME_ACTIVATION_OF_CHAPERONES_BY_ATF6_ALPHA	10	0.361267	0.760704	0.765073	0.870991	1	2272	tags=40%, list=20%, signal=50%
REACTOME_PHOSPHOLIPID_METABOLISM	137	0.249225	0.837613	0.768	0.792689	1	1895	tags=23%, list=17%, signal=27%
REACTOME_ACTIVATION_OF_GENES_BY_ATF4	17	0.452001	0.800341	0.768916	0.830765	1	586	tags=24%, list=5%, signal=25%
BIOCARTA_STEM_PATHWAY	12	0.31274	0.736058	0.76908	0.892015	1	1344	tags=17%, list=12%, signal=19%
BIOCARTA_MCM_PATHWAY	16	0.465439	0.747173	0.772819	0.88101	1	2576	tags=50%, list=23%, signal=65%
REACTOME_ELONGATION_ARREST_AND_RECOVERY	20	0.236185	0.668298	0.77336	0.942713	1	1741	tags=20%, list=15%, signal=24%
REACTOME_REGULATION_OF_APOPTOSIS	42	0.270159	0.663264	0.77668	0.946846	1	1386	tags=12%, list=12%, signal=14%
REACTOME_BASE_EXCISION_REPAIR	17	0.326317	0.719195	0.776892	0.905355	1	2776	tags=47%, list=25%, signal=62%
REACTOME_REPAIR_SYNTHESIS_FOR_GAP_FILLING_BY_DNA_POL_IN_TC_NER	13	0.414159	0.694219	0.776892	0.922084	1	2838	tags=62%, list=25%, signal=82%
PID_ATR_PATHWAY	29	0.368672	0.723563	0.778218	0.902098	1	1687	tags=28%, list=15%, signal=32%
PID_ERB_GENOMIC_PATHWAY	12	0.335507	0.750541	0.779116	0.879792	1	2097	tags=25%, list=19%, signal=31%
KEGG_BASE_EXCISION_REPAIR	26	0.31477	0.697917	0.779116	0.918813	1	2460	tags=35%, list=22%, signal=44%
BIOCARTA_TNFR1_PATHWAY	20	0.289076	0.788195	0.781563	0.839511	1	872	tags=15%, list=8%, signal=16%
REACTOME_CELL_CYCLE_MITOTIC	211	0.330369	0.706098	0.782258	0.913671	1	2658	tags=30%, list=24%, signal=39%
REACTOME_PERK_REGULATED_GENE_EXPRESSION	19	0.43611	0.788603	0.782341	0.839931	1	586	tags=21%, list=5%, signal=22%
REACTOME_TRANSPORT_OF_INORGANIC_CATIONS_ANIONS_AND_AMINO_ACIDS_OLIGOPEPTIDES	76	0.261362	0.84737	0.784114	0.782275	1	1611	tags=18%, list=14%, signal=21%
BIOCARTA_STATHMIN_PATHWAY	16	0.346303	0.69987	0.790196	0.918812	1	2184	tags=31%, list=19%, signal=39%
REACTOME_CELL_CYCLE_CHECKPOINTS	87	0.337862	0.699628	0.792415	0.917962	1	2001	tags=18%, list=18%, signal=22%
REACTOME_REGULATION_OF_ORNITHINE_DECARBOXYLASE_ODC	35	0.295338	0.681789	0.794118	0.934106	1	1386	tags=11%, list=12%, signal=13%
REACTOME_OPIOID_SIGNALLING	53	0.239407	0.771954	0.795359	0.85745	1	1918	tags=19%, list=17%, signal=23%
REACTOME_DNA_REPLICATION	128	0.344517	0.670326	0.796334	0.94174	1	2938	tags=36%, list=26%, signal=48%
REACTOME_GROWTH_HORMONE_RECEPTOR_SIGNALING	19	0.369165	0.75331	0.796443	0.878111	1	1627	tags=47%, list=14%, signal=55%
REACTOME_HDL_MEDIATED_LIPID_TRANSPORT	11	0.413003	0.72198	0.797959	0.903038	1	1522	tags=27%, list=14%, signal=32%
KEGG_RIG_I_LIKE_RECEPTOR_SIGNALING_PATHWAY	45	0.290256	0.744348	0.798742	0.882641	1	1686	tags=27%, list=15%, signal=31%
BIOCARTA_FMLP_PATHWAY	25	0.238169	0.785201	0.79922	0.842858	1	3414	tags=36%, list=30%, signal=52%
REACTOME_GRB2_EVENTS_IN_ERBB2_SIGNALING	17	0.298643	0.752138	0.799599	0.878749	1	1584	tags=24%, list=14%, signal=27%
REACTOME_OXYGEN_DEPENDENT_PROLINE_HYDROXYLATION_OF_HYPOXIA_INDUCIBLE_FACTOR_ALPHA	10	0.324766	0.736013	0.800391	0.890918	1	317	tags=10%, list=3%, signal=10%
REACTOME_CELL_CYCLE	246	0.30644	0.677464	0.801619	0.935161	1	2658	tags=28%, list=24%, signal=36%
BIOCARTA_FAS_PATHWAY	21	0.272248	0.750431	0.802734	0.878757	1	2969	tags=38%, list=26%, signal=52%
BIOCARTA_PROTEASOME_PATHWAY	20	0.303929	0.621262	0.803536	0.969009	1	7831	tags=100%, list=70%, signal=329%
REACTOME_MHC_CLASS_II_ANTIGEN_PRESENTATION	61	0.240185	0.718523	0.804435	0.905017	1	1413	tags=11%, list=13%, signal=13%
REACTOME_SHC1_EVENTS_IN_ERBB4_SIGNALING	16	0.306651	0.746099	0.808554	0.881311	1	1584	tags=25%, list=14%, signal=29%
PID_ATM_PATHWAY	25	0.306489	0.706601	0.815261	0.914268	1	28	tags=4%, list=0%, signal=4%
KEGG_ABC_TRANSPORTERS	29	0.359779	0.777194	0.825	0.850605	1	646	tags=17%, list=6%, signal=18%
REACTOME_CLASS_B_2_SECRETIN_FAMILY_RECEPTORS	54	0.224585	0.717069	0.825651	0.905746	1	2327	tags=28%, list=21%, signal=35%
REACTOME_LAGGING_STRAND_SYNTHESIS	16	0.362242	0.628401	0.828402	0.964246	1	2838	tags=56%, list=25%, signal=75%
BIOCARTA_HCMV_PATHWAY	13	0.313368	0.72449	0.829077	0.902099	1	251	tags=8%, list=2%, signal=8%
BIOCARTA_HSP27_PATHWAY	13	0.350089	0.71392	0.829218	0.90862	1	591	tags=15%, list=5%, signal=16%
REACTOME_DOWNREGULATION_OF_SMAD2_3_SMAD4_TRANSCRIPTIONAL_ACTIVITY	12	0.294325	0.727783	0.830709	0.899938	1	2395	tags=25%, list=21%, signal=32%
PID_FOXM1PATHWAY	30	0.353625	0.705711	0.837022	0.913009	1	1778	tags=27%, list=16%, signal=32%
BIOCARTA_AT1R_PATHWAY	22	0.246439	0.725696	0.837113	0.901577	1	74	tags=5%, list=1%, signal=5%
REACTOME_DIABETES_PATHWAYS	93	0.254097	0.740071	0.838	0.887538	1	1920	tags=19%, list=17%, signal=23%
REACTOME_TRANSPORT_OF_MATURE_TRANSCRIPT_TO_CYTOPLASM	41	0.227275	0.586028	0.841785	0.980304	1	3052	tags=32%, list=27%, signal=43%
KEGG_MISMATCH_REPAIR	20	0.323579	0.631683	0.847826	0.962573	1	2838	tags=50%, list=25%, signal=67%
REACTOME_ASSEMBLY_OF_THE_PRE_REPLICATIVE_COMPLEX	46	0.301223	0.608465	0.849315	0.974178	1	2766	tags=28%, list=25%, signal=37%
REACTOME_TELOMERE_MAINTENANCE	31	0.294179	0.586606	0.857426	0.981176	1	3359	tags=52%, list=30%, signal=73%
REACTOME_CLASS_I_MHC_MEDIATED_ANTIGEN_PROCESSING_PRESENTATION	163	0.202111	0.679127	0.862403	0.935721	1	1451	tags=13%, list=13%, signal=15%
PID_P38_MK2PATHWAY	18	0.275298	0.692932	0.863636	0.922408	1	2562	tags=28%, list=23%, signal=36%
REACTOME_MITOTIC_PROMETAPHASE	53	0.323024	0.571077	0.866397	0.985611	1	3052	tags=40%, list=27%, signal=54%
REACTOME_PROCESSING_OF_INTRONLESS_PRE_MRNAS	10	0.257011	0.611912	0.866944	0.97508	1	8355	tags=100%, list=74%, signal=389%
REACTOME_ASPARAGINE_N_LINKED_GLYCOSYLATION	60	0.214598	0.638683	0.867308	0.957674	1	1604	tags=15%, list=14%, signal=17%
REACTOME_NEP_NS2_INTERACTS_WITH_THE_CELLULAR_EXPORT_MACHINERY	22	0.281618	0.590263	0.869215	0.982376	1	3052	tags=41%, list=27%, signal=56%
REACTOME_MEIOTIC_SYNAPSIS	25	0.226382	0.646644	0.869396	0.955119	1	4120	tags=48%, list=37%, signal=76%
KEGG_PROTEASOME	30	0.265126	0.576992	0.877432	0.983378	1	1386	tags=10%, list=12%, signal=11%
KEGG_RIBOFLAVIN_METABOLISM	12	0.327271	0.661884	0.8778	0.947023	1	2371	tags=33%, list=21%, signal=42%
REACTOME_EXTENSION_OF_TELOMERES	22	0.298458	0.53514	0.884462	0.995222	1	2838	tags=45%, list=25%, signal=61%
BIOCARTA_P27_PATHWAY	12	0.301243	0.643779	0.886228	0.955379	1	2527	tags=25%, list=22%, signal=32%
PID_PLK1_PATHWAY	32	0.351768	0.56622	0.888224	0.987243	1	3060	tags=47%, list=27%, signal=64%
REACTOME_VIF_MEDIATED_DEGRADATION_OF_APOBEC3G	33	0.233861	0.524644	0.891429	0.993441	1	1386	tags=9%, list=12%, signal=10%
REACTOME_MRNA_3_END_PROCESSING	24	0.210539	0.598303	0.893082	0.979214	1	3012	tags=25%, list=27%, signal=34%
REACTOME_DCC_MEDIATED_ATTRACTIVE_SIGNALING	12	0.303905	0.678844	0.893822	0.934818	1	915	tags=17%, list=8%, signal=18%
REACTOME_AUTODEGRADATION_OF_THE_E3_UBIQUITIN_LIGASE_COP1	32	0.241587	0.529513	0.893822	0.992765	1	1386	tags=9%, list=12%, signal=11%
REACTOME_TRANSPORT_OF_GLUCOSE_AND_OTHER_SUGARS_BILE_SALTS_AND_ORGANIC_ACIDS_METAL_IONS_AND_AMINE_COMPOUNDS	63	0.249261	0.792319	0.893971	0.837526	1	1621	tags=17%, list=14%, signal=20%
REACTOME_SIGNALING_BY_WNT	43	0.200506	0.50966	0.901768	0.995403	1	2766	tags=19%, list=25%, signal=25%
REACTOME_POST_TRANSLATIONAL_PROTEIN_MODIFICATION	106	0.18382	0.654133	0.902153	0.951397	1	1604	tags=11%, list=14%, signal=13%
REACTOME_FACTORS_INVOLVED_IN_MEGAKARYOCYTE_DEVELOPMENT_AND_PLATELET_PRODUCTION	76	0.256783	0.707668	0.904959	0.914145	1	1245	tags=16%, list=11%, signal=18%
REACTOME_CDK_MEDIATED_PHOSPHORYLATION_AND_REMOVAL_OF_CDC6	32	0.239684	0.535706	0.90595	0.996195	1	1386	tags=9%, list=12%, signal=11%
REACTOME_MITOTIC_M_M_G1_PHASES	112	0.265614	0.515527	0.911824	0.994501	1	2658	tags=29%, list=24%, signal=38%
BIOCARTA_SRCRPTP_PATHWAY	10	0.367144	0.603754	0.913556	0.976519	1	74	tags=10%, list=1%, signal=10%
REACTOME_HIV_LIFE_CYCLE	80	0.189021	0.545488	0.918972	0.994153	1	1747	tags=15%, list=16%, signal=18%
REACTOME_DEADENYLATION_DEPENDENT_MRNA_DECAY	25	0.225747	0.587777	0.919192	0.981628	1	2521	tags=20%, list=22%, signal=26%
BIOCARTA_AKAPCENTROSOME_PATHWAY	10	0.294218	0.588706	0.920388	0.98221	1	2682	tags=40%, list=24%, signal=52%
REACTOME_METABOLISM_OF_RNA	124	0.193758	0.543773	0.920477	0.99373	1	2658	tags=19%, list=24%, signal=25%
BIOCARTA_HDAC_PATHWAY	22	0.224471	0.639331	0.920732	0.95827	1	251	tags=5%, list=2%, signal=5%
REACTOME_TRANSPORT_OF_RIBONUCLEOPROTEINS_INTO_THE_HOST_NUCLEUS	22	0.23737	0.517429	0.922	0.995024	1	3052	tags=36%, list=27%, signal=50%
BIOCARTA_RB_PATHWAY	10	0.37807	0.658409	0.922925	0.948231	1	138	tags=10%, list=1%, signal=10%
REACTOME_DARPP_32_EVENTS	17	0.237065	0.653948	0.927983	0.950346	1	1918	tags=18%, list=17%, signal=21%
PID_TELOMERASEPATHWAY	45	0.225172	0.648396	0.932673	0.954544	1	1831	tags=18%, list=16%, signal=21%
REACTOME_TGF_BETA_RECEPTOR_SIGNALING_IN_EMT_EPITHELIAL_TO_MESENCHYMAL_TRANSITION	10	0.255198	0.585703	0.933602	0.979297	1	1169	tags=20%, list=10%, signal=22%
PID_S1P_META_PATHWAY	16	0.288488	0.646248	0.934694	0.954255	1	1653	tags=25%, list=15%, signal=29%
REACTOME_DESTABILIZATION_OF_MRNA_BY_AUF1_HNRNP_D0	33	0.217602	0.47093	0.938814	0.998004	1	1386	tags=9%, list=12%, signal=10%
SA_CASPASE_CASCADE	17	0.237286	0.658582	0.939571	0.949212	1	2537	tags=35%, list=23%, signal=46%
REACTOME_RNA_POL_I_TRANSCRIPTION	21	0.209414	0.505165	0.940083	0.99448	1	2122	tags=24%, list=19%, signal=29%
BIOCARTA_CACAM_PATHWAY	11	0.196136	0.557844	0.944898	0.989328	1	9039	tags=100%, list=80%, signal=510%
REACTOME_RNA_POL_I_TRANSCRIPTION_INITIATION	17	0.205515	0.466173	0.94824	0.996656	1	2122	tags=24%, list=19%, signal=29%
REACTOME_TRANSPORT_OF_MATURE_MRNA_DERIVED_FROM_AN_INTRONLESS_TRANSCRIPT	27	0.189024	0.433913	0.949698	1	1	3915	tags=44%, list=35%, signal=68%
REACTOME_INTERACTIONS_OF_VPR_WITH_HOST_CELLULAR_PROTEINS	23	0.226883	0.508419	0.95499	0.994604	1	3052	tags=35%, list=27%, signal=48%
REACTOME_UNFOLDED_PROTEIN_RESPONSE	54	0.252325	0.609528	0.955102	0.97461	1	1568	tags=19%, list=14%, signal=21%
REACTOME_GLYCOSPHINGOLIPID_METABOLISM	24	0.219991	0.611003	0.955166	0.974633	1	3057	tags=33%, list=27%, signal=46%
REACTOME_CHROMOSOME_MAINTENANCE	54	0.221858	0.474392	0.959184	0.998406	1	3359	tags=37%, list=30%, signal=53%
REACTOME_M_G1_TRANSITION	55	0.234981	0.476086	0.960396	0.99922	1	2766	tags=27%, list=25%, signal=36%
REACTOME_CYCLIN_A_B1_ASSOCIATED_EVENTS_DURING_G2_M_TRANSITION	12	0.323394	0.532869	0.967347	0.992554	1	138	tags=8%, list=1%, signal=8%
REACTOME_SIGNALLING_TO_P38_VIA_RIT_AND_RIN	10	0.234904	0.482235	0.96875	0.998884	1	593	tags=10%, list=5%, signal=11%
REACTOME_TIGHT_JUNCTION_INTERACTIONS	19	0.219297	0.566001	0.969325	0.986159	1	2977	tags=32%, list=26%, signal=43%
REACTOME_DESTABILIZATION_OF_MRNA_BY_BRF1	11	0.232363	0.533178	0.969819	0.994846	1	3103	tags=45%, list=28%, signal=63%
REACTOME_SCF_BETA_TRCP_MEDIATED_DEGRADATION_OF_EMI1	35	0.179584	0.391019	0.971098	0.998884	1	1386	tags=9%, list=12%, signal=10%
KEGG_RNA_DEGRADATION	40	0.173687	0.502194	0.972277	0.994264	1	885	tags=8%, list=8%, signal=8%
REACTOME_AUTODEGRADATION_OF_CDH1_BY_CDH1_APC_C	44	0.172968	0.420428	0.976608	0.999517	1	1386	tags=9%, list=12%, signal=10%
REACTOME_CLEAVAGE_OF_GROWING_TRANSCRIPT_IN_THE_TERMINATION_REGION_	26	0.162589	0.47032	0.977226	0.996923	1	336	tags=4%, list=3%, signal=4%
BIOCARTA_AHSP_PATHWAY	10	0.226434	0.392173	0.98088	0.999957	1	1792	tags=20%, list=16%, signal=24%
REACTOME_APC_C_CDH1_MEDIATED_DEGRADATION_OF_CDC20_AND_OTHER_APC_C_CDH1_TARGETED_PROTEINS_IN_LATE_MITOSIS_EARLY_G1	51	0.156038	0.337534	0.984375	0.999093	1	1733	tags=12%, list=15%, signal=14%
REACTOME_LIPID_DIGESTION_MOBILIZATION_AND_TRANSPORT	36	0.275383	0.597352	0.986028	0.978754	1	1522	tags=22%, list=14%, signal=26%
REACTOME_N_GLYCAN_TRIMMING_IN_THE_ER_AND_CALNEXIN_CALRETICULIN_CYCLE	10	0.195977	0.400475	0.986056	1	1	3150	tags=30%, list=28%, signal=42%
PID_ERBB_NETWORK_PATHWAY	11	0.225979	0.532874	0.988024	0.993753	1	1540	tags=18%, list=14%, signal=21%
REACTOME_CDT1_ASSOCIATION_WITH_THE_CDC6_ORC_ORIGIN_COMPLEX	39	0.15088	0.341513	0.988258	1	1	1386	tags=8%, list=12%, signal=9%
REACTOME_SIGNALING_BY_NODAL	11	0.180111	0.45047	0.99604	0.998624	1	9219	tags=100%, list=82%, signal=555%
KEGG_OLFACTORY_TRANSDUCTION	32	0.135217	0.427304	0.997925	0.999817	1	3360	tags=22%, list=30%, signal=31%
