# Supplementary material for: Genomic Models of Short-Term Exposure Accurately Predict Long-Term Chemical Carcinogenicity and Identify Putative Mechanisms of Action
Source: PLoS One. 2014 Jul 24;9(7):e102579. doi: 10.1371/journal.pone.0102579 (PMC4109923; doi:10.1371/journal.pone.0102579)
Supplement: File S2 — Supporting Information Tables. Contains Tables S3–4, Table S19 and Tables S24–29. Table S3: GSEA report for carcinogens - GSEA results of carcinogenic versus non-carcinogenic compounds in liver - Gene Set Enrichment Analysis comparing the gene expression profiles from rats exposed to carcinogenic and non-carcinogenic compounds. Only gene sets enriched in the carcinogenic compounds with a false discovery rate ≤0.05 are shown. Table S4a: GSEA report for genotoxic carcinogens - GSEA results of genotoxic versus non-genotoxic carcinogens in liver - Gene Set Enrichment Analysis comparing the gene expression profiles of rats exposed to genotoxic and non-genotoxic carcinogens. Only gene sets enriched in either the genotoxic or non-genotoxic carcinogens with a false discovery rate ≤0.05 are shown. Table S4b: GSEA report for non-genotoxic carcinogens - GSEA results of genotoxic versus non-genotoxic carcinogens in liver - Gene Set Enrichment Analysis comparing the gene expression profiles of rats exposed to genotoxic and non-genotoxic carcinogens. Only gene sets enriched in either the genotoxic or non-genotoxic carcinogens with a false discovery rate ≤0.05 are shown. Table S19 Variable importance ranking of the top 150 predictive pathways - Variable importance was calculated by training 200 Random Forest models on the DrugMatrix dataset using a 70–30% random resampling scheme. The variable importance of all 200 models was averaged. Table S23: Chemicals tested in the DrugMatrix - Chemicals with known hepatocarcinogenicity status that were tested in liver. Also included are exposure durations, compound doses and genotoxicity information based on Ames tests if available. Table S24: Chemicals tested in TG-GATEs - Chemicals with known hepatocarcinogenicity status that were tested in liver. Also included are exposure durations and compound doses. Table S25: DrugMatrix cross-validation predictions - Hepatocarcinogenicity predictions in the DrugMatrix Random forest cross-validation re [file pone.0102579.s002.zip › files/Table S4b.xlsx]

## Sheet: gsea_report_for_CARC_NGT_138577
NAME	SIZE	ES	NES	NOM p-val	FDR q-val	FWER p-val	RANK AT MAX	LEADING EDGE
KEGG_PEROXISOME	58	-0.726112	-1.65739	0.00965251	1	0.849	1154	tags=47%, list=10%, signal=52%
KEGG_AMINOACYL_TRNA_BIOSYNTHESIS	32	-0.675591	-1.63585	0.0155039	1	0.898	2111	tags=59%, list=19%, signal=73%
REACTOME_MITOCHONDRIAL_FATTY_ACID_BETA_OXIDATION	12	-0.871265	-1.62717	0.00998004	1	0.91	866	tags=67%, list=8%, signal=72%
REACTOME_ACTIVATED_AMPK_STIMULATES_FATTY_ACID_OXIDATION_IN_MUSCLE	17	-0.770122	-1.6199	0.0156863	0.864176	0.922	455	tags=29%, list=4%, signal=31%
REACTOME_BIOSYNTHESIS_OF_THE_N_GLYCAN_PRECURSOR_DOLICHOL_LIPID_LINKED_OLIGOSACCHARIDE_LLO_AND_TRANSFER_TO_A_NASCENT_PROTEIN	17	-0.652298	-1.60745	0.0237624	0.785168	0.94	1389	tags=41%, list=12%, signal=47%
KEGG_VASOPRESSIN_REGULATED_WATER_REABSORPTION	35	-0.508289	-1.58937	0.0298805	0.781948	0.963	1432	tags=20%, list=13%, signal=23%
KEGG_FATTY_ACID_METABOLISM	37	-0.773157	-1.58081	0.011583	0.726502	0.968	691	tags=57%, list=6%, signal=60%
KEGG_PENTOSE_PHOSPHATE_PATHWAY	20	-0.673516	-1.57808	0.00390625	0.653339	0.972	214	tags=15%, list=2%, signal=15%
REACTOME_TRNA_AMINOACYLATION	34	-0.649549	-1.56947	0.0423077	0.629702	0.978	2111	tags=56%, list=19%, signal=69%
REACTOME_ALPHA_LINOLENIC_ACID_ALA_METABOLISM	10	-0.914052	-1.54401	0	0.718575	0.991	882	tags=80%, list=8%, signal=87%
REACTOME_MITOCHONDRIAL_TRNA_AMINOACYLATION	14	-0.701915	-1.54266	0.0456274	0.660822	0.991	2030	tags=57%, list=18%, signal=70%
REACTOME_FATTY_ACYL_COA_BIOSYNTHESIS	12	-0.831786	-1.51466	0.0116959	0.774883	0.995	1436	tags=83%, list=13%, signal=95%
REACTOME_PYRUVATE_METABOLISM_AND_CITRIC_ACID_TCA_CYCLE	31	-0.560861	-1.49441	0.045098	0.843177	0.997	1917	tags=42%, list=17%, signal=50%
KEGG_PPAR_SIGNALING_PATHWAY	58	-0.698653	-1.4931	0.0208729	0.79149	0.997	866	tags=47%, list=8%, signal=50%
REACTOME_PEROXISOMAL_LIPID_METABOLISM	16	-0.754335	-1.47877	0.0419048	0.829153	0.998	1154	tags=56%, list=10%, signal=63%
REACTOME_FORMATION_OF_INCISION_COMPLEX_IN_GG_NER	17	-0.558064	-1.47258	0.0973631	0.815242	0.999	2438	tags=53%, list=22%, signal=67%
KEGG_CITRATE_CYCLE_TCA_CYCLE	23	-0.523584	-1.47215	0.0930693	0.770115	0.999	2620	tags=48%, list=23%, signal=62%
KEGG_BUTANOATE_METABOLISM	28	-0.673529	-1.45694	0.0247619	0.814878	0.999	596	tags=36%, list=5%, signal=38%
KEGG_INOSITOL_PHOSPHATE_METABOLISM	43	-0.422729	-1.44586	0.0528541	0.839491	0.999	1199	tags=23%, list=11%, signal=26%
REACTOME_VITAMIN_B5_PANTOTHENATE_METABOLISM	10	-0.672603	-1.44296	0.118321	0.814649	0.999	1371	tags=50%, list=12%, signal=57%
REACTOME_GLUCONEOGENESIS	23	-0.553709	-1.44167	0.0639535	0.783331	0.999	1105	tags=26%, list=10%, signal=29%
KEGG_BIOSYNTHESIS_OF_UNSATURATED_FATTY_ACIDS	16	-0.90488	-1.42567	0.00389105	0.834851	0.999	497	tags=63%, list=4%, signal=65%
REACTOME_TRIGLYCERIDE_BIOSYNTHESIS	25	-0.633849	-1.42485	0.0898662	0.802609	0.999	1444	tags=56%, list=13%, signal=64%
REACTOME_REGULATION_OF_WATER_BALANCE_BY_RENAL_AQUAPORINS	28	-0.576859	-1.38695	0.0730769	0.995805	1	66	tags=11%, list=1%, signal=11%
REACTOME_AQUAPORIN_MEDIATED_TRANSPORT	34	-0.592282	-1.38581	0.072549	0.962617	1	66	tags=12%, list=1%, signal=12%
REACTOME_TCA_CYCLE_AND_RESPIRATORY_ELECTRON_TRANSPORT	84	-0.460992	-1.38295	0.179191	0.941778	1	3048	tags=37%, list=27%, signal=50%
KEGG_SNARE_INTERACTIONS_IN_VESICULAR_TRANSPORT	27	-0.443085	-1.37866	0.105477	0.931233	1	1818	tags=41%, list=16%, signal=48%
REACTOME_INCRETIN_SYNTHESIS_SECRETION_AND_INACTIVATION	14	-0.566446	-1.37388	0.0861057	0.925359	1	66	tags=7%, list=1%, signal=7%
REACTOME_SYNTHESIS_SECRETION_AND_INACTIVATION_OF_GLP1	11	-0.63295	-1.35735	0.114625	0.988649	1	66	tags=9%, list=1%, signal=9%
REACTOME_CITRIC_ACID_CYCLE_TCA_CYCLE	17	-0.54434	-1.35263	0.197239	0.982204	1	2824	tags=47%, list=25%, signal=63%
REACTOME_METABOLISM_OF_STEROID_HORMONES_AND_VITAMINS_A_AND_D	22	-0.669347	-1.35171	0.0808679	0.955708	1	247	tags=18%, list=2%, signal=19%
REACTOME_GLUCOSE_METABOLISM	49	-0.422035	-1.34471	0.0730769	0.964777	1	1105	tags=22%, list=10%, signal=25%
REACTOME_MITOCHONDRIAL_PROTEIN_IMPORT	35	-0.508095	-1.33906	0.184676	0.966477	1	3775	tags=60%, list=34%, signal=90%
REACTOME_FATTY_ACID_TRIACYLGLYCEROL_AND_KETONE_BODY_METABOLISM	136	-0.484874	-1.33503	0.0881226	0.960401	1	691	tags=26%, list=6%, signal=28%
KEGG_GLYOXYLATE_AND_DICARBOXYLATE_METABOLISM	11	-0.59122	-1.32643	0.153242	0.976367	1	784	tags=27%, list=7%, signal=29%
REACTOME_PROTEOLYTIC_CLEAVAGE_OF_SNARE_COMPLEX_PROTEINS	12	-0.504783	-1.31403	0.190196	1	1	2262	tags=50%, list=20%, signal=63%
KEGG_PANTOTHENATE_AND_COA_BIOSYNTHESIS	15	-0.573677	-1.3106	0.138	1	1	1371	tags=33%, list=12%, signal=38%
REACTOME_HIGHLY_CALCIUM_PERMEABLE_POSTSYNAPTIC_NICOTINIC_ACETYLCHOLINE_RECEPTORS	10	-0.710561	-1.3084	0.112403	0.989295	1	1944	tags=50%, list=17%, signal=60%
REACTOME_BOTULINUM_NEUROTOXICITY	13	-0.484128	-1.30551	0.192913	0.978111	1	3684	tags=69%, list=33%, signal=103%
REACTOME_PYRUVATE_METABOLISM	13	-0.613275	-1.3033	0.162835	0.964432	1	1917	tags=62%, list=17%, signal=74%
KEGG_FRUCTOSE_AND_MANNOSE_METABOLISM	31	-0.561843	-1.29954	0.106262	0.959805	1	753	tags=26%, list=7%, signal=28%
KEGG_VALINE_LEUCINE_AND_ISOLEUCINE_DEGRADATION	36	-0.520546	-1.29619	0.195695	0.952468	1	1449	tags=42%, list=13%, signal=48%
REACTOME_STEROID_HORMONES	17	-0.651958	-1.27318	0.153846	1	1	22	tags=12%, list=0%, signal=12%
REACTOME_METABOLISM_OF_LIPIDS_AND_LIPOPROTEINS	356	-0.443132	-1.26952	0.113095	1	1	919	tags=22%, list=8%, signal=23%
REACTOME_PKB_MEDIATED_EVENTS	24	-0.419008	-1.26427	0.198819	1	1	1103	tags=21%, list=10%, signal=23%
REACTOME_3_UTR_MEDIATED_TRANSLATIONAL_REGULATION	18	-0.55568	-1.22448	0.334653	1	1	4584	tags=72%, list=41%, signal=122%
ST_G_ALPHA_S_PATHWAY	13	-0.388393	-1.22125	0.211577	1	1	2087	tags=31%, list=19%, signal=38%
BIOCARTA_LEPTIN_PATHWAY	10	-0.576051	-1.21649	0.244444	1	1	1103	tags=30%, list=10%, signal=33%
REACTOME_ACETYLCHOLINE_BINDING_AND_DOWNSTREAM_EVENTS	11	-0.623909	-1.21583	0.223529	1	1	1342	tags=36%, list=12%, signal=41%
KEGG_N_GLYCAN_BIOSYNTHESIS	35	-0.389496	-1.20538	0.239085	1	1	1893	tags=26%, list=17%, signal=31%
REACTOME_NEGATIVE_REGULATORS_OF_RIG_I_MDA5_SIGNALING	20	-0.502437	-1.1924	0.302734	1	1	2351	tags=50%, list=21%, signal=63%
REACTOME_CYTOSOLIC_TRNA_AMINOACYLATION	22	-0.564737	-1.19085	0.35687	1	1	2111	tags=50%, list=19%, signal=61%
REACTOME_PASSIVE_TRANSPORT_BY_AQUAPORINS	10	-0.700424	-1.1894	0.245714	1	1	16	tags=20%, list=0%, signal=20%
REACTOME_ACTIVATION_OF_THE_MRNA_UPON_BINDING_OF_THE_CAP_BINDING_COMPLEX_AND_EIFS_AND_SUBSEQUENT_BINDING_TO_43S	14	-0.566063	-1.18362	0.370588	1	1	4584	tags=71%, list=41%, signal=120%
REACTOME_GLYCOLYSIS	20	-0.469315	-1.18278	0.234082	1	1	1003	tags=25%, list=9%, signal=27%
REACTOME_ABCA_TRANSPORTERS_IN_LIPID_HOMEOSTASIS	10	-0.721438	-1.17295	0.305051	1	1	1489	tags=50%, list=13%, signal=58%
REACTOME_BRANCHED_CHAIN_AMINO_ACID_CATABOLISM	16	-0.489537	-1.17101	0.307536	1	1	1449	tags=38%, list=13%, signal=43%
REACTOME_ENDOGENOUS_STEROLS	11	-0.644163	-1.16817	0.30099	1	1	657	tags=27%, list=6%, signal=29%
REACTOME_AMINO_ACID_SYNTHESIS_AND_INTERCONVERSION_TRANSAMINATION	11	-0.67299	-1.1662	0.251474	1	1	1110	tags=55%, list=10%, signal=60%
ST_G_ALPHA_I_PATHWAY	24	-0.394167	-1.16253	0.307536	1	1	2087	tags=33%, list=19%, signal=41%
REACTOME_CHOLESTEROL_BIOSYNTHESIS	16	-0.818654	-1.14906	0.385659	1	1	1361	tags=75%, list=12%, signal=85%
REACTOME_NONSENSE_MEDIATED_DECAY_ENHANCED_BY_THE_EXON_JUNCTION_COMPLEX	20	-0.428533	-1.13799	0.360396	1	1	4311	tags=60%, list=38%, signal=97%
REACTOME_TRANSPORT_OF_VITAMINS_NUCLEOSIDES_AND_RELATED_MOLECULES	25	-0.387031	-1.13037	0.292783	1	1	1442	tags=32%, list=13%, signal=37%
ST_GAQ_PATHWAY	22	-0.430744	-1.12432	0.306043	1	1	1794	tags=41%, list=16%, signal=49%
KEGG_TASTE_TRANSDUCTION	24	-0.406683	-1.11834	0.317215	1	1	1367	tags=17%, list=12%, signal=19%
REACTOME_SYNTHESIS_OF_BILE_ACIDS_AND_BILE_SALTS_VIA_7ALPHA_HYDROXYCHOLESTEROL	12	-0.57622	-1.11429	0.348425	1	1	861	tags=33%, list=8%, signal=36%
REACTOME_G_BETA_GAMMA_SIGNALLING_THROUGH_PI3KGAMMA	13	-0.513614	-1.11145	0.372781	1	1	413	tags=15%, list=4%, signal=16%
KEGG_PROPANOATE_METABOLISM	23	-0.499419	-1.10992	0.344196	1	1	208	tags=22%, list=2%, signal=22%
REACTOME_RNA_POL_III_TRANSCRIPTION_INITIATION_FROM_TYPE_2_PROMOTER	15	-0.461016	-1.10415	0.383721	1	1	2727	tags=40%, list=24%, signal=53%
BIOCARTA_ATRBRCA_PATHWAY	15	-0.573717	-1.10045	0.405088	1	1	1844	tags=53%, list=16%, signal=64%
KEGG_PYRUVATE_METABOLISM	30	-0.455256	-1.0977	0.363083	1	1	625	tags=23%, list=6%, signal=25%
REACTOME_G_PROTEIN_BETA_GAMMA_SIGNALLING	15	-0.475711	-1.09563	0.378758	1	1	1148	tags=20%, list=10%, signal=22%
KEGG_ADIPOCYTOKINE_SIGNALING_PATHWAY	52	-0.389401	-1.09522	0.301136	1	1	787	tags=19%, list=7%, signal=21%
REACTOME_AMINE_LIGAND_BINDING_RECEPTORS	28	-0.364895	-1.09134	0.394366	1	1	3892	tags=39%, list=35%, signal=60%
REACTOME_RESPIRATORY_ELECTRON_TRANSPORT_ATP_SYNTHESIS_BY_CHEMIOSMOTIC_COUPLING_AND_HEAT_PRODUCTION_BY_UNCOUPLING_PROTEINS_	56	-0.400598	-1.08561	0.423892	1	1	4589	tags=52%, list=41%, signal=87%
PID_HNF3BPATHWAY	34	-0.45598	-1.08198	0.335893	1	1	866	tags=24%, list=8%, signal=25%
REACTOME_CREB_PHOSPHORYLATION_THROUGH_THE_ACTIVATION_OF_RAS	19	-0.349675	-1.08196	0.337838	1	1	2598	tags=37%, list=23%, signal=48%
REACTOME_ORGANIC_CATION_ANION_ZWITTERION_TRANSPORT	10	-0.522395	-1.07776	0.387879	1	1	1726	tags=30%, list=15%, signal=35%
REACTOME_METABOLISM_OF_VITAMINS_AND_COFACTORS	38	-0.361282	-1.0777	0.355865	1	1	2379	tags=39%, list=21%, signal=50%
REACTOME_HORMONE_SENSITIVE_LIPASE_HSL_MEDIATED_TRIACYLGLYCEROL_HYDROLYSIS	10	-0.542309	-1.06864	0.393281	1	1	267	tags=30%, list=2%, signal=31%
REACTOME_SYNTHESIS_OF_PIPS_AT_THE_GOLGI_MEMBRANE	13	-0.420247	-1.06751	0.395833	1	1	3300	tags=62%, list=29%, signal=87%
REACTOME_TRANSLATION	46	-0.436949	-1.06719	0.478788	1	1	4827	tags=61%, list=43%, signal=106%
REACTOME_RNA_POL_III_CHAIN_ELONGATION	12	-0.48655	-1.06653	0.449704	1	1	3982	tags=58%, list=35%, signal=90%
KEGG_REGULATION_OF_AUTOPHAGY	17	-0.345022	-1.06241	0.398	1	1	2149	tags=24%, list=19%, signal=29%
REACTOME_POST_NMDA_RECEPTOR_ACTIVATION_EVENTS	23	-0.316811	-1.06224	0.372849	1	1	2598	tags=30%, list=23%, signal=40%
KEGG_STEROID_BIOSYNTHESIS	13	-0.718676	-1.05811	0.503922	1	1	1640	tags=85%, list=15%, signal=99%
REACTOME_FORMATION_OF_THE_TERNARY_COMPLEX_AND_SUBSEQUENTLY_THE_43S_COMPLEX	10	-0.559495	-1.05717	0.487078	1	1	4489	tags=70%, list=40%, signal=116%
BIOCARTA_PARKIN_PATHWAY	12	-0.396079	-1.05687	0.396887	1	1	935	tags=17%, list=8%, signal=18%
REACTOME_SYNTHESIS_OF_BILE_ACIDS_AND_BILE_SALTS	16	-0.47728	-1.05059	0.407258	1	1	861	tags=25%, list=8%, signal=27%
REACTOME_GLYCEROPHOSPHOLIPID_BIOSYNTHESIS	55	-0.389582	-1.04212	0.410463	1	1	892	tags=25%, list=8%, signal=28%
KEGG_LYSINE_DEGRADATION	33	-0.349169	-1.03844	0.394	1	1	468	tags=12%, list=4%, signal=13%
KEGG_GLYCOLYSIS_GLUCONEOGENESIS	39	-0.386456	-1.03419	0.376448	1	1	673	tags=18%, list=6%, signal=19%
REACTOME_BILE_ACID_AND_BILE_SALT_METABOLISM	23	-0.421468	-1.02184	0.446028	1	1	861	tags=17%, list=8%, signal=19%
REACTOME_CREB_PHOSPHORYLATION_THROUGH_THE_ACTIVATION_OF_CAMKII	12	-0.384873	-1.01689	0.447581	1	1	2598	tags=42%, list=23%, signal=54%
REACTOME_TRANSMEMBRANE_TRANSPORT_OF_SMALL_MOLECULES	297	-0.253063	-1.01483	0.415058	1	1	1506	tags=16%, list=13%, signal=18%
REACTOME_PPARA_ACTIVATES_GENE_EXPRESSION	89	-0.368198	-1.01379	0.436149	1	1	551	tags=17%, list=5%, signal=18%
REACTOME_INHIBITION_OF_INSULIN_SECRETION_BY_ADRENALINE_NORADRENALINE	16	-0.451212	-1.00866	0.459566	1	1	276	tags=13%, list=2%, signal=13%
REACTOME_DOPAMINE_NEUROTRANSMITTER_RELEASE_CYCLE	10	-0.368758	-1.00727	0.445946	1	1	3536	tags=40%, list=31%, signal=58%
KEGG_TYPE_I_DIABETES_MELLITUS	24	-0.427464	-1.00601	0.440711	1	1	697	tags=17%, list=6%, signal=18%
REACTOME_SIGNAL_ATTENUATION	11	-0.408925	-1.00446	0.456349	1	1	1479	tags=36%, list=13%, signal=42%
REACTOME_G_PROTEIN_ACTIVATION	17	-0.457543	-1.00257	0.480885	1	1	276	tags=12%, list=2%, signal=12%
REACTOME_NETRIN1_SIGNALING	29	-0.332571	-0.99615	0.452282	1	1	1792	tags=28%, list=16%, signal=33%
REACTOME_PROLACTIN_RECEPTOR_SIGNALING	10	-0.502175	-0.994191	0.517241	1	1	659	tags=20%, list=6%, signal=21%
REACTOME_ANTIVIRAL_MECHANISM_BY_IFN_STIMULATED_GENES	46	-0.417875	-0.993632	0.499025	1	1	255	tags=11%, list=2%, signal=11%
REACTOME_THROMBOXANE_SIGNALLING_THROUGH_TP_RECEPTOR	14	-0.433801	-0.986632	0.505859	1	1	519	tags=14%, list=5%, signal=15%
REACTOME_RNA_POL_III_TRANSCRIPTION_INITIATION_FROM_TYPE_3_PROMOTER	20	-0.404689	-0.985923	0.5	1	1	2727	tags=35%, list=24%, signal=46%
REACTOME_ACTIVATION_OF_KAINATE_RECEPTORS_UPON_GLUTAMATE_BINDING	21	-0.360147	-0.977201	0.520309	1	1	2838	tags=33%, list=25%, signal=45%
REACTOME_SYNTHESIS_OF_PIPS_AT_THE_EARLY_ENDOSOME_MEMBRANE	11	-0.362031	-0.976117	0.498986	1	1	3300	tags=45%, list=29%, signal=64%
KEGG_BETA_ALANINE_METABOLISM	17	-0.45042	-0.97516	0.506148	1	1	1301	tags=29%, list=12%, signal=33%
KEGG_PHOSPHATIDYLINOSITOL_SIGNALING_SYSTEM	57	-0.290402	-0.970501	0.511211	1	1	1199	tags=19%, list=11%, signal=21%
REACTOME_PROCESSING_OF_CAPPED_INTRONLESS_PRE_MRNA	12	-0.375528	-0.968825	0.497041	1	1	4419	tags=58%, list=39%, signal=96%
REACTOME_DOUBLE_STRAND_BREAK_REPAIR	18	-0.5166	-0.962992	0.552419	1	1	1891	tags=44%, list=17%, signal=53%
SA_PTEN_PATHWAY	13	-0.388451	-0.961322	0.515091	1	1	413	tags=15%, list=4%, signal=16%
PID_LIS1PATHWAY	20	-0.403903	-0.959441	0.548902	1	1	67	tags=5%, list=1%, signal=5%
REACTOME_G_BETA_GAMMA_SIGNALLING_THROUGH_PLC_BETA	11	-0.446242	-0.955713	0.566532	1	1	66	tags=9%, list=1%, signal=9%
REACTOME_ADP_SIGNALLING_THROUGH_P2RY12	13	-0.47351	-0.954644	0.551102	1	1	276	tags=15%, list=2%, signal=16%
REACTOME_RAS_ACTIVATION_UOPN_CA2_INFUX_THROUGH_NMDA_RECEPTOR	14	-0.333885	-0.953498	0.529081	1	1	2598	tags=36%, list=23%, signal=46%
REACTOME_NUCLEAR_SIGNALING_BY_ERBB4	30	-0.345214	-0.951775	0.535509	1	1	1694	tags=23%, list=15%, signal=27%
REACTOME_GLUCAGON_TYPE_LIGAND_RECEPTORS	21	-0.351044	-0.943171	0.54902	1	1	66	tags=5%, list=1%, signal=5%
REACTOME_RNA_POL_III_TRANSCRIPTION_TERMINATION	14	-0.38862	-0.94148	0.535922	1	1	2727	tags=36%, list=24%, signal=47%
REACTOME_INTEGRATION_OF_ENERGY_METABOLISM	81	-0.270098	-0.938487	0.565476	1	1	1148	tags=14%, list=10%, signal=15%
REACTOME_BASIGIN_INTERACTIONS	18	-0.417138	-0.931392	0.523901	1	1	2176	tags=39%, list=19%, signal=48%
REACTOME_RNA_POL_II_TRANSCRIPTION_PRE_INITIATION_AND_PROMOTER_OPENING	29	-0.318502	-0.928213	0.547244	1	1	4144	tags=55%, list=37%, signal=87%
KEGG_LONG_TERM_POTENTIATION	52	-0.225902	-0.925296	0.571134	1	1	2599	tags=31%, list=23%, signal=40%
BIOCARTA_TEL_PATHWAY	12	-0.409539	-0.925264	0.603696	1	1	2378	tags=67%, list=21%, signal=84%
KEGG_GLYCOSYLPHOSPHATIDYLINOSITOL_GPI_ANCHOR_BIOSYNTHESIS	13	-0.323063	-0.922863	0.54321	1	1	2853	tags=38%, list=25%, signal=51%
REACTOME_FANCONI_ANEMIA_PATHWAY	12	-0.474638	-0.91215	0.610236	1	1	3705	tags=67%, list=33%, signal=99%
KEGG_GLYCEROLIPID_METABOLISM	36	-0.343677	-0.902953	0.627767	1	1	665	tags=14%, list=6%, signal=15%
REACTOME_THROMBIN_SIGNALLING_THROUGH_PROTEINASE_ACTIVATED_RECEPTORS_PARS	19	-0.372079	-0.898887	0.630648	1	1	519	tags=11%, list=5%, signal=11%
REACTOME_MICRORNA_MIRNA_BIOGENESIS	16	-0.347405	-0.89165	0.592445	1	1	2218	tags=31%, list=20%, signal=39%
REACTOME_FORMATION_OF_TRANSCRIPTION_COUPLED_NER_TC_NER_REPAIR_COMPLEX	23	-0.33863	-0.8889	0.570577	1	1	2416	tags=35%, list=21%, signal=44%
BIOCARTA_PPARA_PATHWAY	43	-0.369119	-0.885068	0.652174	1	1	850	tags=23%, list=8%, signal=25%
REACTOME_GLUCAGON_SIGNALING_IN_METABOLIC_REGULATION	19	-0.337447	-0.883882	0.609804	1	1	66	tags=5%, list=1%, signal=5%
BIOCARTA_BARRESTIN_SRC_PATHWAY	10	-0.351253	-0.87871	0.615854	1	1	3184	tags=60%, list=28%, signal=84%
REACTOME_TRANSPORT_OF_ORGANIC_ANIONS	11	-0.404335	-0.877427	0.645793	1	1	1442	tags=27%, list=13%, signal=31%
REACTOME_RESPIRATORY_ELECTRON_TRANSPORT	46	-0.332716	-0.874611	0.557312	1	1	4589	tags=50%, list=41%, signal=84%
PID_ALK2PATHWAY	10	-0.362494	-0.872144	0.661258	1	1	852	tags=20%, list=8%, signal=22%
KEGG_PARKINSONS_DISEASE	80	-0.228722	-0.872106	0.543611	1	1	4589	tags=44%, list=41%, signal=73%
PID_RETINOIC_ACID_PATHWAY	24	-0.33026	-0.871983	0.633858	1	1	1853	tags=25%, list=16%, signal=30%
ST_ADRENERGIC	28	-0.299772	-0.868252	0.630522	1	1	1794	tags=25%, list=16%, signal=30%
BIOCARTA_CK1_PATHWAY	13	-0.287972	-0.867119	0.621118	1	1	4103	tags=62%, list=36%, signal=97%
REACTOME_E2F_MEDIATED_REGULATION_OF_DNA_REPLICATION	24	-0.448404	-0.866566	0.656	1	1	1003	tags=25%, list=9%, signal=27%
REACTOME_GLYCOGEN_BREAKDOWN_GLYCOGENOLYSIS	13	-0.317147	-0.859476	0.620545	1	1	1451	tags=23%, list=13%, signal=26%
REACTOME_REGULATION_OF_COMPLEMENT_CASCADE	10	-0.443	-0.857546	0.652807	1	1	90	tags=10%, list=1%, signal=10%
REACTOME_PYRIMIDINE_METABOLISM	17	-0.285521	-0.857421	0.693387	1	1	2653	tags=41%, list=24%, signal=54%
REACTOME_RNA_POL_III_TRANSCRIPTION	24	-0.327765	-0.853736	0.641434	1	1	2727	tags=29%, list=24%, signal=38%
REACTOME_SYNTHESIS_AND_INTERCONVERSION_OF_NUCLEOTIDE_DI_AND_TRIPHOSPHATES	10	-0.418788	-0.853303	0.670611	1	1	283	tags=10%, list=3%, signal=10%
REACTOME_SRP_DEPENDENT_COTRANSLATIONAL_PROTEIN_TARGETING_TO_MEMBRANE	26	-0.370155	-0.847314	0.612205	1	1	4827	tags=54%, list=43%, signal=94%
REACTOME_INFLUENZA_VIRAL_RNA_TRANSCRIPTION_AND_REPLICATION	21	-0.331273	-0.845855	0.61167	1	1	4311	tags=52%, list=38%, signal=85%
BIOCARTA_RARRXR_PATHWAY	11	-0.318734	-0.84434	0.637965	1	1	3474	tags=55%, list=31%, signal=79%
KEGG_ALZHEIMERS_DISEASE	114	-0.21358	-0.843805	0.65	1	1	3080	tags=29%, list=27%, signal=39%
PID_AR_NONGENOMIC_PATHWAY	22	-0.297977	-0.842051	0.666667	1	1	1806	tags=27%, list=16%, signal=32%
REACTOME_INTERFERON_ALPHA_BETA_SIGNALING	36	-0.477794	-0.838079	0.700971	1	1	511	tags=28%, list=5%, signal=29%
ST_WNT_CA2_CYCLIC_GMP_PATHWAY	17	-0.296645	-0.836686	0.69	1	1	2563	tags=35%, list=23%, signal=46%
PID_MYC_PATHWAY	18	-0.367375	-0.835943	0.707415	1	1	470	tags=11%, list=4%, signal=12%
REACTOME_TRAF3_DEPENDENT_IRF_ACTIVATION_PATHWAY	11	-0.389543	-0.834829	0.664122	1	1	839	tags=27%, list=7%, signal=29%
KEGG_NEUROACTIVE_LIGAND_RECEPTOR_INTERACTION	197	-0.211287	-0.823613	0.693387	1	1	2037	tags=17%, list=18%, signal=20%
REACTOME_NEUROTRANSMITTER_RECEPTOR_BINDING_AND_DOWNSTREAM_TRANSMISSION_IN_THE_POSTSYNAPTIC_CELL	98	-0.20913	-0.820037	0.808967	1	1	3005	tags=31%, list=27%, signal=41%
BIOCARTA_41BB_PATHWAY	14	-0.356412	-0.812792	0.715686	1	1	570	tags=14%, list=5%, signal=15%
KEGG_HOMOLOGOUS_RECOMBINATION	20	-0.416609	-0.81015	0.685771	1	1	2266	tags=35%, list=20%, signal=44%
KEGG_RNA_POLYMERASE	21	-0.382277	-0.805963	0.701961	1	1	3479	tags=52%, list=31%, signal=76%
KEGG_SELENOAMINO_ACID_METABOLISM	19	-0.266346	-0.80281	0.742574	1	1	2775	tags=37%, list=25%, signal=49%
KEGG_PRIMARY_BILE_ACID_BIOSYNTHESIS	14	-0.382614	-0.800701	0.770833	1	1	693	tags=14%, list=6%, signal=15%
BIOCARTA_MAL_PATHWAY	15	-0.312954	-0.796172	0.74502	1	1	1783	tags=33%, list=16%, signal=40%
REACTOME_MRNA_CAPPING	24	-0.292859	-0.795733	0.657895	1	1	4144	tags=50%, list=37%, signal=79%
BIOCARTA_CHREBP2_PATHWAY	32	-0.284159	-0.793384	0.84261	1	1	1103	tags=19%, list=10%, signal=21%
REACTOME_REGULATION_OF_IFNA_SIGNALING	10	-0.405337	-0.791767	0.714571	1	1	60	tags=10%, list=1%, signal=10%
REACTOME_IONOTROPIC_ACTIVITY_OF_KAINATE_RECEPTORS	10	-0.326982	-0.790235	0.698113	1	1	4006	tags=50%, list=36%, signal=78%
KEGG_TYROSINE_METABOLISM	26	-0.30102	-0.787825	0.798781	1	1	282	tags=8%, list=3%, signal=8%
REACTOME_REGULATORY_RNA_PATHWAYS	18	-0.291839	-0.787418	0.673347	1	1	2218	tags=28%, list=20%, signal=35%
KEGG_UBIQUITIN_MEDIATED_PROTEOLYSIS	103	-0.222395	-0.78091	0.786274	1	1	1961	tags=22%, list=17%, signal=27%
REACTOME_MEIOTIC_RECOMBINATION	22	-0.379842	-0.780896	0.701826	1	1	1891	tags=27%, list=17%, signal=33%
REACTOME_ACTIVATION_OF_CHAPERONE_GENES_BY_XBP1S	32	-0.28862	-0.78026	0.682	1	1	1766	tags=25%, list=16%, signal=30%
REACTOME_FORMATION_OF_THE_HIV1_EARLY_ELONGATION_COMPLEX	24	-0.284565	-0.780234	0.681452	1	1	4513	tags=58%, list=40%, signal=97%
REACTOME_RIG_I_MDA5_MEDIATED_INDUCTION_OF_IFN_ALPHA_BETA_PATHWAYS	44	-0.294882	-0.778516	0.767045	1	1	1749	tags=32%, list=16%, signal=38%
REACTOME_INSULIN_RECEPTOR_SIGNALLING_CASCADE	71	-0.217062	-0.773612	0.880157	1	1	1783	tags=21%, list=16%, signal=25%
REACTOME_METABOLISM_OF_PROTEINS	221	-0.212116	-0.76724	0.721116	1	1	3332	tags=32%, list=30%, signal=45%
REACTOME_MRNA_SPLICING_MINOR_PATHWAY	27	-0.260245	-0.765454	0.672619	1	1	4144	tags=44%, list=37%, signal=70%
PID_ARF_3PATHWAY	16	-0.247881	-0.76379	0.742063	1	1	1753	tags=19%, list=16%, signal=22%
REACTOME_SYNTHESIS_SECRETION_AND_DEACYLATION_OF_GHRELIN	12	-0.305763	-0.758768	0.761616	1	1	697	tags=17%, list=6%, signal=18%
BIOCARTA_GPCR_PATHWAY	17	-0.303247	-0.758466	0.811203	1	1	519	tags=18%, list=5%, signal=18%
REACTOME_INSULIN_SYNTHESIS_AND_PROCESSING	18	-0.258152	-0.745812	0.773504	1	1	3524	tags=44%, list=31%, signal=65%
REACTOME_RNA_POL_I_TRANSCRIPTION_TERMINATION	14	-0.346864	-0.744716	0.768173	1	1	3638	tags=50%, list=32%, signal=74%
KEGG_GLUTATHIONE_METABOLISM	24	-0.324722	-0.744431	0.8	1	1	655	tags=13%, list=6%, signal=13%
REACTOME_GABA_SYNTHESIS_RELEASE_REUPTAKE_AND_DEGRADATION	16	-0.266173	-0.741338	0.778455	1	1	3536	tags=44%, list=31%, signal=64%
KEGG_PROTEIN_EXPORT	16	-0.313975	-0.740469	0.699203	1	1	7719	tags=100%, list=69%, signal=319%
REACTOME_APC_C_CDC20_MEDIATED_DEGRADATION_OF_CYCLIN_B	18	-0.439955	-0.735176	0.775304	1	1	3771	tags=61%, list=34%, signal=92%
KEGG_OTHER_GLYCAN_DEGRADATION	14	-0.313719	-0.734633	0.781186	1	1	1733	tags=29%, list=15%, signal=34%
PID_INSULIN_GLUCOSE_PATHWAY	22	-0.250538	-0.732411	0.801181	1	1	2707	tags=23%, list=24%, signal=30%
KEGG_HUNTINGTONS_DISEASE	120	-0.176166	-0.732188	0.753507	1	1	2739	tags=23%, list=24%, signal=31%
BIOCARTA_ARAP_PATHWAY	10	-0.291793	-0.729126	0.81893	1	1	2259	tags=30%, list=20%, signal=38%
REACTOME_TRAF6_MEDIATED_IRF7_ACTIVATION	15	-0.333262	-0.726543	0.760081	1	1	839	tags=27%, list=7%, signal=29%
REACTOME_ABC_FAMILY_PROTEINS_MEDIATED_TRANSPORT	20	-0.365255	-0.725811	0.861111	1	1	1489	tags=35%, list=13%, signal=40%
REACTOME_REGULATION_OF_INSULIN_SECRETION_BY_GLUCAGON_LIKE_PEPTIDE1	27	-0.254125	-0.723704	0.858316	1	1	66	tags=4%, list=1%, signal=4%
REACTOME_ACTIVATION_OF_BH3_ONLY_PROTEINS	12	-0.307452	-0.722404	0.850099	1	1	261	tags=8%, list=2%, signal=9%
REACTOME_REGULATION_OF_AMPK_ACTIVITY_VIA_LKB1	14	-0.255963	-0.717881	0.858847	1	1	1103	tags=14%, list=10%, signal=16%
KEGG_PYRIMIDINE_METABOLISM	71	-0.254761	-0.706552	0.804481	1	1	2833	tags=35%, list=25%, signal=47%
REACTOME_RNA_POL_I_RNA_POL_III_AND_MITOCHONDRIAL_TRANSCRIPTION	46	-0.257027	-0.706434	0.753372	1	1	3759	tags=43%, list=33%, signal=65%
REACTOME_CONVERSION_FROM_APC_C_CDC20_TO_APC_C_CDH1_IN_LATE_ANAPHASE	16	-0.358686	-0.705678	0.801572	1	1	1465	tags=25%, list=13%, signal=29%
REACTOME_ENERGY_DEPENDENT_REGULATION_OF_MTOR_BY_LKB1_AMPK	16	-0.237321	-0.703249	0.866935	1	1	1103	tags=13%, list=10%, signal=14%
KEGG_GLYCINE_SERINE_AND_THREONINE_METABOLISM	22	-0.323574	-0.698061	0.919231	1	1	1449	tags=32%, list=13%, signal=36%
REACTOME_HOMOLOGOUS_RECOMBINATION_REPAIR_OF_REPLICATION_INDEPENDENT_DOUBLE_STRAND_BREAKS	13	-0.395217	-0.697749	0.782178	1	1	1891	tags=31%, list=17%, signal=37%
REACTOME_VIRAL_MESSENGER_RNA_SYNTHESIS	11	-0.286085	-0.696488	0.772549	1	1	4144	tags=55%, list=37%, signal=86%
REACTOME_ACTIVATION_OF_ATR_IN_RESPONSE_TO_REPLICATION_STRESS	27	-0.397324	-0.695663	0.799599	1	1	1891	tags=37%, list=17%, signal=44%
REACTOME_DOWNREGULATION_OF_ERBB2_ERBB3_SIGNALING	10	-0.309203	-0.693461	0.826087	1	1	413	tags=10%, list=4%, signal=10%
REACTOME_SHC_RELATED_EVENTS	14	-0.294908	-0.692661	0.849505	1	1	2599	tags=43%, list=23%, signal=56%
REACTOME_RETROGRADE_NEUROTROPHIN_SIGNALLING	11	-0.264779	-0.685114	0.81409	1	1	8270	tags=100%, list=74%, signal=378%
REACTOME_G1_S_SPECIFIC_TRANSCRIPTION	11	-0.400465	-0.679538	0.852156	1	1	695	tags=18%, list=6%, signal=19%
REACTOME_MRNA_SPLICING	71	-0.215492	-0.679306	0.742188	1	1	4035	tags=39%, list=36%, signal=61%
REACTOME_PHOSPHORYLATION_OF_THE_APC_C	17	-0.381349	-0.674706	0.813627	1	1	2940	tags=41%, list=26%, signal=56%
REACTOME_DESTABILIZATION_OF_MRNA_BY_KSRP	11	-0.310011	-0.674042	0.862903	1	1	2313	tags=27%, list=21%, signal=34%
REACTOME_INTERFERON_SIGNALING	95	-0.290933	-0.673863	0.827451	1	1	255	tags=11%, list=2%, signal=11%
REACTOME_ADHERENS_JUNCTIONS_INTERACTIONS	11	-0.301204	-0.661366	0.868526	1	1	1362	tags=27%, list=12%, signal=31%
REACTOME_ANTIGEN_PROCESSING_UBIQUITINATION_PROTEASOME_DEGRADATION	142	-0.195117	-0.652518	0.863454	1	1	1937	tags=17%, list=17%, signal=20%
REACTOME_DNA_REPAIR	84	-0.263797	-0.643463	0.815261	1	1	2063	tags=30%, list=18%, signal=36%
KEGG_BASAL_TRANSCRIPTION_FACTORS	22	-0.212318	-0.63745	0.866928	1	1	2527	tags=27%, list=22%, signal=35%
REACTOME_CELL_CELL_JUNCTION_ORGANIZATION	30	-0.235863	-0.629342	0.92	1	1	1495	tags=20%, list=13%, signal=23%
REACTOME_RESOLUTION_OF_AP_SITES_VIA_THE_MULTIPLE_NUCLEOTIDE_PATCH_REPLACEMENT_PATHWAY	15	-0.296277	-0.623516	0.864301	1	1	2266	tags=33%, list=20%, signal=42%
REACTOME_PRE_NOTCH_PROCESSING_IN_GOLGI	12	-0.258466	-0.620286	0.905326	1	1	2354	tags=25%, list=21%, signal=32%
PID_BARD1PATHWAY	21	-0.290715	-0.61273	0.868787	1	1	1704	tags=29%, list=15%, signal=34%
PID_FANCONI_PATHWAY	32	-0.289253	-0.611234	0.864971	1	1	2063	tags=28%, list=18%, signal=34%
REACTOME_G2_M_CHECKPOINTS	31	-0.353731	-0.6056	0.88024	1	1	1891	tags=39%, list=17%, signal=46%
REACTOME_MRNA_PROCESSING	110	-0.194247	-0.60444	0.826772	1	1	2757	tags=25%, list=25%, signal=33%
REACTOME_SIGNALLING_TO_ERKS	28	-0.190117	-0.601454	0.970238	1	1	2599	tags=29%, list=23%, signal=37%
REACTOME_INHIBITION_OF_THE_PROTEOLYTIC_ACTIVITY_OF_APC_C_REQUIRED_FOR_THE_ONSET_OF_ANAPHASE_BY_MITOTIC_SPINDLE_CHECKPOINT_COMPONENTS	18	-0.335675	-0.601244	0.858566	1	1	1465	tags=22%, list=13%, signal=26%
KEGG_NUCLEOTIDE_EXCISION_REPAIR	40	-0.253911	-0.599348	0.869121	1	1	2438	tags=33%, list=22%, signal=41%
REACTOME_APC_CDC20_MEDIATED_DEGRADATION_OF_NEK2A	19	-0.325886	-0.596507	0.862823	1	1	3771	tags=47%, list=34%, signal=71%
REACTOME_ARMS_MEDIATED_ACTIVATION	12	-0.263437	-0.590277	0.920477	1	1	2599	tags=42%, list=23%, signal=54%
REACTOME_SEROTONIN_RECEPTORS	10	-0.211342	-0.58562	0.959839	1	1	8870	tags=100%, list=79%, signal=473%
REACTOME_ENDOSOMAL_SORTING_COMPLEX_REQUIRED_FOR_TRANSPORT_ESCRT	15	-0.229022	-0.569267	0.960581	1	1	3799	tags=40%, list=34%, signal=60%
REACTOME_GLOBAL_GENOMIC_NER_GG_NER	29	-0.262017	-0.568171	0.898167	1	1	2438	tags=34%, list=22%, signal=44%
REACTOME_NUCLEOTIDE_EXCISION_REPAIR	42	-0.235703	-0.563044	0.916327	1	1	2438	tags=31%, list=22%, signal=39%
REACTOME_MEIOSIS	43	-0.222001	-0.560528	0.910751	1	1	3167	tags=30%, list=28%, signal=42%
REACTOME_ASSOCIATION_OF_TRIC_CCT_WITH_TARGET_PROTEINS_DURING_BIOSYNTHESIS	24	-0.208985	-0.560222	0.93014	1	1	1527	tags=13%, list=14%, signal=14%
PID_S1P_S1P2_PATHWAY	16	-0.246873	-0.557383	0.956778	1	1	2714	tags=38%, list=24%, signal=49%
KEGG_OOCYTE_MEIOSIS	85	-0.206015	-0.553914	0.898039	1	1	3884	tags=41%, list=35%, signal=62%
REACTOME_ABORTIVE_ELONGATION_OF_HIV1_TRANSCRIPT_IN_THE_ABSENCE_OF_TAT	16	-0.202185	-0.545667	0.927711	1	1	4144	tags=50%, list=37%, signal=79%
REACTOME_PTM_GAMMA_CARBOXYLATION_HYPUSINE_FORMATION_AND_ARYLSULFATASE_ACTIVATION	13	-0.219501	-0.544593	0.966736	1	1	8779	tags=100%, list=78%, signal=456%
REACTOME_SIGNALLING_TO_RAS	23	-0.188047	-0.543809	0.982072	1	1	3184	tags=39%, list=28%, signal=54%
PID_SMAD2_3PATHWAY	12	-0.219883	-0.543568	0.935421	1	1	3787	tags=42%, list=34%, signal=63%
REACTOME_METABOLISM_OF_NON_CODING_RNA	37	-0.227959	-0.535492	0.874263	1	1	2327	tags=27%, list=21%, signal=34%
REACTOME_SHC_MEDIATED_SIGNALLING	11	-0.248951	-0.534386	0.960239	1	1	2599	tags=45%, list=23%, signal=59%
REACTOME_FORMATION_OF_RNA_POL_II_ELONGATION_COMPLEX_	30	-0.186946	-0.534201	0.898785	1	1	1643	tags=17%, list=15%, signal=19%
REACTOME_RNA_POL_II_PRE_TRANSCRIPTION_EVENTS	40	-0.170901	-0.527505	0.887776	1	1	4144	tags=45%, list=37%, signal=71%
REACTOME_PROCESSING_OF_CAPPED_INTRON_CONTAINING_PRE_MRNA	94	-0.17534	-0.524181	0.863548	1	1	3447	tags=31%, list=31%, signal=44%
BIOCARTA_MPR_PATHWAY	24	-0.244502	-0.523472	0.982283	1	1	926	tags=13%, list=8%, signal=14%
REACTOME_PROLONGED_ERK_ACTIVATION_EVENTS	13	-0.219927	-0.510855	0.96994	1	1	2599	tags=38%, list=23%, signal=50%
REACTOME_TRANSCRIPTION	99	-0.154192	-0.483437	0.955253	1	1	4001	tags=40%, list=36%, signal=62%
REACTOME_TRANSCRIPTION_COUPLED_NER_TC_NER	37	-0.209371	-0.471645	0.945122	1	1	2416	tags=30%, list=21%, signal=38%
KEGG_OXIDATIVE_PHOSPHORYLATION	82	-0.133068	-0.471441	0.888446	1	1	3048	tags=23%, list=27%, signal=32%
REACTOME_INFLUENZA_LIFE_CYCLE	49	-0.176398	-0.465982	0.92549	1	1	2417	tags=22%, list=21%, signal=28%
REACTOME_RNA_POL_II_TRANSCRIPTION	66	-0.141973	-0.464781	0.956436	1	1	4001	tags=39%, list=36%, signal=61%
KEGG_PROGESTERONE_MEDIATED_OOCYTE_MATURATION	65	-0.165762	-0.463479	1	1	1	2940	tags=26%, list=26%, signal=35%
REACTOME_P53_INDEPENDENT_G1_S_DNA_DAMAGE_CHECKPOINT	34	-0.210457	-0.460094	0.947368	1	1	1476	tags=12%, list=13%, signal=14%
REACTOME_LATE_PHASE_OF_HIV_LIFE_CYCLE	72	-0.153983	-0.455968	0.980354	1	1	2527	tags=24%, list=22%, signal=30%
REACTOME_KINESINS	16	-0.258209	-0.451737	0.952191	1	1	4217	tags=56%, list=38%, signal=90%
REACTOME_PROCESSIVE_SYNTHESIS_ON_THE_LAGGING_STRAND	12	-0.256606	-0.451358	0.974	1	1	2266	tags=33%, list=20%, signal=42%
KEGG_ONE_CARBON_POOL_BY_FOLATE	12	-0.201928	-0.439419	0.982558	1	1	4116	tags=50%, list=37%, signal=79%
KEGG_SPLICEOSOME	88	-0.142435	-0.430945	0.942801	1	1	4035	tags=33%, list=36%, signal=51%
REACTOME_ACTIVATION_OF_THE_PRE_REPLICATIVE_COMPLEX	22	-0.250551	-0.410802	0.977688	1	1	826	tags=14%, list=7%, signal=15%
REACTOME_APC_C_CDC20_MEDIATED_DEGRADATION_OF_MITOTIC_PROTEINS	52	-0.191787	-0.391527	0.977597	1	1	1465	tags=13%, list=13%, signal=15%
REACTOME_DEPOSITION_OF_NEW_CENPA_CONTAINING_NUCLEOSOMES_AT_THE_CENTROMERE	11	-0.19475	-0.338592	0.998028	1	1	4563	tags=55%, list=41%, signal=92%
REACTOME_REGULATION_OF_MITOTIC_CELL_CYCLE	62	-0.144555	-0.293778	0.997972	0.999775	1	1694	tags=13%, list=15%, signal=15%
